# Supplementary material for: The oxygen‐sensing FixLJ represses nitrogen fixation in Rhodopseudomonas palustris in response to oxygen
Source: mLife. 2026 Apr 9;5(3):312–24. doi: 10.1002/mlf2.70067 (PMC13327599; doi:10.1002/mlf2.70067)
Supplement: Supplementary file 2 — Data Set S1.xlsx. The top 24 KEGG pathways ranked by differential gene counts between R. palustris CGA009 and B. japonicum E109. [file MLF2-5-312-s004.xlsx]

## Sheet: S1
pathID	pathway	rpa	bjp	difference
map02010	ABC transporters	218	362	144
map02020	Two-component system	161	222	61
map02024	Quorum sensing	186	312	126
map00630	Glyoxylate and dicarboxylate metabolism	55	84	29
map00650	Butanoate metabolism	49	68	19
map00030	Pentose phosphate pathway	22	45	23
map00040	Pentose and glucuronate interconversions	4	23	19
map00920	Sulfur metabolism	55	85	30
map00250	Alanine, aspartate and glutamate metabolism	25	43	18
map00260	Glycine, serine and threonine metabolism	33	50	17
map00270	Cysteine and methionine metabolism	44	56	12
map00330	Arginine and proline metabolism	18	45	27
map00360	Phenylalanine metabolism	29	50	21
map00362	Benzoate degradation	51	75	24
map00380	Tryptophan metabolism	30	55	25
map00480	Glutathione metabolism	28	48	20
map00520	Amino sugar and nucleotide sugar metabolism	27	45	18
map00230	Purine metabolism	54	83	29
map00521	Streptomycin biosynthesis	45	5	-40
map00860	Porphyrin metabolism	62	43	-19
map00970	Aminoacyl-tRNA biosynthesis	43	84	41
map02030	Bacterial chemotaxis	35	50	15
map02040	Flagellar assembly	47	69	22
map03070	Bacterial secretion system	18	45	27
