# Supplementary material for: The oxygen‐sensing FixLJ represses nitrogen fixation in Rhodopseudomonas palustris in response to oxygen
Source: mLife. 2026 Apr 9;5(3):312–24. doi: 10.1002/mlf2.70067 (PMC13327599; doi:10.1002/mlf2.70067)
Supplement: Supplementary file 3 — Data Set S2.xlsx. Transcriptomic data sets from the R. palustris ΔfixLJ mutant grown oxically and anoxically, respectively, and from the wild‐type R. palustris grown anoxically. [file MLF2-5-312-s002.xlsx]

## Sheet: S2
Table S2 Differentially expressed genes (TPM)
Gene_id	Gene_name.y	WT_An_1	WT_An_2	WT_An_3	ΔfixLJ_A_1	ΔfixLJ_A_2	ΔfixLJ_An_1	ΔfixLJ_An_2	WT_An_Average	ΔfixLJ_A_Average	ΔfixLJ_An_Average
RPA0001	dnaA	124.99	198.39	134.52	35.09	64.85	126.42	130.76	152.64	49.97	128.59
RPA0002	dnaN	31.74	50.29	37.53	59.91	104.24	71.17	97.7	39.85	82.08	84.44
RPA0003	recF	2.07	2.8	2.28	4.86	5.41	2.73	4.89	2.38	5.14	3.81
RPA0004	gyrB	43.84	81.56	72.62	47.83	55.75	52.79	73.9	66.01	51.79	63.35
RPA0005	hpd	47.42	4.19	11.5	30.64	94.24	15.14	12.74	21.03	62.44	13.94
RPA0006	RPA0006	8.62	4.42	6.26	10.25	18.78	8.97	10.41	6.44	14.52	9.69
RPA0007	RPA0007	22.69	23.15	17.82	59.31	40.43	18.84	20.19	21.22	49.87	19.52
RPA0008	kaiB	165.34	99.5	124.85	587.46	639.55	312.31	230.24	129.9	613.51	271.28
RPA0009	kaiC	71.29	32.64	53.3	96.38	144.53	50.13	59.42	52.41	120.46	54.78
RPA0010	RPA0010	102.53	59.56	75.52	34.27	55.06	21.62	43.53	79.2	44.67	32.58
RPA0011	RPA0011	0.42	4.84	0.76	21.2	31.62	18.51	11.9	2.01	26.41	15.21
RPA0012	rdxS%2C fixS	188.58	192.68	237.88	37.76	41.32	22.58	14.83	206.38	39.54	18.71
RPA0013	rdxI%2C fixI	10.65	35.2	30.61	18.74	28.12	6.71	4.88	25.49	23.43	5.8
RPA0014	rdxH%2C fixH	13.31	80.59	78.85	25.77	30.38	2.6	2.45	57.58	28.08	2.53
RPA0015	fixG%2C rdxB	43.79	189.93	235.27	179.99	175.9	16.17	30.22	156.33	177.95	23.2
RPA0016	ccoP%2C fixP	201.45	731.38	847.53	160.9	271.35	23.43	51.66	593.45	216.13	37.55
RPA0017	ccoQ%2C fixQ	204.54	1247.61	961.07	374.76	587.64	47.2	214.94	804.41	481.2	131.07
RPA0018	ccoO%2C fixO	299.44	1428.43	1275.68	185.3	299.1	32.05	103.57	1001.18	242.2	67.81
RPA0019	ccoN%2C fixN	469.59	2088.19	1431.2	115.37	127.7	34.04	96.01	1329.66	121.54	65.03
RPA0020	panE1	15.13	11.47	11.62	10.97	17.65	4.17	5.3	12.74	14.31	4.74
RPA0021	RPA0021	6.77	5.42	5.21	4.52	10.36	4.23	3.33	5.8	7.44	3.78
RPA0022	RPA0022	6.68	2.49	3.72	3.46	12.83	2.65	3.56	4.3	8.15	3.11
RPA0023	gstA3	12.81	9.33	19.23	24.03	18.98	14.49	13.8	13.79	21.51	14.15
RPA0024	RPA0024	61.42	36.79	40.44	18.37	40.76	24.68	18.98	46.22	29.57	21.83
RPA0025	ggt1	8.1	4.6	5.8	11.95	12.15	5.14	4.78	6.17	12.05	4.96
RPA0026	RPA0026	7.96	7.58	9.25	16.97	6.63	7.43	8.22	8.27	11.8	7.83
RPA0027	aroG1	8.2	22.5	11.4	16.89	6.82	23.66	34.84	14.03	11.86	29.25
RPA0028	purH	8.52	25.95	19.75	32.8	23.69	38.82	64.05	18.07	28.25	51.44
RPA0029	RPA0029	26.92	27.32	21.34	101.67	97.17	54.32	78.71	25.19	99.42	66.52
RPA0030	RPA0030	23.12	18.23	21.66	25.66	21.11	12.02	13.42	21	23.39	12.72
RPA0031	RPA0031	72.83	72.75	56.58	93.52	81.12	108.35	122.63	67.39	87.32	115.49
RPA0032	RPA0032	7.14	6.49	8.74	10.3	5.1	5.14	5.58	7.46	7.7	5.36
RPA0033	RPA0033	22.63	8	16.65	14.42	21.95	12.04	14.42	15.76	18.19	13.23
RPA0034	RPA0034	7.17	9.88	9.8	13.83	24.68	11.16	12.38	8.95	19.26	11.77
RPA0035	pheT	3.06	35.18	8.29	6.93	17.68	6.28	10.94	15.51	12.31	8.61
RPA0036	RPA0036	1.75	17.02	4.49	11.21	14.59	10.43	15.75	7.75	12.9	13.09
RPA0037	pheS	5.11	43.79	13.68	28.54	24.47	13.75	46.11	20.86	26.51	29.93
RPA0038	rplT	56.24	359.34	163.45	60.74	61.93	26.46	72.59	193.01	61.34	49.53
RPA0039	rpmI	97.87	511.65	256.07	1317.51	482.12	461.9	767.37	288.53	899.82	614.64
RPA0040	infC	449.08	717.1	589.33	1332.97	991.02	1264.68	1388.74	585.17	1162	1326.71
RPA0041	RPA0041	8.64	10.17	10.01	25.43	18.06	14.49	28.08	9.61	21.75	21.29
RPA0042	RPA0042	7.06	4.12	6.72	3.88	3.16	2.55	1.83	5.97	3.52	2.19
RPA0043	RPA0043	32.19	30.72	28.91	43.18	27.67	23.78	34.51	30.61	35.43	29.15
RPA0044	bacA	12.02	37.84	31.7	48.18	15.3	35.22	52.22	27.19	31.74	43.72
RPA0045	RPA0045	43.67	44.96	42.58	22.59	29.55	8.82	13.16	43.74	26.07	10.99
RPA0046	RPA0046	37.87	58.29	52.18	58.68	61.44	67.67	103.51	49.45	60.06	85.59
RPA0047	RPA0047	26.61	18.26	22.78	44.62	40.98	30.72	36.59	22.55	42.8	33.66
RPA0048	RPA0048	14.67	20.45	19.86	25.07	33.61	12.09	18.21	18.33	29.34	15.15
RPA0049	RPA0049	6.85	12.35	10.45	22.06	19.03	11.32	14.26	9.88	20.55	12.79
RPA0050	rpoN	54.14	53.41	42.93	107.47	108.19	57.63	60.94	50.16	107.83	59.29
RPA0051	RPA0051	135.81	164.94	126.45	178.53	229.09	189.72	238.92	142.4	203.81	214.32
RPA0052	ptsN1	114.06	179.46	107.61	101.34	47.71	79.09	79.48	133.71	74.53	79.29
RPA0053	RPA0053	312.84	223.65	320.48	401.52	301.63	138.78	103.81	285.66	351.58	121.3
RPA0054	RPA0054	1544.36	1400.57	1442.05	1489.98	868.23	883.07	638.22	1462.33	1179.11	760.65
RPA0055	ugpC	3.46	11.58	3.78	2.78	7.4	2.51	6.59	6.27	5.09	4.55
RPA0056	ugpE	2.4	9.16	3.56	5.18	7.53	4.4	14.66	5.04	6.36	9.53
RPA0057	ugpA	3.88	9.23	4.62	4.66	5.74	5.28	9.36	5.91	5.2	7.32
RPA0058	ugpB1	53.41	61.02	49.1	15.23	38.14	27.75	39.97	54.51	26.69	33.86
RPA0059	RPA0059	42.04	96.68	78.95	95.41	126.76	54.46	71.96	72.55	111.09	63.21
RPA0060	RPA0060	33.44	84.75	75.51	438.04	148.43	167.16	342.7	64.57	293.24	254.93
RPA0061	aroA	9.15	17.81	11.85	12.33	10.48	7.67	12.63	12.94	11.41	10.15
RPA0062	RPA0062	10.21	19.87	11.34	18.15	6.62	9.82	15.11	13.8	12.39	12.47
RPA0063	cmk	51.76	175.04	64.42	39.98	19.77	11.83	13.95	97.07	29.88	12.89
RPA0064	rpsA	17.26	289.25	58.58	289.95	146.69	157.61	336.07	121.7	218.32	246.84
RPA0065	sppA	50.34	31.02	39.88	45.32	35.22	23.61	30.71	40.41	40.27	27.16
RPA0066	ihfB	139.51	208.98	159.02	125.22	67.59	95.4	154.13	169.17	96.41	124.77
RPA0067	RPA0067	44.55	114.71	66.95	267.27	225.86	180.37	282.34	75.4	246.57	231.36
RPA0068	trpF	26.46	61.53	38	32.59	23.94	30.77	33.85	42	28.27	32.31
RPA0069	trpB	15.48	49.21	23.29	38.61	36.42	26.12	57.1	29.32	37.52	41.61
RPA0070	trpA	21.81	70.79	29.75	60.79	96.19	42.94	100.32	40.78	78.49	71.63
RPA0071	accD	51.18	66.09	46.17	125	90.91	59.8	86.98	54.48	107.96	73.39
RPA0072	folC	2.87	6.5	3.03	11.16	8.99	5.51	9.57	4.13	10.08	7.54
RPA0073	trxA	221.08	295.28	266.33	387.62	365.49	89.25	104.56	260.9	376.56	96.91
RPA0074	RPA0074	4.21	6.4	6.29	4.6	6.4	4.44	5.64	5.63	5.5	5.04
RPA0075	RPA0075	6.16	7.82	6.94	8.49	9.68	6.74	9.48	6.97	9.09	8.11
RPA0076	RPA0076	73.05	51.57	65.27	70.71	95.25	43.9	40.61	63.3	82.98	42.26
RPA0077	RPA0077	125.25	96.86	95.62	81.65	51.65	132.37	64.26	105.91	66.65	98.32
RPA0078	RPA0078	8.19	13	16.43	15.52	21.26	9.73	15.53	12.54	18.39	12.63
RPA0079	RPA0079	13.62	32.48	40.7	29.59	58.28	21.62	46.01	28.94	43.94	33.82
RPA0080	dut	4.86	20.64	6.95	5.8	22.53	6.16	8.94	10.82	14.17	7.55
RPA0081	coaBC	3.41	5.66	2.71	8.02	17.98	5.59	9.01	3.93	13	7.3
RPA0082	ubiB	4.5	16.89	8.64	20.76	14.06	13.59	25.72	10.01	17.41	19.66
RPA0083	ubiE	55	127.91	103.7	90.82	38.92	78.95	106.54	95.54	64.87	92.75
RPA0084	mutM	5.95	8.57	8.65	17.96	7.41	13.14	15.59	7.72	12.69	14.37
RPA0085	RPA0085	27.77	18.11	28.89	36.31	37.83	21.84	27.24	24.92	37.07	24.54
RPA0086	moeB	13.62	14.46	15.67	21.64	16.95	18.75	19.92	14.58	19.3	19.34
RPA0087	RPA0087	19.6	7.76	9.05	13.94	20.37	3.58	4.71	12.14	17.16	4.15
RPA0088	RPA0088	37.22	22.5	48.21	28.94	62.25	46.07	50.32	35.98	45.6	48.2
RPA0089	RPA0089	273.64	195.38	243.87	259.76	683.11	441.9	484.08	237.63	471.44	462.99
RPA0090	RPA0090	394.84	522.87	540.4	97.12	91.1	141.08	135.77	486.04	94.11	138.43
RPA0091	RPA0091	1147.64	1077.4	1253.26	352.52	394.58	605.42	421.7	1159.43	373.55	513.56
RPA0092	RPA0092	11.92	13.78	15.34	14.57	20.01	10.91	10.57	13.68	17.29	10.74
RPA0093	RPA0093	4.69	6.08	5.72	8.09	14.44	10.51	8.89	5.49	11.27	9.7
RPA0094	RPA0094	5.07	8.13	6.35	8.58	15.7	5.36	6.95	6.52	12.14	6.16
RPA0095	RPA0095	18.81	14.07	7.94	8.18	24.01	4.88	7.24	13.61	16.1	6.06
RPA0096	RPA0096	7.6	10.61	4.6	7.38	13.94	3.85	6.45	7.6	10.66	5.15
RPA0097	RPA0097	416.46	254.64	239.65	389.46	247.66	384.93	422.25	303.58	318.56	403.59
RPA0098	oppF	4.85	6.36	5.98	6.2	4.57	5.57	5.73	5.73	5.39	5.65
RPA0099	oppD	6.77	9.23	7.81	9.38	5.18	7.75	7.79	7.94	7.28	7.77
RPA0100	oppC	2.39	4.55	3.33	4.99	2.52	5.09	4.11	3.42	3.76	4.6
RPA0101	oppB	5.58	9.27	7.55	8.09	6.06	8.71	8.71	7.47	7.08	8.71
RPA0102	oppA	40.32	50.86	54.39	71.58	60.9	62.63	75.25	48.52	66.24	68.94
RPA0103	RPA0103	45.11	19.69	23.91	15.37	12.43	21.29	17.78	29.57	13.9	19.54
RPA0104	RPA0104	12.79	8.39	8.38	19	17.47	15.01	15.26	9.85	18.24	15.14
RPA0105	RPA0105	60.12	20.56	38.37	132.19	285.41	26.53	23.38	39.68	208.8	24.96
RPA0106	RPA0106	3.66	1.73	0.9	2.32	15.79	0.98	1.06	2.1	9.06	1.02
RPA0107	RPA0107	2.27	1.46	1.17	1.82	12.8	1.26	1.33	1.64	7.31	1.3
RPA0108	RPA0108	8.83	2.31	1.5	1.19	7.49	0.8	0.94	4.21	4.34	0.87
RPA0109	RPA0109	38.19	5.69	3.47	3.43	3.93	3.56	2.83	15.78	3.68	3.2
RPA0110	RPA0110	12.73	10.78	12.73	11.77	9.52	10.96	10.14	12.08	10.65	10.55
RPA0111	RPA0111	0.32	0.17	0.43	0.89	0.47	0.59	0.8	0.31	0.68	0.7
RPA0112	betB	1.51	0.46	0.72	1.57	1.58	1.27	0.91	0.9	1.58	1.09
RPA0112a	tauX	0.66	0.14	0.12	0.8	0	0.13	0.51	0.3	0.4	0.32
RPA0113	tauY	0.63	0.14	0.44	0.36	0.4	0.72	0.59	0.41	0.38	0.66
RPA0114	RPA0114	161	38.11	67.47	416.62	310.08	17.3	31.38	88.86	363.35	24.34
RPA0116	rmlB pseudogene	3.24	10.1	7.59	1.92	0.79	1.42	1.66	6.98	1.36	1.54
RPA0118	rmlC	3.51	12.37	8.58	14.35	9.11	9.62	17.18	8.15	11.73	13.4
RPA0119	rmlD	1.34	1.9	2.11	4.84	3.61	3.93	7.11	1.78	4.23	5.52
RPA0120	rmlA	10.2	16.71	14.84	8.2	3.18	9.22	17.38	13.92	5.69	13.3
RPA0121	RPA0121	7.2	14.93	11.24	11.2	9.32	13.68	21.27	11.12	10.26	17.48
RPA0122	phyB3	16.76	26.42	26.34	1.48	2.19	11.12	9.79	23.17	1.84	10.46
RPA0123	RPA0123	5.51	7.62	7.72	2.25	2.02	5.21	6.59	6.95	2.14	5.9
RPA0124	RPA0124	0.56	0.89	0.64	1.53	1.32	0.67	0.67	0.7	1.43	0.67
RPA0125	RPA0125	0.3	0.26	0.41	1.27	0.22	0.15	0.66	0.33	0.75	0.41
RPA0126	RPA0126	0.64	1.34	0.71	2	2.41	1.68	2.41	0.89	2.21	2.05
RPA0127	RPA0127	0.15	0.26	0.36	0.89	0.66	0.75	0.3	0.25	0.78	0.53
RPA0128	RPA0128	0	0.13	0	0.15	0.12	0.34	0.3	0.04	0.14	0.32
RPA0129	RPA0129	0.96	0.18	0.58	0.69	0.35	0.31	0.14	0.57	0.52	0.23
RPA0130	RPA0130	2.21	1.16	1.65	1.67	0.69	0.81	1.36	1.67	1.18	1.09
RPA0131	RPA0131	0.56	1.88	1.41	0.75	0.28	0.88	1.06	1.28	0.52	0.97
RPA0132	RPA0132	1.26	3.51	4.39	1.17	0.4	1.22	1.2	3.05	0.79	1.21
RPA0133	RPA0133	8.52	16.22	28.84	4.34	1.84	6.53	5.23	17.86	3.09	5.88
RPA0134	hydC	9.45	24.95	32.11	10.57	6.25	24.83	25.51	22.17	8.41	25.17
RPA0135	RPA0135	11.09	32.59	28.17	2.27	1.83	6.58	5.56	23.95	2.05	6.07
RPA0136	RPA0136	13.78	22.55	17.75	34.02	40.51	19.9	30.39	18.03	37.27	25.15
RPA0137	cheB1	49.15	40.37	54	38.64	58.76	29.05	31.01	47.84	48.7	30.03
RPA0138	cheR1	9.94	37.46	30.12	48.73	54.01	57.26	60.46	25.84	51.37	58.86
RPA0139	RPA0139	53.3	174.1	136.14	103.7	227.11	138.67	176.57	121.18	165.41	157.62
RPA0140	cheW1-3	19.92	44.76	45.81	17.29	26.72	15.25	17.47	36.83	22.01	16.36
RPA0141	cheW1-1	31.93	56.71	55.63	44.39	96.54	34.91	40.48	48.09	70.47	37.7
RPA0142	cheA1	69.21	70.8	91.7	148.55	288.74	84.14	113.2	77.23	218.65	98.67
RPA0143	cheY1	115.7	71.23	129.97	98.42	273.19	62.72	53.93	105.63	185.81	58.33
RPA0144	RPA0144	229.12	187.06	209.07	388.47	1134.55	285.33	225.16	208.41	761.51	255.25
RPA0145	RPA0145	94.32	60.31	95.66	66.21	93.97	53.49	52.65	83.43	80.09	53.07
RPA0146	RPA0146	15.32	53.93	32.14	14.32	17.63	11.75	14.66	33.8	15.98	13.21
RPA0147	RPA0147	42.54	23.53	26.63	53.98	55.54	21.59	21.78	30.9	54.76	21.69
RPA0148	RPA0148	0.57	0.33	0.36	0.8	0.62	1.1	1.65	0.42	0.71	1.38
RPA0149	RPA0149	0.8	0.33	0.43	0.86	1.05	0.73	0.51	0.52	0.96	0.62
RPA0150	RPA0150	0.31	0.12	0.18	0.65	0.29	0.67	0.47	0.2	0.47	0.57
RPA0151	RPA0151	1.03	0.51	0.44	1.85	1.11	1.15	1.07	0.66	1.48	1.11
RPA0152	RPA0152	0.8	0.77	0.81	3.31	2.23	0.74	0.89	0.79	2.77	0.82
RPA0153	RPA0153	4.07	2.41	3.1	5.44	4.32	4.75	5.36	3.19	4.88	5.06
RPA0154	RPA0154	1.13	1.75	0.62	1.83	0.45	0.93	1.04	1.17	1.14	0.99
RPA0155	RPA0155	3.61	4.18	4.83	11.36	12.35	8.84	4.27	4.21	11.86	6.56
RPA0156	RPA0156	1.07	0.84	0.66	5.19	4.01	2.87	3.7	0.85	4.6	3.29
RPA0157	RPA0157	136.35	11.15	112.28	122.59	128.33	68.03	60.1	86.59	125.46	64.07
RPA0158	rplU%2C L21	67.53	246.21	147.97	375.26	142.52	268.64	327.12	153.91	258.89	297.88
RPA0159	rpmA%2C L27	896.17	990.77	922.46	5737.42	6399.01	1356.82	1306.76	936.47	6068.22	1331.79
RPA0160	RPA0160	46.04	47.11	60.12	106.54	402.51	34.63	64.59	51.09	254.53	49.61
RPA0161	RPA0161	9.33	12.76	10.63	12.04	5.38	6.9	6.88	10.91	8.71	6.89
RPA0162	RPA0162	66.15	57.63	62.05	98.83	65.99	48.98	55.06	61.94	82.41	52.02
RPA0163	proB	3.62	10.39	7.64	10.7	6.72	4.18	10.78	7.22	8.71	7.48
RPA0164	proA	31.48	27.83	28.93	26.83	19.36	11.31	11.51	29.41	23.1	11.41
RPA0165	RPA0165	4.89	7.22	4.58	10.1	8.73	5.55	7.19	5.56	9.42	6.37
RPA0166	RPA0166	1933.91	1850.92	2263	1416.47	1410.64	1383.84	1132.95	2015.94	1413.56	1258.4
RPA0167	RPA0167	34.89	53.41	69.43	110.64	63.78	91.49	76.39	52.58	87.21	83.94
RPA0168	RPA0168	35.44	32.97	34.72	62.76	41.02	34.62	39.2	34.38	51.89	36.91
RPA0169	ctpA	253.19	253.66	291.63	415.52	486.19	425.54	435.54	266.16	450.86	430.54
RPA0170	RPA0170	75.11	43.6	54.88	138.91	93.45	54.84	66.7	57.86	116.18	60.77
RPA0171	invA1	175.23	140.08	132.69	245.94	411.46	178.87	154.6	149.33	328.7	166.74
RPA0172	RPA0172	5.76	14.42	9.02	11.67	6.65	11.61	15.39	9.73	9.16	13.5
RPA0173	RPA0173	8.4	21.08	13.07	15.45	7.81	23.87	29.13	14.18	11.63	26.5
RPA0174	invA2	1.13	7.04	4.32	4.23	2.49	1.51	3.72	4.16	3.36	2.62
RPA0175	atpC	23.96	234.45	46.43	121.1	774.16	146.96	290.71	101.61	447.63	218.84
RPA0176	atpD	38.21	515.57	112.92	95.7	681.69	95.12	281.05	222.24	388.7	188.09
RPA0177	atpG	8	91.21	23.31	65.55	253.31	59.35	177.89	40.84	159.43	118.62
RPA0178	atpA	81.88	401.67	186.36	261.5	354.54	87.6	394.97	223.3	308.02	241.29
RPA0179	atpH	76.23	238.82	145.33	301.95	60.56	145.23	289.4	153.46	181.26	217.32
RPA0180	rlpA1	94.38	404.58	180.04	310.31	147.27	555.94	618	226.33	228.79	586.97
RPA0181	priA	6.74	5.25	6.33	9.63	8.45	4.99	5.76	6.11	9.04	5.38
RPA0182	xerC	10.6	12.04	16.16	23.67	19.33	17.52	13.68	12.93	21.5	15.6
RPA0183	RPA0183	51.16	40.08	44.31	66.6	49.3	51.42	68.34	45.18	57.95	59.88
RPA0184	RPA0184	120.75	88.61	80.01	11.54	8.66	6.39	6.16	96.46	10.1	6.28
RPA0185	dldH	20.72	68.43	34.63	50.98	121.24	30.55	41.23	41.26	86.11	35.89
RPA0186	RPA0186	7.99	14.11	10.71	12.74	17.22	3.81	4.62	10.94	14.98	4.22
RPA0187	RPA0187	35.13	85.66	54.46	67.53	75.51	22.18	23.22	58.42	71.52	22.7
RPA0188	sucB	23.7	78.28	42.8	125.09	248.37	55.35	70.05	48.26	186.73	62.7
RPA0189	sucA	50.91	90.44	60.95	182.23	337.17	62.87	88.81	67.43	259.7	75.84
RPA0190	sucD	15.82	126.19	47.92	12.84	41.97	13.88	34.83	63.31	27.41	24.36
RPA0191	sucC	26.14	118.3	72.17	80.84	194.36	74.46	188.77	72.2	137.6	131.62
RPA0192	mdh	64.67	146.66	123.12	97.03	80.86	64.09	122.3	111.48	88.95	93.2
RPA0193	RPA0193	11.11	13.67	11.03	35.51	13.76	9.1	16.17	11.94	24.64	12.64
RPA0194	RPA0194	101.45	54.84	76.7	29.22	38.2	16.4	14.82	77.67	33.71	15.61
RPA0195	tesA	29.44	35.68	42.23	38	15.59	17.81	19.23	35.78	26.8	18.52
RPA0196	RPA0196	38.76	37.56	31.77	51.6	26.42	18.22	22.62	36.03	39.01	20.42
RPA0197	RPA0197	9.29	12.78	10.15	22.07	16.9	6.53	10.7	10.74	19.49	8.62
RPA0198	RPA0198	1037.61	552.08	444.06	2103.85	1436.35	646.36	632.4	677.92	1770.1	639.38
RPA0199	RPA0199	20.74	33.42	27.29	41.53	15.36	24.91	32.75	27.15	28.45	28.83
RPA0200	RPA0200	156.15	83.15	99.82	122.02	148.19	97.97	81.24	113.04	135.11	89.61
RPA0201	RPA0201	37.33	25.17	42.15	205.08	94.63	21.33	48.82	34.88	149.86	35.08
RPA0202	acnA	60.25	142.24	135.1	196.74	260.78	135.25	237.98	112.53	228.76	186.62
RPA0203	cycV%2C ccmA	25.55	20.08	22.11	23.27	16.33	20.14	19.84	22.58	19.8	19.99
RPA0204	cycW%2C ccmB	10.59	7.95	7.09	6.92	3.01	2.52	2.29	8.54	4.97	2.41
RPA0205	cycZ%2C ccmC	26.94	17.14	17.84	14.73	7.26	10.82	10.92	20.64	11	10.87
RPA0206	cycY%2C ccmG	25.62	31.71	17.68	26.58	19.93	35.23	35.75	25	23.26	35.49
RPA0207	RPA0207	16.57	37.42	25.17	225.4	441.24	61.22	51.16	26.39	333.32	56.19
RPA0208	ispZ	103.86	56.27	87.39	17.64	11.83	6.67	12.6	82.51	14.74	9.64
RPA0209	ftsY	7.99	14.9	10.3	33.17	11	13.01	15.45	11.06	22.09	14.23
RPA0210	RPA0210	20.64	21.14	19.35	8.64	4.65	4.79	6.68	20.38	6.65	5.74
RPA0211	RPA0211	14.43	17.35	16.58	76.94	165.7	89.15	102.45	16.12	121.32	95.8
RPA0212	RPA0212	134.43	113.74	72.46	41.75	139.41	51.95	57.65	106.87	90.58	54.8
RPA0213	RPA0213	47.44	76.24	53.79	69.79	81.23	26.57	24.6	59.16	75.51	25.59
RPA0214	RPA0214	52.4	9.31	58.13	70.02	51.86	16.8	21.83	39.95	60.94	19.32
RPA0215	RPA0215	146.88	8.87	91.71	54.68	55.6	12.44	10.8	82.49	55.14	11.62
RPA0216	sdhB	28.71	185.26	66.23	128.82	567.52	154.04	290.77	93.4	348.17	222.41
RPA0217	sdhA	21.11	101.71	56.58	57.29	196.65	62.19	130.14	59.8	126.97	96.17
RPA0218	sdhD	37.3	95.19	75.49	48.43	54.97	56.21	99.79	69.33	51.7	78
RPA0219	sdhC	110.12	271.49	173.55	71.43	61.43	88.76	78.98	185.05	66.43	83.87
RPA0220	czcD	116.75	46.87	33.22	13.62	27.77	7.48	10.06	65.61	20.7	8.77
RPA0221	matB	8.07	9.17	7.9	31.68	21.39	8.3	16.33	8.38	26.54	12.32
RPA0222	RPA0222	44.34	9.95	34.01	50.41	44.92	15.03	11.35	29.43	47.67	13.19
RPA0223	RPA0223	11.7	5.33	8.01	18.98	15.82	4.28	4.11	8.35	17.4	4.2
RPA0224	RPA0224	5.65	6.46	7.8	25.89	21.4	8.45	8.01	6.64	23.65	8.23
RPA0225	sodC	99.08	48.24	59.93	130.64	180.74	46.36	38.28	69.08	155.69	42.32
RPA0226	RPA0226	1.46	1.15	1.36	4.6	5.61	1.96	1.8	1.32	5.11	1.88
RPA0227	leuB	18.26	62.3	39.2	45.21	46.76	34.23	59.1	39.92	45.99	46.67
RPA0228	RPA0228	863.86	688.54	758.42	376.88	1071.21	394.72	299.32	770.27	724.05	347.02
RPA0229	RPA0229	52.09	34.15	41.9	46	81.37	79.49	68.03	42.71	63.69	73.76
RPA0230	asdB	60.75	72.27	65.26	169.13	81.11	58.42	85.87	66.09	125.12	72.15
RPA0231	RPA0231	38.59	29.34	35.39	16.66	36.91	31.47	30.15	34.44	26.79	30.81
RPA0232	RPA0232	16.65	25.68	19.92	18.11	9.59	14.23	12.61	20.75	13.85	13.42
RPA0233	RPA0233	14.09	26.42	23.51	16.91	9.61	11.74	18.62	21.34	13.26	15.18
RPA0234	RPA0234	3.19	6.23	5.22	5.66	12.96	3.88	8.12	4.88	9.31	6
RPA0235	leuD	99.18	151.93	135.35	139.09	99.08	80.46	129.25	128.82	119.09	104.86
RPA0236	RPA0236	20.76	9.81	11.63	18.24	11.69	5.79	9.09	14.06	14.97	7.44
RPA0237	RPA0237	1012.84	216.38	297.25	1084	1181.52	350.75	239.16	508.82	1132.76	294.96
RPA0238	RPA0238	101.44	47.45	61.05	90.13	69.22	49.19	42.27	69.98	79.68	45.73
RPA0239	RPA0239	55.89	18.41	25.47	84.81	85.67	15.88	11.64	33.25	85.24	13.76
RPA0240	leuC	14.28	59.31	33.09	77.81	38.12	50.62	80.28	35.56	57.97	65.45
RPA0241	rplS%2C L19	60.13	170.98	125.24	151.51	53.36	105.61	145.09	118.78	102.44	125.35
RPA0242	trmD	7.19	19.84	8.08	10.01	9.48	5.11	7.75	11.71	9.75	6.43
RPA0243	rimM	2.52	64.01	6.89	5.8	13.41	2.48	9.39	24.47	9.61	5.94
RPA0244	rpsP%2C S16	19.72	341.47	47.34	35.23	111.29	33.03	81.28	136.18	73.26	57.16
RPA0245	ffh/ftsY	3.87	25.11	10.09	12.14	7.82	12.88	26	13.02	9.98	19.44
RPA0246	RPA0246	29.51	21.96	26.88	23.87	23.31	20.14	17.4	26.11	23.59	18.77
RPA0247	romA	2.54	2.96	2.68	4.43	4.15	3.13	2.44	2.73	4.29	2.79
RPA0248	bp26	29.78	28.72	25.15	39.63	41.67	14.31	18.81	27.88	40.65	16.56
RPA0249	RPA0249	39.69	30.55	36.62	78.47	79.31	44.25	63.89	35.62	78.89	54.07
RPA0250	dapF	48.44	59.65	57.76	96.74	52.75	42.13	40.55	55.28	74.75	41.34
RPA0251	RPA0251	5.36	5.24	4.99	9.59	7.2	4.66	5.76	5.19	8.4	5.21
RPA0252	RPA0252	1.33	1.79	1.92	4.91	1.97	3.92	4.87	1.68	3.44	4.4
RPA0253	RPA0253	14.11	42.19	17.75	59.45	60.1	47.51	81.15	24.68	59.78	64.33
RPA0254	gpdA	9.38	15.68	9.98	11.97	9.91	8.59	11.25	11.68	10.94	9.92
RPA0255	gcp	55.21	53.91	50.09	18.93	12.9	19.15	20.4	53.07	15.92	19.78
RPA0256	RPA0256	47.11	49.12	40.02	52.74	31.28	68.05	76.94	45.42	42.01	72.5
RPA0257	RPA0257	41.34	90.87	47.21	70.94	68.63	80.86	129.87	59.81	69.79	105.37
RPA0258	RPA0258	48.03	85.04	48.39	41.65	68.37	50.89	61.89	60.49	55.01	56.39
RPA0259	RPA0259	2322.84	2225.29	2522.12	691.04	927.7	3115.14	3383.56	2356.75	809.37	3249.35
RPA0260	RPA0260	327.33	773.73	1043.12	19.28	16.11	477.77	184.54	714.72	17.7	331.16
RPA0261	RPA0261	47.28	94.56	56.65	53.66	54.51	129.54	138.35	66.16	54.09	133.95
RPA0262	rlp2	5.7	11.08	8.29	6.31	6.7	5.81	8.5	8.36	6.51	7.16
RPA0263	RPA0263	24.13	20.82	22.35	14.18	15.07	15.99	26.82	22.44	14.63	21.41
RPA0264	RPA0264	3.19	5.66	4.69	5.05	1.8	3.98	5.1	4.51	3.43	4.54
RPA0265	algJ	1.44	2.4	1.23	2.27	2.92	1.53	3.09	1.69	2.6	2.31
RPA0266	RPA0266	5.22	5.63	3.99	4.95	2.64	3.6	4.89	4.95	3.8	4.25
RPA0267	trx	207.79	202.58	188.57	200.18	145.1	135.22	136.61	199.64	172.64	135.92
RPA0268	RPA0268	50.54	78.93	83.67	104.26	113.48	78.33	102.28	71.05	108.87	90.31
RPA0269	RPA0269	41.56	88.38	60.81	52.98	51.16	70.63	85.05	63.58	52.07	77.84
RPA0270	ubiH	18	20.8	19.43	27.15	19.06	13.82	17.11	19.41	23.11	15.47
RPA0271	tesB	18.78	24.25	26.37	31.31	46.92	44.29	48.58	23.14	39.12	46.44
RPA0272	glnK1	34.98	52.19	27.34	50.36	48.17	22.85	45.74	38.17	49.27	34.3
RPA0273	amtB1	3.09	7.61	4.58	6.32	6.76	2.27	4.13	5.09	6.54	3.2
RPA0274	glnK2	407.55	1551.96	1170.12	6005.3	13186.3	691.29	716.07	1043.21	9595.8	703.68
RPA0275	amtB2	181.22	840.63	515.33	2099.14	3114.48	398.26	323.54	512.4	2606.81	360.9
RPA0276	RPA0276	27.97	7.02	13.12	27	22.13	9.67	6.97	16.03	24.57	8.32
RPA0277	RPA0277	7.29	5.27	4.85	2.11	2.15	2.67	2.66	5.81	2.13	2.67
RPA0278	RPA0278	20.34	15.93	21.6	42.99	48.14	23.39	22.55	19.29	45.57	22.97
RPA0279	RPA0279	7.71	14.84	11.38	37.03	54.13	17.42	21.08	11.31	45.58	19.25
RPA0280	RPA0280	24.35	24.18	22.45	63.42	62.68	33.74	39.16	23.66	63.05	36.45
RPA0281	xthA1	10.67	14.65	10.42	22.69	25.34	12.84	16.78	11.91	24.02	14.81
RPA0282	RPA0282	55.96	38.86	45.62	19.99	23.52	16.27	17.12	46.81	21.76	16.7
RPA0283	RPA0283	624.72	500.13	490.55	417.07	368.34	285.94	225.25	538.47	392.71	255.6
RPA0284	RPA0284	13.78	7.26	8.25	17.11	18.14	7.69	11.53	9.77	17.63	9.61
RPA0285	RPA0285	7.93	15.68	11.14	21.19	45.02	27.22	34.14	11.58	33.11	30.68
RPA0286	RPA0286	192.85	112.38	114.49	128.57	79.74	131.72	105.21	139.91	104.16	118.47
RPA0287	leuS	8.81	34.72	18.46	29.79	29.1	30.44	45.77	20.66	29.45	38.11
RPA0288	RPA0288	449.82	347.08	350.83	183.89	311.1	203.12	182.17	382.58	247.5	192.65
RPA0289	RPA0289	10.28	16.22	13.94	13.09	14.51	16.22	19.24	13.48	13.8	17.73
RPA0290	RPA0290	26.9	70.69	39	29.83	25.76	10.47	40.3	45.53	27.8	25.39
RPA0291	parB1	8.68	23.11	19.32	31.38	30.78	17.18	28.86	17.04	31.08	23.02
RPA0292	parA	138.8	109.19	111.77	135.53	100.28	76.25	95.53	119.92	117.91	85.89
RPA0293	gidB	192.38	166.5	196.32	155.39	125	147.62	163.73	185.07	140.2	155.68
RPA0294	gidA	22.59	16.95	16.78	23.38	17.21	10.95	13.61	18.78	20.3	12.28
RPA0295	trmE%2C mnmE	5.34	4.54	4.44	6.28	2.46	2.36	2.74	4.77	4.37	2.55
RPA0296	rho	54.71	147.41	85.38	179.74	156.1	485.29	652.73	95.83	167.92	569.01
RPA0297	RPA0297	55.89	81.47	60.97	73.56	33.18	49.94	52.8	66.11	53.37	51.37
RPA0298	RPA0298	26.1	25.98	23.19	95.83	125.96	94.4	122.35	25.09	110.9	108.38
RPA0299	maf1	6.23	10.5	9.15	17.89	12.87	6.9	17.8	8.63	15.38	12.35
RPA0300	coaE	7.79	11.27	9.53	37.94	37.69	18.58	33.55	9.53	37.82	26.07
RPA0301	dnaQ%2C mutD	96.81	64.06	70.51	74.25	55.56	37.01	39.78	77.13	64.91	38.4
RPA0302	secB	71.49	168.29	140.08	157.7	111.35	114.49	167.44	126.62	134.53	140.97
RPA0303	RPA0303	130.94	150.54	126.09	140.67	127.84	147.87	129.08	135.86	134.26	138.48
RPA0304	RPA0304	13.5	16.24	16.07	31.47	29.46	20.94	22.43	15.27	30.47	21.69
RPA0305	RPA0305	5.42	11.06	9.29	11.2	11.13	6.34	10.68	8.59	11.17	8.51
RPA0306	hslU	18.75	27.85	21.97	34.8	31.41	11.97	21.74	22.86	33.11	16.86
RPA0307	RPA0307	5.69	13.03	8.76	13.79	7.43	5.52	9.43	9.16	10.61	7.48
RPA0308	hslV	56.14	129.7	84.73	128.68	60.48	42.28	54.5	90.19	94.58	48.39
RPA0309	hisB	62.2	92.11	83.86	147.99	59.49	98.25	110.26	79.39	103.74	104.26
RPA0310	RPA0310	12.76	35.82	18.59	22.79	15.97	8.77	14.55	22.39	19.38	11.66
RPA0311	hisH	12.37	37.6	23.54	50.1	51.91	25.46	66.94	24.5	51.01	46.2
RPA0312	hisA	9.51	43.97	14.31	22.32	32.82	9.28	25.91	22.6	27.57	17.6
RPA0313	hisF	3.99	22.73	7.77	18.83	28.34	10.3	27.8	11.5	23.59	19.05
RPA0314	hisE1	9.91	13.83	7.52	73.07	139.37	39.65	75.62	10.42	106.22	57.64
RPA0315	coaA	14.32	33.87	16.68	26.8	37	20.57	38.8	21.62	31.9	29.69
RPA0316	RPA0316	1.2	0.48	0.54	2.06	1.6	2.55	1.97	0.74	1.83	2.26
RPA0317	RPA0317	41.24	8.7	27.62	23.06	43.25	19.09	15.12	25.85	33.16	17.11
RPA0318	RPA0318	122.38	48.32	57.89	23.17	23.93	21.47	29.16	76.2	23.55	25.32
RPA0319	RPA0319	216.21	78.97	164.48	3.25	0.69	0.42	7.26	153.22	1.97	3.84
RPA0320	RPA0320	235.09	89.54	162.33	2.12	1.17	5.51	39.94	162.32	1.65	22.73
RPA0321	RPA0321	79.69	70.38	69.88	49.89	57.66	49.46	51.43	73.32	53.78	50.45
RPA0322	gshB	9.94	15.7	12.86	27.34	36.82	23.22	33.7	12.83	32.08	28.46
RPA0323	RPA0323	16.81	12.44	13.83	24.84	25.31	16.36	24.96	14.36	25.08	20.66
RPA0324	RPA0324	32.46	27.19	30.74	60.89	52.36	51.59	61.67	30.13	56.63	56.63
RPA0325	RPA0325	43.42	12.72	18.42	89.26	62.29	79.4	73.5	24.86	75.78	76.45
RPA0326	RPA0326	13.22	7.13	10.52	30.45	30.33	16.99	24.74	10.29	30.39	20.87
RPA0327	hemN2	18.86	19.13	9.61	30.02	73.87	8.03	20.23	15.86	51.95	14.13
RPA0328	RPA0328	41.8	33.52	27.15	28.24	61.41	10.99	12.68	34.16	44.83	11.84
RPA0329	rph	5.21	17.67	14.43	26.64	10.78	16.15	27.52	12.44	18.71	21.84
RPA0330	hrcA	130.41	78.48	81.27	65.45	64.15	50.01	43.85	96.72	64.8	46.93
RPA0331	RPA0331	148.78	168.26	154.64	135.22	81.44	59.55	70.65	157.23	108.33	65.1
RPA0332	RPA0332	35.02	27.64	33.45	39.23	36.62	19.26	24.65	32.04	37.93	21.96
RPA0333	dnaK	1041.76	969.67	1049.65	969.35	556.49	471.7	496.56	1020.36	762.92	484.13
RPA0334	dnaJ	57.78	50.84	53.25	68.12	74.71	26.37	34.75	53.96	71.42	30.56
RPA0335	RPA0335	201.95	149.3	135.73	101.15	113.24	168.37	163.44	162.33	107.2	165.91
RPA0336	RPA0336	31.15	20.87	20.48	41.94	31.39	23.52	30.57	24.16	36.67	27.05
RPA0337	pyrF	16.52	27.63	19.44	23.49	23.45	12.54	19.19	21.2	23.47	15.87
RPA0338	RPA0338	51.65	95.21	61.17	96.9	185.62	49.39	69.52	69.34	141.26	59.46
RPA0339	dapB	24.93	41.04	34.24	46.51	34.96	28.59	35.52	33.4	40.74	32.06
RPA0340	pgm1	62.99	89.41	82.76	91.97	75.04	50.27	54.71	78.39	83.51	52.49
RPA0341	ogt	26.43	14.72	13.04	42.77	62.49	8.63	7.07	18.06	52.63	7.85
RPA0342	RPA0342	7.78	13.32	13.36	18.74	14.98	1.38	2.56	11.49	16.86	1.97
RPA0343	nth	19.55	17.2	14.98	24.77	32.4	27.08	32.33	17.25	28.59	29.71
RPA0344	RPA0344	13.08	5.18	10.72	28.8	23.17	7.74	7.9	9.66	25.99	7.82
RPA0345	RPA0345	76.01	7.63	76.93	4.89	5.79	24.66	12.03	53.53	5.34	18.35
RPA0346	RPA0346	24.77	38.64	41.03	38.44	18.17	13.64	17.5	34.81	28.31	15.57
RPA0347	aceK	22.69	80.31	54.08	3.07	2.92	8.27	7.16	52.36	3	7.72
RPA0348	RPA0348	26.37	21.38	22.56	15.92	8.6	154.81	82.04	23.44	12.26	118.43
RPA0349	dcm	133.67	60.73	68.73	64.55	107.4	53.66	56.63	87.71	85.98	55.15
RPA0351	RPA0351	12.28	14.49	11.86	31.19	30.33	20.03	33.96	12.87	30.76	27
RPA0352	lepA	20.09	30.1	23.14	35.55	20.67	16.42	26.26	24.45	28.11	21.34
RPA0353	RPA0353	3.23	4.36	3.7	4.31	2.31	2.89	4.25	3.76	3.31	3.57
RPA0354	RPA0354	20.56	34.03	15.3	75.14	41.04	48.23	74.28	23.3	58.09	61.26
RPA0355	RPA0355	101.5	131.94	87.73	125.33	91.1	79.27	106.71	107.06	108.22	92.99
RPA0356	RPA0356	101.58	30.3	35.02	17.43	11.23	6.58	7.29	55.63	14.33	6.94
RPA0357	exoS%2C chvG	35.94	30.74	36.15	31.27	34.38	25.3	30.82	34.28	32.83	28.06
RPA0358	chvI	196.48	200.26	171.85	268.84	142.61	173.1	148.15	189.53	205.73	160.63
RPA0359	RPA0359	11.89	11.07	10.97	12.8	11.61	10.01	9.57	11.31	12.21	9.79
RPA0360	pckA	265.28	802.28	443.62	132.94	180.25	333.51	271.04	503.73	156.6	302.28
RPA0361	RPA0361	0.68	1.4	1.3	2.45	1.89	1.84	1.71	1.13	2.17	1.78
RPA0362	penP%2C penA	6.23	2.48	3.9	7.96	5.92	2.4	3.22	4.2	6.94	2.81
RPA0363	RPA0363	24.37	9.36	13.32	12.68	9.84	15.14	14.86	15.68	11.26	15
RPA0364	RPA0364	5.97	3.78	4.89	2.81	2.57	2.68	2.22	4.88	2.69	2.45
RPA0365	RPA0365	3.9	5.29	5.36	4.2	3.05	6.34	2.9	4.85	3.63	4.62
RPA0366	RPA0366	309.57	229.44	243.76	375.95	351.17	270.42	196.5	260.92	363.56	233.46
RPA0367	rpoH	1054.75	388.92	799.7	1631.56	1316.53	550.17	505.58	747.79	1474.05	527.88
RPA0368	rluD	16.43	9.85	12.61	16.12	11.19	9.76	15.01	12.96	13.66	12.39
RPA0369	RPA0369	23.16	20.95	18.28	55.02	64.21	50.1	62.66	20.8	59.62	56.38
RPA0370	RPA0370	10.23	6.5	7.04	42.42	70.15	6.73	6.69	7.92	56.29	6.71
RPA0371	metB	29.62	24.77	28.08	57.13	90.2	47.38	59.22	27.49	73.67	53.3
RPA0372	RPA0372	10.85	10.62	9.79	14.63	11.58	21.23	15.95	10.42	13.11	18.59
RPA0373	trxC	160.33	109.02	116.57	48.65	27.44	44.66	33.91	128.64	38.05	39.29
RPA0374	RPA0374	35.61	27.96	33.06	20.57	13.35	39.95	30.03	32.21	16.96	34.99
RPA0375	chaB	72.54	21.77	44.66	176.39	148.7	82.59	49.62	46.32	162.55	66.11
RPA0376	pimt1	24.17	38.76	43.1	0.54	0.29	14.8	8.43	35.34	0.42	11.62
RPA0377	RPA0377	122.56	123.33	143.08	56.28	151.17	106.99	81.56	129.66	103.73	94.28
RPA0378	melA	20.87	38.11	33.35	1.32	0.99	10.54	4.93	30.78	1.16	7.74
RPA0379	pfkB	7.12	26.95	16.31	2.48	2.3	4.81	5.15	16.79	2.39	4.98
RPA0380	RPA0380	22.56	3.97	13.63	15.62	9.01	6.95	7.71	13.39	12.32	7.33
RPA0381	glgC	68.6	112.85	107.85	75.52	81.04	64.95	64.54	96.43	78.28	64.75
RPA0382	glgA1	24.51	72.9	54.76	50.4	61.41	21.07	31.37	50.72	55.91	26.22
RPA0383	RPA0383	38.17	21.27	24.16	8.26	12.02	5.63	7.51	27.87	10.14	6.57
RPA0384	RPA0384	16.08	14.63	13.97	12.7	9.17	6.24	9.1	14.89	10.94	7.67
RPA0385	radC	53.78	12.57	23.79	23.84	20.25	52.35	43.54	30.05	22.05	47.95
RPA0386	RPA0386	62.26	6.37	45.17	29.48	20.6	24.79	20.77	37.93	25.04	22.78
RPA0387	map	358.61	260.1	266.05	207.56	289.7	257.37	254.03	294.92	248.63	255.7
RPA0388	RPA0388	6.92	7.84	7.12	7.56	7.5	5.83	6.16	7.29	7.53	6
RPA0389	mepA	62.27	33.28	38.92	37.67	51.19	19.5	21.39	44.82	44.43	20.45
RPA0390	RPA0390	30.21	22.73	26.18	30.07	39.98	25.9	23.92	26.37	35.03	24.91
RPA0391	RPA0391	0.62	0.83	0.75	1.74	1.24	1.53	2.17	0.73	1.49	1.85
RPA0392	argG	19.88	36.09	26.47	67.13	53.05	33.27	60.13	27.48	60.09	46.7
RPA0393	RPA0393	8.1	9.71	9.62	18.12	6.52	5.86	6.15	9.15	12.32	6.01
RPA0394	RPA0394	6.51	13.71	9.11	9.58	12.17	3.13	7.59	9.78	10.88	5.36
RPA0395	RPA0395	10.84	17.68	11.48	55.87	47.92	32.34	58	13.33	51.9	45.17
RPA0396	RPA0396	32.22	26.59	28.76	51.62	25.18	24.04	28.67	29.19	38.4	26.36
RPA0397	RPA0397	83.87	46.31	52.59	62.69	25.26	15.51	24.96	60.93	43.98	20.24
RPA0398	RPA0398	6.4	5.29	6.26	6.59	5.04	2.32	3.82	5.98	5.82	3.07
RPA0399	RPA0399	1.65	0.79	1.72	3.19	3.75	2.81	2.42	1.39	3.47	2.62
RPA0400	RPA0400	35.3	31.79	33.66	22.91	38.51	13.43	13.36	33.58	30.71	13.4
RPA0401	RPA0401	14.01	7.39	8.69	3.86	3.31	4.4	4.34	10.03	3.59	4.37
RPA0402	RPA0402	17.06	18.93	17.86	27.5	30.62	15.42	20.4	17.95	29.06	17.91
RPA0403	RPA0403	405.68	307.22	293.3	288.92	134.78	183.57	127.48	335.4	211.85	155.53
RPA0404	phhB	22.18	15.3	14.98	26.37	41.27	33.27	22.91	17.49	33.82	28.09
RPA0405	RPA0405	40.87	7.16	22.08	46.22	23.65	16.34	16.71	23.37	34.94	16.53
RPA0406	RPA0406	1.54	1.11	0.95	1.99	2.29	0.93	0.88	1.2	2.14	0.91
RPA0407	RPA0407	5.97	5.39	4.59	26.72	26.84	11.71	10.36	5.32	26.78	11.04
RPA0408	bipA	16.13	40.44	40.28	227.23	95.82	78.12	106.52	32.28	161.53	92.32
RPA0409	RPA0409	10.66	4.17	6.71	9.96	6.75	4.39	4.57	7.18	8.36	4.48
RPA0410	RPA0410	233.64	90.28	106.4	37.85	130.01	30.43	29.44	143.44	83.93	29.94
RPA0411	ppa	115.77	270.36	187.23	306.08	297.71	241.98	380.84	191.12	301.9	311.41
RPA0412	CPS1%2C CPS	6.81	12.53	9.6	19.29	45.8	11.9	24.45	9.65	32.55	18.18
RPA0413	RPA0413	5.22	25.75	18.92	14.62	8.62	9.87	24.02	16.63	11.62	16.95
RPA0414	RPA0414	45.53	93.42	61.41	59.86	25.97	39.75	48.57	66.79	42.92	44.16
RPA0415	RPA0415	60.09	132.16	91.69	38.82	31.95	39.01	36.6	94.64	35.39	37.81
RPA0416	RPA0416	23.73	3.09	4.87	4.18	40.56	1.62	1.61	10.56	22.37	1.62
RPA0417	RPA0417	49.03	7.82	13.27	10.81	22.19	6.89	6.42	23.37	16.5	6.66
RPA0418	RPA0418	18.51	11.65	23.34	36.15	82.87	10.91	10.32	17.84	59.51	10.62
RPA0419	RPA0419	47.96	43.89	44.33	37.9	25.41	24.45	29.75	45.39	31.66	27.1
RPA0420	RPA0420	73.03	15.75	60.2	73.86	80.71	38.66	28.21	49.66	77.29	33.44
RPA0421	RPA0421	26.04	11.68	15.71	30.34	25.73	6.92	7.28	17.81	28.04	7.1
RPA0422	RPA0422	92.07	79.16	62.36	153.34	77.79	84.82	104.78	77.86	115.57	94.8
RPA0423	RPA0423	37.24	33.83	36.89	55.26	62.6	34.39	39.53	35.99	58.93	36.96
RPA0424	RPA0424	2486.21	237.54	286.69	2099.58	2211.58	46.15	107.47	1003.48	2155.58	76.81
RPA0425	fabA	68.62	123.52	79.83	199.52	122.74	182.9	229.16	90.66	161.13	206.03
RPA0426	fabB	50.31	93.81	65.45	75.9	55.49	72.34	86.18	69.86	65.7	79.26
RPA0427	RPA0427	9.05	26.29	12.51	19.55	19.66	14.04	25.56	15.95	19.61	19.8
RPA0428	RPA0428	57.45	38.45	66.71	30.25	39.71	22.51	19.01	54.2	34.98	20.76
RPA0429	katG	3024.75	4773.03	8284.17	1801.22	2863.58	5780.03	5304.89	5360.65	2332.4	5542.46
RPA0430	oxyR	79.06	24.75	35.38	24.68	24.58	9.05	8.94	46.39	24.63	9
RPA0431	RPA0431	65.72	57.07	66.19	165.85	351.5	66.51	81.53	62.99	258.68	74.02
RPA0432	pnp	52.45	408.93	155.52	90.75	87.72	52.89	135.76	205.63	89.24	94.33
RPA0433	rpsO	305.21	1024.36	624.92	565.1	287.1	429.79	769.24	651.5	426.1	599.52
RPA0434	truB	64.71	152.61	103.67	151.71	68.44	88.89	106.42	107	110.08	97.66
RPA0435	rbfA	5.26	34.31	27.95	24.5	21.28	18.97	23.07	22.51	22.89	21.02
RPA0436	infB	82.48	178.38	121.9	178.43	246.23	122.57	177.99	127.58	212.33	150.28
RPA0437	RPA0437	68.37	116.72	84.37	113.64	69.92	125.55	185.21	89.82	91.78	155.38
RPA0438	nusA	33.99	90.42	43.33	70.76	109.93	36.74	70.14	55.91	90.35	53.44
RPA0439	RPA0439	8.79	22.07	12.86	60.3	37.69	81.1	78.89	14.57	49	80
RPA0440	RPA0440	38.27	24.81	29.44	24.2	31.09	33.8	33.58	30.84	27.65	33.69
RPA0441	RPA0441	37.99	5.26	5.01	3.01	16.99	2.83	2.67	16.08	10	2.75
RPA0442	RPA0442	26.08	56.7	32.6	89.21	85.53	55.55	76.6	38.46	87.37	66.08
RPA0443	RPA0443	322.96	381.31	260.5	376.48	404	228.74	390.76	321.59	390.24	309.75
RPA0444	lnt	4.62	6.94	4.52	14.97	20.78	13.26	24.44	5.36	17.88	18.85
RPA0445	RPA0445	17.16	22.33	21.93	22.38	23.14	18.5	25.96	20.47	22.76	22.23
RPA0446	RPA0446	63.05	51.97	54.51	47.84	72.31	40.74	55.21	56.51	60.08	47.98
RPA0447	RPA0447	43.18	31.02	32.06	31.62	52.74	32.22	30.75	35.42	42.18	31.49
RPA0448	miaB	87.73	63.55	74.38	88.69	75.26	85.17	79.16	75.22	81.98	82.17
RPA0449	RPA0449	4.64	7.38	3.52	13.47	13.17	11.7	24.09	5.18	13.32	17.9
RPA0450	RPA0450	349.78	242.85	217.19	316.43	321.4	320.57	389.7	269.94	318.92	355.14
RPA0451	rimI	4.39	6.49	4.18	29.55	25.76	18.48	31.94	5.02	27.66	25.21
RPA0452	RPA0452	100.15	56.9	63.39	72.41	69.03	40.19	52.12	73.48	70.72	46.16
RPA0453	RPA0453	220.32	248.63	231.08	307.56	238.77	156.25	175.78	233.35	273.17	166.02
RPA0454	RPA0454	26.28	13.19	18.53	12.09	14.57	7.77	8.24	19.33	13.33	8.01
RPA0455	trpS	8.91	31.54	22.42	43.33	15.96	16.33	43.43	20.96	29.65	29.88
RPA0456	RPA0456	6.06	6.93	5.72	7	8.85	6.31	6.13	6.24	7.93	6.22
RPA0457	RPA0457	2.3	14.35	8.19	13.19	4.47	8.25	16.71	8.28	8.83	12.48
RPA0458	RPA0458	77.51	10.25	10.46	3.97	12.87	5.07	4.5	32.74	8.42	4.79
RPA0459	RPA0459	487.61	51.86	61.48	7.9	51.42	8.82	8.82	200.32	29.66	8.82
RPA0460	RPA0460	219.06	48.03	469.44	57.08	319.23	23.19	33.92	245.51	188.16	28.56
RPA0461	gabD1	24.11	18.7	27.36	80.24	98.56	27.12	34.84	23.39	89.4	30.98
RPA0462	RPA0462	4.04	1.52	1.68	2.64	8.08	1.74	2.04	2.41	5.36	1.89
RPA0463	RPA0463	8.13	4.49	5.52	3.32	5.78	2.23	1.76	6.04	4.55	2
RPA0464	RPA0464	3.14	1.89	2.19	1.41	4.97	1.57	1.44	2.41	3.19	1.51
RPA0465	RPA0465	186.2	98.39	114.06	3.83	5.43	153.57	95.47	132.88	4.63	124.52
RPA0466	RPA0466	24.12	14.25	15.22	51.36	76.61	26.19	36.24	17.86	63.99	31.22
RPA0467	RPA0467	69.48	41	41.95	98.1	145.49	47.93	56.92	50.81	121.8	52.43
RPA0468	RPA0468	3	2.61	2.96	2.96	5.35	1.54	2.94	2.86	4.16	2.24
RPA0469	AtsC	3.37	6.63	4.61	8.85	8.32	4.67	5.28	4.87	8.59	4.98
RPA0470	RPA0470	28.15	16.41	22.85	48.73	59	30.18	38.96	22.47	53.87	34.57
RPA0471	RPA0471	25.63	18.49	16.44	20.58	46.71	24.18	27.75	20.19	33.65	25.97
RPA0472	RPA0472	31	54.06	14.59	6.9	10.14	6.32	11.14	33.21	8.52	8.73
RPA0473	PA3602	9.37	23.19	18.25	35.14	20.51	15.58	19.86	16.94	27.83	17.72
RPA0474	RPA0474	2.44	3.96	2.15	5.81	1.56	2.17	4.24	2.85	3.69	3.21
RPA0475	RPA0475	33.41	17.83	19.58	36.85	50.98	10.55	14.19	23.61	43.92	12.37
RPA0476	RPA0476	17.75	19.26	20.53	50.5	54.29	31.66	55.22	19.18	52.4	43.44
RPA0477	RPA0477	164.86	55.17	122.37	70.76	48.46	43.02	34.11	114.13	59.61	38.57
RPA0478	RPA0478	186.09	49.3	127.03	89.73	95.9	49.54	24.65	120.8	92.82	37.1
RPA0479	fabG1	41.68	22.28	26.72	20.94	49.98	14.54	13.6	30.23	35.46	14.07
RPA0480	RPA0480	30.02	9.63	9.89	11.68	73.72	8.82	9.54	16.51	42.7	9.18
RPA0481	RPA0481	16.79	9.44	9.38	14.09	83.15	5.85	9.27	11.87	48.62	7.56
RPA0482	RPA0482	16.21	13.1	12.17	13.75	78.94	9.66	11.76	13.83	46.35	10.71
RPA0483	RPA0483	3.38	2.34	1.59	4.63	31.24	3.17	2.32	2.44	17.94	2.75
RPA0484	paaG1	4.59	3.23	1.56	5.02	42.5	2.16	4.75	3.13	23.76	3.46
RPA0485	RPA0485	58.49	10.07	9.24	11.04	146.61	10.32	9.47	25.93	78.83	9.9
RPA0486	RPA0486	24.26	15.99	19.96	11.01	9.62	8.25	8.32	20.07	10.32	8.29
RPA0487	RPA0487	14.48	17.28	19.01	21.78	12.09	11.56	12.76	16.92	16.94	12.16
RPA0488	RPA0488	369.09	248.44	410.88	460.91	304.23	317.64	350.18	342.8	382.57	333.91
RPA0489	RPA0489	182.67	358.46	223.62	1969.67	1251.98	1383.65	1251.65	254.92	1610.83	1317.65
RPA0490	RPA0490	18.77	32.51	19.88	31.05	31.12	42.84	60.55	23.72	31.09	51.7
RPA0491	RPA0491	36.3	66.64	47.01	95.85	74.86	42	67.51	49.98	85.36	54.76
RPA0492	RPA0492	41.69	21.68	26.86	40.21	37.38	19.09	18.74	30.08	38.8	18.92
RPA0493	rpmB%2C L28	21.08	103.05	76.01	305.56	86.45	258.56	313.33	66.71	196.01	285.95
RPA0494	RPA0494	58.81	46.25	56.56	33.92	23.44	49.89	52.93	53.88	28.68	51.41
RPA0495	RPA0495	1.54	4.45	2.42	17.64	11.04	5.46	10.91	2.8	14.34	8.19
RPA0496	cobT2	14.58	27.16	21	125.14	149.69	43.63	94.65	20.91	137.42	69.14
RPA0497	RPA0497	46.91	74.22	65.53	309.48	492.63	205.48	298.64	62.22	401.06	252.06
RPA0498	cobS2	249.32	307.86	293.7	450.34	825.41	340.7	377.89	283.63	637.88	359.3
RPA0499	RPA0499	10.14	2.33	8.17	7.96	6.89	4.18	4.03	6.88	7.43	4.11
RPA0500	RPA0500	47.07	36.81	40.85	152.57	109.43	61.94	63.92	41.57	131	62.93
RPA0501	RPA0501	49.39	35.8	32.77	38	48.51	18.46	18.09	39.32	43.26	18.28
RPA0502	RPA0502	1.99	5.46	3.19	8.39	9.64	2.97	5.95	3.55	9.02	4.46
RPA0503	aroB	14.61	19.65	16.74	16.47	18.54	9.41	12.16	17	17.51	10.79
RPA0504	aroK	64.69	60.25	53.96	26.42	15.98	15.49	17.99	59.63	21.2	16.74
RPA0505	RPA0505	120.91	101.09	124.61	33.13	14.39	44.01	46.77	115.54	23.76	45.39
RPA0506	RPA0506	17.09	8.45	12.63	22.23	23.85	16.35	15.46	12.72	23.04	15.91
RPA0507	RPA0507	1.53	1.44	1.62	3.73	3.61	0.89	1.35	1.53	3.67	1.12
RPA0508	accA	21.15	43.81	34.97	43.17	19.48	31.18	42.73	33.31	31.33	36.96
RPA0509	RPA0509	87.58	96.38	100.46	115.84	131.74	91.67	94.33	94.8	123.79	93
RPA0510	secA	58	112.43	97	182.58	135.37	136.01	188.05	89.14	158.98	162.03
RPA0511	RPA0511	31.56	93.79	84.68	170.72	188.5	109.66	242.96	70.01	179.61	176.31
RPA0512	mutS	13.56	11.62	9.48	20.29	27.84	11.03	13.34	11.56	24.07	12.19
RPA0513	pcaF	18.49	15.73	13.2	17.47	46.96	7.1	9.78	15.81	32.22	8.44
RPA0514	FarB	6.59	3.01	2.83	6.21	9.02	1.84	1.99	4.14	7.62	1.92
RPA0515	RPA0515	27.69	9.98	8.87	39.73	95.35	10.19	8.61	15.51	67.54	9.4
RPA0516	RPA0516	23.23	7.16	7.78	205.3	170.91	25.42	24.63	12.72	188.11	25.03
RPA0517	RPA0517	238.55	145.8	153	82.15	100.52	55.49	46.63	179.12	91.34	51.06
RPA0518	RPA0518	14.56	18.72	12.34	2.94	2.72	2.01	2.22	15.21	2.83	2.12
RPA0519	gcpE	94.56	114.14	99.69	122.52	76.46	72.76	92.05	102.79	99.49	82.41
RPA0520	nha	3.18	2.87	2.79	13.79	5.68	1.92	2.58	2.95	9.74	2.25
RPA0521	RPA0521	28.9	17.54	19.97	47.25	37.44	23.51	19.46	22.14	42.35	21.49
RPA0522	RPA0522	8.53	8.56	9.16	20	14.08	16.42	15.88	8.75	17.04	16.15
RPA0523	RPA0523	5.22	10.65	6.28	10.1	7.78	6.42	7.4	7.38	8.94	6.91
RPA0524	RPA0524	16.52	33.26	22.4	20.87	12.49	20.08	25.1	24.06	16.68	22.59
RPA0525	RPA0525	19.93	16.75	18.62	9.01	14.83	12.58	10.37	18.43	11.92	11.48
RPA0526	rpmF%2C L32	51.89	160.23	106.38	120.13	73.46	43.52	83.86	106.17	96.8	63.69
RPA0527	RPA0527	23.21	21.13	22.73	47.59	20.28	19.17	23.82	22.35	33.94	21.5
RPA0528	RPA0528	46.66	20.23	35.6	53.66	110.91	38.5	41.2	34.16	82.29	39.85
RPA0529	RPA0529	57.31	45.25	50.74	60.79	72.98	44.94	46.82	51.1	66.89	45.88
RPA0530	RPA0530	585.17	350.81	454.35	521.03	1312.88	653.81	556.31	463.44	916.96	605.06
RPA0531	RPA0531	86.92	94.84	95.72	62.83	267.38	50.25	68.15	92.49	165.11	59.2
RPA0532	RPA0532	317.06	110.3	95.78	73.71	213.28	82.28	140.06	174.38	143.5	111.17
RPA0533	RPA0533	30.54	24.93	13.04	4.27	5.99	3.27	4.93	22.84	5.13	4.1
RPA0534	RPA0534	198.01	103.19	113.06	51.24	96.9	47.66	35.8	138.09	74.07	41.73
RPA0535	hrpB	1.6	2.7	2.25	2.92	2.32	1.84	3.09	2.18	2.62	2.47
RPA0536	RPA0536	30.94	14.64	19.36	23.32	30.7	15.94	17.84	21.65	27.01	16.89
RPA0537	RPA0537	51.14	80.59	48.55	65.03	67.68	50.46	74.46	60.09	66.36	62.46
RPA0538	RPA0538	3.97	5.4	2.83	1628.55	6519.7	5.2	4.51	4.07	4074.13	4.86
RPA0539	RPA0539	159.9	156.49	153.86	164.44	153.83	185.8	163.26	156.75	159.14	174.53
RPA0540	RPA0540	19.61	4.23	3.42	21.58	15.53	4.05	6.32	9.08	18.56	5.19
RPA0541	RPA0541	16.06	33.87	30.85	37.72	11.92	8.42	14.53	26.92	24.82	11.48
RPA0542	RPA0542	21.21	22.03	15.5	17.29	13.34	5.03	6.32	19.58	15.32	5.68
RPA0543	RPA0543	482.01	237.48	382.94	71.32	109.39	289.16	269.12	367.48	90.36	279.14
RPA0544	RPA0544	25.58	15.74	21.27	11.24	7.9	19.59	12.97	20.86	9.57	16.28
RPA0545	RPA0545	16.33	18.72	21.48	17.86	5.18	7.23	8.5	18.84	11.52	7.87
RPA0546	RPA0546	106.93	59.7	129.51	177.85	97.82	17.77	18.24	98.71	137.84	18.01
RPA0547	RPA0547	5.37	4.98	5.74	8.25	10.9	3.6	5.01	5.36	9.58	4.31
RPA0548	RPA0548	32.27	13.25	19.63	22.51	27.46	13.6	13.43	21.72	24.99	13.52
RPA0549	ChrR	22.53	5.71	11.63	14.91	10.75	7.76	9.4	13.29	12.83	8.58
RPA0550	RPA0550	23.18	5.73	12.44	32.72	16.35	16.3	20.33	13.78	24.54	18.32
RPA0551	RPA0551	2.65	1.86	1.94	5.95	9.78	4.72	6.19	2.15	7.87	5.46
RPA0552	dctA1	3.04	1.3	2.12	2.07	3.79	0.87	1.35	2.15	2.93	1.11
RPA0553	RPA0553	3.53	3.48	3.57	6.21	9.09	4.71	3.54	3.52	7.65	4.13
RPA0554	RPA0554	2.28	2.94	3.01	4.37	4.97	2.02	1.7	2.74	4.67	1.86
RPA0555	RPA0555	7.08	4.71	8.39	10.21	8.23	9.92	9.86	6.72	9.22	9.89
RPA0556	RPA0556	478.33	478.33	561.92	384.45	503.94	478.15	374.04	506.19	444.2	426.1
RPA0557	cysK	91.24	121.57	90.47	248.69	315.87	96.78	213.95	101.09	282.28	155.37
RPA0558	purC1	20.51	24.02	21.05	47.13	66.36	30.11	33.75	21.86	56.75	31.93
RPA0559	RPA0559	21.44	12.99	14.63	80.23	91.74	4.73	6.25	16.35	85.99	5.49
RPA0560	MLYCD%2C MCD	53.59	20.84	24.97	138.95	228.07	14.33	12.56	33.13	183.51	13.45
RPA0561	RPA0561	1.95	2.17	1.28	49.1	17.18	2.53	2.94	1.8	33.14	2.74
RPA0562	RPA0562	63.22	57.55	52.02	56.35	88.74	27.31	28.93	57.6	72.55	28.12
RPA0563	RPA0563	4.48	6.93	5.64	4.11	4.45	1.82	2.4	5.69	4.28	2.11
RPA0564	RPA0564	7.44	10.33	7.35	12.63	12.95	10.46	12.4	8.37	12.79	11.43
RPA0565	RPA0565	27.27	33.95	34.13	177.46	140.04	18.89	15.88	31.78	158.75	17.39
RPA0566	RPA0566	741.62	70.91	401.93	541.86	364.35	73.47	45	404.82	453.11	59.24
RPA0567	RPA0567	82.61	89.74	62.9	77.24	48.22	61.92	102.17	78.41	62.73	82.05
RPA0568	RPA0568	110.69	53.85	63.71	75.09	69.82	33.49	39.72	76.08	72.46	36.61
RPA0569	RPA0569	4.35	3.35	5.16	33.29	21.51	6.64	5.31	4.29	27.4	5.98
RPA0570	RPA0570	90.5	43.34	60.26	14.43	12.62	6.96	3.72	64.7	13.53	5.34
RPA0571	regR	465.67	421.42	353.69	401.05	276.28	257.47	176.37	413.59	338.67	216.92
RPA0572	regS	26.52	15.79	18.36	22.71	22.69	12.08	15.25	20.22	22.7	13.67
RPA0573	RPA0573	5.66	6.75	6.51	7.42	3.41	6.34	6.28	6.31	5.42	6.31
RPA0574	RPA0574	3.56	3.74	3.19	2.83	2.43	1.59	3.21	3.5	2.63	2.4
RPA0575	RPA0575	329.41	267.75	337.51	291.44	288.55	250.34	233.61	311.56	290	241.98
RPA0576	RPA0576	56.61	51.58	49.53	73.06	51.16	56.68	72.69	52.58	62.11	64.69
RPA0577	RPA0577	17.38	10.57	16.68	32.41	54.44	17.03	20.41	14.87	43.43	18.72
RPA0578	RPA0578	7.55	17.62	12.95	8.86	10.43	10.4	10.74	12.71	9.65	10.57
RPA0579	RPA0579	343.15	161.06	313.33	95.55	159.12	1056.79	790.55	272.51	127.34	923.67
RPA0580	RPA0580	251.15	15.66	39.49	29.83	125.81	25.84	20.22	102.1	77.82	23.03
RPA0581	RPA0581	45.26	18.55	24.53	19.95	24.47	13.91	12.52	29.45	22.21	13.22
RPA0582	RPA0582	80.85	22.34	29.18	9.39	10.15	4.12	4.37	44.12	9.77	4.25
RPA0583	RPA0583	6.45	6.2	5.95	5.86	6.51	3.47	5.04	6.2	6.19	4.26
RPA0584	RPA0584	10.4	10.74	10.89	15.75	23.81	8.11	15.27	10.67	19.78	11.69
RPA0585	RPA0585	3.51	3.02	3.23	2.6	1.66	2.31	2.15	3.25	2.13	2.23
RPA0586	RPA0586	28.86	11.89	17.04	12.55	14.97	17.41	12.93	19.26	13.76	15.17
RPA0587	RPA0587	26.51	10.05	18.74	5.48	8.08	3.49	3.47	18.43	6.78	3.48
RPA0588	RPA0588	8.73	5.12	3.67	11.14	6.6	5.02	6.5	5.84	8.87	5.76
RPA0589	RPA0589	4.43	1.89	2.27	3.1	5.34	1.71	2.01	2.86	4.22	1.86
RPA0590	prc	24.61	34.17	30.67	155.36	116.51	47.13	71.35	29.82	135.94	59.24
RPA0591	glnD	38.95	32.75	36.68	61.48	82.78	35.66	40.54	36.13	72.13	38.1
RPA0592	argJ	17.95	30.47	26.51	31.83	14.75	17.59	29.18	24.98	23.29	23.39
RPA0593	RPA0593	5.39	15.55	8.93	6.58	5.01	3.1	8.45	9.96	5.8	5.78
RPA0594	mutT	2.8	13.25	8.75	4.33	4.2	1.73	7.87	8.27	4.27	4.8
RPA0595	RPA0595	1.75	6.12	3.56	9.87	3.25	3.61	4.54	3.81	6.56	4.08
RPA0596	RPA0596	81.59	50.72	63.92	17.22	21.38	16.54	18.25	65.41	19.3	17.4
RPA0597	RPA0597	29.93	6.74	12.59	5.62	4.9	6.76	6.46	16.42	5.26	6.61
RPA0598	RPA0598	130.5	157.69	153.25	178.51	132.85	93.47	88.02	147.15	155.68	90.75
RPA0599	RPA0599	17.95	25.98	29.68	52.34	47.46	29.86	29.39	24.53	49.9	29.63
RPA0600	RPA0600	12.17	19.51	19.49	45.65	39.29	19.61	28.28	17.06	42.47	23.95
RPA0601	RPA0601	2.92	10.11	5.27	20.59	10.85	6.66	8.08	6.1	15.72	7.37
RPA0602	RPA0602	7.11	8.83	5.57	13.58	17.98	9.02	10.08	7.17	15.78	9.55
RPA0603	ubiG	47.74	58.98	63.32	118.08	59.51	80.3	92.18	56.68	88.8	86.24
RPA0604	lysC	14.79	61.08	41.46	54.99	15.16	30.4	51.95	39.11	35.08	41.18
RPA0605	ptsP	46.58	32.05	32.44	41.11	35.16	23.75	24.47	37.03	38.14	24.11
RPA0606	prfA	3.11	6.42	2.73	14.97	19.73	6.99	11.8	4.09	17.35	9.4
RPA0607	hemK	7.2	6	7.52	30.81	31.63	19.28	22.19	6.9	31.22	20.74
RPA0608	RPA0608	71.95	178.32	158.24	551.53	187.64	629.32	965.68	136.17	369.59	797.5
RPA0609	RPA0609	80.63	44.23	51.08	102.97	72.73	35.7	36.57	58.65	87.85	36.14
RPA0610	RPA0610	182.34	104.48	156.36	172.09	172.05	160.27	130.34	147.72	172.07	145.31
RPA0611	RPA0611	23.97	20.79	31.96	14.58	9.37	8.4	8.08	25.57	11.98	8.24
RPA0612	RPA0612	11.24	20.96	13.48	19.57	44.42	16.33	19.51	15.23	32	17.92
RPA0613	RPA0613	11	16.11	10.73	17.76	31.5	11.49	20.19	12.61	24.63	15.84
RPA0614	RPA0614	45.28	54	42.64	30.47	44.73	28.38	36.74	47.31	37.6	32.56
RPA0615	dnaX	15.1	27.7	19.18	25.78	19.83	23.5	37.31	20.66	22.81	30.41
RPA0616	RPA0616	19.24	69.4	38.14	13.36	23.24	8.7	11.95	42.26	18.3	10.33
RPA0617	recR	12.07	18.9	19.87	96.13	70.06	24.89	35.9	16.95	83.1	30.4
RPA0618	RPA0618	15.25	15.71	14.86	12.59	15.56	6.16	9.89	15.28	14.08	8.03
RPA0619	ampG	24.64	15.47	17.86	24.46	27.28	11.4	15.37	19.32	25.87	13.39
RPA0620	RPA0620	41.88	18.23	24.73	50.52	51	52.18	52.71	28.28	50.76	52.45
RPA0621	def	53.11	45.28	51.82	100.63	32.46	43.36	47.86	50.07	66.55	45.61
RPA0622	fmt	3.48	7.18	5.29	11.26	4.5	7.22	11.83	5.32	7.88	9.53
RPA0623	truA	5.56	8.59	5.76	5.89	6.34	6.57	5.83	6.64	6.12	6.2
RPA0624	dapE	3.25	8.25	4.75	17.67	39.41	13.59	25.1	5.42	28.54	19.35
RPA0625	RPA0625	10.2	17.11	13.62	12.56	13.12	4.57	7.74	13.64	12.84	6.16
RPA0626	dapD	26.4	21.69	21.98	31.43	24.16	15.69	29.1	23.36	27.8	22.4
RPA0627	RPA0627	3.87	7.31	4.64	11.11	11.97	4.56	8.77	5.27	11.54	6.67
RPA0628	RPA0628	1	4.6	2.59	4.18	3.95	0.75	3.73	2.73	4.07	2.24
RPA0629	argB	9.39	33.55	20.03	48.05	40.05	14.18	31.55	20.99	44.05	22.87
RPA0630	RPA0630	0	5.75	0.66	2.1	2.44	0.93	1.01	2.14	2.27	0.97
RPA0631	RPA0631	2.34	16.74	3.42	8.45	14.37	4.22	11.91	7.5	11.41	8.07
RPA0632	RPA0632	6.08	48.53	19.25	58.07	84.86	22.5	70.84	24.62	71.47	46.67
RPA0633	rnpA	16.25	114.42	64.16	143.73	76.84	85.79	181.69	64.94	110.29	133.74
RPA0634	rpmH%2C L34	118.26	488.86	329.82	1738.27	432.39	968.03	1111.21	312.31	1085.33	1039.62
RPA0635	RPA0635	99.12	57.24	68.04	37.71	47.41	22.15	26.46	74.8	42.56	24.31
RPA0636	RPA0636	0	0.29	0	0.11	0	0	0.19	0.1	0.06	0.1
RPA0637	RPA0637	0.38	0.15	0.39	0.31	0.04	0	0.26	0.31	0.18	0.13
RPA0638	RPA0638	0.37	0.37	0.3	0.86	0.51	0.54	0.73	0.35	0.69	0.64
RPA0639	sigE	3.89	1.47	2.8	2.32	2.1	1.04	1.14	2.72	2.21	1.09
RPA0640	fliC	3.79	2.35	1.64	3.33	2.33	1.8	1.73	2.59	2.83	1.77
RPA0641	fliD	0.92	0.45	0.75	2.04	1.85	1.44	1.93	0.71	1.95	1.69
RPA0642	RPA0642	2.5	1.88	2.01	0.17	0.42	0.28	0.53	2.13	0.3	0.41
RPA0643	RPA0643	157.51	44.82	86.71	92.87	82.07	45.75	45.75	96.35	87.47	45.75
RPA0644	flgD	0.13	0.27	0.12	0.63	0.7	0.21	0.95	0.17	0.67	0.58
RPA0645	flgE	1.26	0.63	0.85	2.57	1.84	2.41	1.92	0.92	2.21	2.17
RPA0646	RPA0646	0.28	0.89	0	0	0	0.31	0	0.39	0	0.16
RPA0647	RPA0647	0.45	0	0.2	0.26	0	0.88	0.42	0.22	0.13	0.65
RPA0648	flgK1	0.7	0.65	0.61	1.86	1.2	0.58	1.25	0.66	1.53	0.92
RPA0649	flgL	0.14	0	0.12	1.33	0.33	0.27	1.04	0.09	0.83	0.66
RPA0650	badK	1.42	1.29	0.49	1.1	1.12	0.88	0.33	1.07	1.11	0.61
RPA0651	aliA	4.76	0.92	1.05	3.73	3.43	1.85	1.99	2.24	3.58	1.92
RPA0652	aliB	4.25	0.6	0.34	0.43	1.38	0.31	0.37	1.73	0.91	0.34
RPA0653	badI	26.26	2.9	3.11	5.16	16.26	5.42	6.45	10.76	10.71	5.94
RPA0654	badH	10.74	1.09	1.85	1.58	5.61	1.17	1.55	4.56	3.6	1.36
RPA0655	badR	7.81	2.76	2.48	2.03	3.08	3.96	2.81	4.35	2.56	3.39
RPA0656	badC	8.26	1.26	0.98	1.46	3.15	1.56	1.86	3.5	2.31	1.71
RPA0657	badD	26.74	3.82	3.26	1.06	0.87	1.17	1.1	11.27	0.97	1.14
RPA0658	badE	25.87	4.4	2.73	2.94	3.09	3.05	4.42	11	3.02	3.74
RPA0659	badF	25.46	3.17	3.28	1.74	2.14	2.8	2.83	10.64	1.94	2.82
RPA0661	badA	51.43	4.96	5.2	8.07	28.81	6.47	4.8	20.53	18.44	5.64
RPA0662	badB	83	16.55	16.86	6.38	85.32	5.75	7.36	38.81	45.85	6.56
RPA0663	badM	14.13	11.62	10.11	7.47	4.25	5.7	7.27	11.95	5.86	6.49
RPA0664	badL	27.26	8.89	6.89	9.66	12.66	10.15	12.56	14.35	11.16	11.36
RPA0665	hbaH	8.91	2.34	1.77	4.48	3.25	3.01	2.91	4.34	3.87	2.96
RPA0666	hbaG	7.85	0.79	0.86	1.01	1.82	0.89	1.02	3.17	1.42	0.96
RPA0667	hbaF	15.91	1.09	1.3	0.57	1.15	0.62	0.57	6.1	0.86	0.6
RPA0668	hbaE	179.84	9.13	13.23	3.34	8.39	3.61	3.87	67.4	5.87	3.74
RPA0669	hbaA	11.87	1.1	1.99	1.41	0.58	3.47	3.12	4.99	1	3.3
RPA0670	hbaB	9.27	3.83	4.14	0.24	0.6	2.31	1.07	5.74	0.42	1.69
RPA0671	hbaC	4.69	1.8	1.9	1.37	0.77	1.75	1.87	2.8	1.07	1.81
RPA0672	hbaD	3.29	1.52	2.18	1.85	1.86	1.54	1.44	2.33	1.86	1.49
RPA0673	hbaR	12.73	0.43	0.43	0.85	0.61	1.2	0.71	4.53	0.73	0.96
RPA0674	RPA0674	18.75	4.75	4.47	8.52	7.05	2.48	2.98	9.33	7.79	2.73
RPA0675	RPA0675	8.21	4.36	4.35	9.55	8.15	2.35	1.7	5.64	8.85	2.03
RPA0676	RPA0676	66.77	1.96	2.57	29.03	12.67	2.76	3.8	23.77	20.85	3.28
RPA0677	RPA0677	19.45	3.27	3.07	14.2	20.32	2.25	2.46	8.6	17.26	2.36
RPA0678	gltA	7.75	63.01	29.14	3.3	4	26.3	37.07	33.3	3.65	31.69
RPA0679	RPA0679	15.3	12.2	11.64	61.41	39.03	10.65	17.97	13.04	50.22	14.31
RPA0680	RPA0680	4.64	5.26	3.57	5.31	3.87	6.83	5.47	4.49	4.59	6.15
RPA0681	RPA0681	19.26	16.69	17.71	37.21	52.65	65.96	61.8	17.88	44.93	63.88
RPA0682	RPA0682	2.41	7.8	3.97	7.76	7.02	6.5	11.24	4.72	7.39	8.87
RPA0683	RPA0683	6.11	15.13	5.87	9.17	13.24	13.71	17.11	9.03	11.21	15.41
RPA0684	RPA0684	469.64	43.33	279.44	99.69	176.64	115.97	93.6	264.14	138.17	104.79
RPA0685	RPA0685	15.4	10.93	12.59	52.49	54.43	28.58	29.97	12.97	53.46	29.28
RPA0686	RPA0686	5.03	3.18	4.29	9.64	10.71	8.76	9.98	4.17	10.18	9.37
RPA0687	RPA0687	3.61	5.46	6.92	20.12	12.53	5.46	6.01	5.33	16.33	5.74
RPA0688	phnN	4.95	3.82	4.81	18.61	7.09	4.19	4.41	4.53	12.85	4.3
RPA0689	phnM1	12.91	7.81	9.49	31.28	23.4	11.99	11.7	10.07	27.34	11.85
RPA0690	phnL	2.48	2.61	1.48	2.64	2.36	0.81	1.47	2.19	2.5	1.14
RPA0691	phnK	2.56	1.48	2.02	8.52	5.28	2.51	2.18	2.02	6.9	2.35
RPA0692	phnJ	2.07	1.89	2.62	20.04	17.1	5.45	5.27	2.19	18.57	5.36
RPA0693	phnI	2.35	1.78	2.62	12.21	15.64	4.42	6.26	2.25	13.93	5.34
RPA0694	phnH	2.78	2.49	2.44	5.64	4.32	1.51	1.41	2.57	4.98	1.46
RPA0695	phnG	4.52	2.18	2.09	8.75	8.41	2.27	1.6	2.93	8.58	1.94
RPA0696	RPA0696	8.07	3.11	4.74	9.81	8.86	5.22	4.1	5.31	9.34	4.66
RPA0697	phnE1	0.67	0.3	0.69	0.68	0.28	0.05	0.57	0.55	0.48	0.31
RPA0698	phnE2	0.05	0.14	0.21	0.39	0.27	0.14	0.61	0.13	0.33	0.38
RPA0699	phnD	0.77	0.84	1.05	2.57	1.16	1.78	1.95	0.89	1.87	1.87
RPA0700	phnC	0.52	0.32	0.37	0.12	0	0.16	0.52	0.4	0.06	0.34
RPA0701	RPA0701	0.32	0.4	0.46	0.79	0.44	0.36	0.24	0.4	0.62	0.3
RPA0702	phnM2	13.95	3.7	7.97	35.27	26.75	7.8	7.26	8.54	31.01	7.53
RPA0703	RPA0703	24.07	5.54	9.15	12.34	15.88	3.23	2.68	12.92	14.11	2.96
RPA0704	RPA0704	6.82	16.67	11.16	10.8	9.72	18	16.71	11.55	10.26	17.36
RPA0705	RPA0705	848.29	152.31	155.99	16.23	73.84	40.37	25.73	385.53	45.04	33.05
RPA0706	RPA0706	6.84	4.83	6.08	3.26	2.34	2.62	1.42	5.92	2.8	2.02
RPA0707	cutA	8.13	14.2	11.06	23.33	9.31	12.92	15.05	11.13	16.32	13.99
RPA0708	RPA0708	5.79	27.36	24.02	6.91	9.07	6.56	4.72	19.06	7.99	5.64
RPA0709	RPA0709	36.71	5.27	50.25	37.19	42.48	27.95	32.25	30.74	39.84	30.1
RPA0710	RPA0710	48.28	75.71	81.42	5.26	5.01	1.72	4.37	68.47	5.14	3.05
RPA0711	RPA0711	10.92	18.45	14.1	18.68	10.06	8.22	11.74	14.49	14.37	9.98
RPA0712	cobT%2C cobU	25.55	26.52	27.76	22.91	17.72	14.08	13.52	26.61	20.32	13.8
RPA0713	RPA0713	125.26	79.65	93.22	139.08	101.64	70.8	66.79	99.38	120.36	68.8
RPA0714	cobU	11.74	17.78	14.9	20.9	23.91	15.93	24.84	14.81	22.41	20.39
RPA0715	cobW	9.15	24.73	14.6	12.9	15.05	4.65	11.22	16.16	13.98	7.94
RPA0716	cobN	1.51	8.69	2.33	4.34	12.41	3.26	8.22	4.18	8.38	5.74
RPA0717	cobO%2C cobA%2C btuR	5.97	24.45	7.31	8.54	31.75	18.76	29.99	12.57	20.15	24.38
RPA0718	cobQ1%2C cbiP	2.48	7.54	2.52	1.89	4.46	1.57	3.1	4.18	3.18	2.34
RPA0719	cobD%2C cbiB	12.57	8.02	11.94	11.2	11.88	8.21	8.27	10.84	11.54	8.24
RPA0720	RPA0720	0.6	4.35	0.67	1.73	4.12	1.39	3.04	1.87	2.93	2.22
RPA0721	cobC	7.27	5.59	4.2	9.55	5.55	2.8	3.79	5.69	7.55	3.3
RPA0722	fecE	3.65	6.6	5.05	9.5	18.08	4.06	7.54	5.1	13.79	5.8
RPA0723	RPA0723	2.56	4.03	2.72	2.88	2.45	1.38	2.44	3.1	2.67	1.91
RPA0724	nxiA%2C nixA%2C hoxN%2C hupN	16.15	21.22	20.66	39.37	22.75	28.38	31.85	19.34	31.06	30.12
RPA0725	sugE	1.33	0.4	0.52	0.48	0	0.19	0	0.75	0.24	0.1
RPA0726	btaB	2.27	1.8	2.62	3.13	1.02	6.79	4.68	2.23	2.08	5.74
RPA0727	RPA0727	4.46	2.9	3.85	0.87	0.97	1.42	1.06	3.74	0.92	1.24
RPA0728	RPA0728	17.43	18.16	25.36	30.81	45.38	42.19	44.74	20.31	38.1	43.47
RPA0729	RPA0729	11.99	20.46	13.04	15.01	30.26	25.37	25.29	15.17	22.64	25.33
RPA0730	RPA0730	13.98	25.29	16.08	21.11	29.92	31.3	41.31	18.45	25.52	36.31
RPA0731	RPA0731	4.09	3.24	3.09	9.32	4.3	2.84	3.37	3.47	6.81	3.11
RPA0732	fdsG	166.54	45.55	37.62	19.51	9.6	12.7	27.32	83.24	14.56	20.01
RPA0733	fdsB	103.15	33.23	30.31	23.4	15	6.31	14.73	55.56	19.2	10.52
RPA0734	fdsA	170.2	50.66	48.57	68.03	37.79	42.2	28.37	89.81	52.91	35.29
RPA0735	fdsC	114.02	25.01	30.92	20.56	12.29	15.48	7.84	56.65	16.43	11.66
RPA0736	fdsD	239.93	71.73	69.81	44.83	12.43	20.12	19.52	127.16	28.63	19.82
RPA0737	RPA0737	120.89	5.98	5.37	1.98	4.36	1.01	1.24	44.08	3.17	1.13
RPA0738	RPA0738	94.96	4.91	4.86	4.19	11.69	3.44	3.86	34.91	7.94	3.65
RPA0739	cyc	7.98	1.28	0.49	0.92	2.92	0.67	0.77	3.25	1.92	0.72
RPA0740	RPA0740	8.04	3.52	4.33	11.8	5.77	5.12	6.94	5.3	8.79	6.03
RPA0741	RPA0741	3.4	4.64	4.05	9.07	15.67	3.77	6.46	4.03	12.37	5.12
RPA0742	RPA0742	1.13	2.07	1.51	3.27	3.09	0.98	2.24	1.57	3.18	1.61
RPA0743	RPA0743	74.33	5.06	6.88	3.2	7.34	2.76	3.33	28.76	5.27	3.05
RPA0744	RPA0744	28.02	5.1	4.05	2.52	2.14	2.98	5.65	12.39	2.33	4.32
RPA0745	RPA0745	2.73	1.22	0.98	1.24	0.67	4.34	4.49	1.64	0.96	4.42
RPA0746	RPA0746	2.67	0.94	0.66	0.72	0.21	3.48	2.32	1.42	0.47	2.9
RPA0747	cysA	18.08	34.25	22.43	16.45	45.83	19.58	30.11	24.92	31.14	24.85
RPA0748	cysW	7	21.27	8.24	10.21	19.17	8.23	15.81	12.17	14.69	12.02
RPA0749	cysT	9.23	17.43	10.81	10.96	23.71	11.58	15.81	12.49	17.34	13.7
RPA0750	sbp	14.16	47.07	21.97	41.71	215.18	31.25	65.51	27.73	128.45	48.38
RPA0751	cysH	27.8	20.21	16.59	39.07	34.1	13.76	59.93	21.54	36.59	36.85
RPA0752	cysD	13.73	15.66	10.22	24.51	16.31	7.35	40.47	13.2	20.41	23.91
RPA0753	cysN	5.87	26.72	9.26	12.22	23.18	8.9	17.37	13.95	17.7	13.14
RPA0754	RPA0754	7.66	9.2	10.21	30.17	9.32	14.63	21.02	9.03	19.75	17.83
RPA0755	RPA0755	5.33	8.4	8.21	123.5	14.96	4.18	3.31	7.32	69.23	3.75
RPA0756	RPA0756	6.34	5.63	4.77	208.24	23.25	8.13	7.67	5.58	115.75	7.9
RPA0757	RPA0757	17.43	7.18	6.98	356.51	78.08	20.19	23.94	10.53	217.3	22.07
RPA0758	RPA0758	2.38	4.92	2.88	183.16	31.53	3.2	3.38	3.39	107.35	3.29
RPA0759	RPA0759	1.34	6.28	2.53	383.88	121.89	5.22	3.27	3.39	252.89	4.25
RPA0760	RPA0760	1.11	4.51	3.29	153.88	112.9	2.41	2.48	2.97	133.39	2.45
RPA0761	RPA0761	23.66	37.5	68.71	791.55	2045.88	23.38	21.87	43.29	1418.72	22.63
RPA0762	RPA0762	5.19	14.07	21.08	604.39	934.43	5.11	7.08	13.45	769.41	6.1
RPA0763	RPA0763	12.54	21.67	10.35	20.49	7.47	16.09	13.79	14.85	13.98	14.94
RPA0764	RPA0764	5.1	18.32	4.19	2.96	1.51	4.38	10.07	9.2	2.24	7.23
RPA0765	RPA0765	35.2	38.31	17.78	3.1	2.26	5.07	5.17	30.43	2.68	5.12
RPA0766	RPA0766	37.7	24.96	12.62	6.97	5.33	2.18	3.49	25.09	6.15	2.84
RPA0767	RPA0767	50.21	31.4	34.63	29.91	20.9	13.29	12.97	38.75	25.41	13.13
RPA0768	RPA0768	6.55	3.7	6.03	14.63	10.05	13.47	18.56	5.43	12.34	16.02
RPA0769	RPA0769	20.17	23.84	18.65	15.83	10.02	22.11	28.32	20.89	12.93	25.22
RPA0770	RPA0770	0	0	0	10.81	8.9	11.87	19.5	0	9.86	15.69
RPA0771	RPA0771	19.87	16.16	16.57	0.36	13.46	17.95	0.01	17.53	6.91	8.98
RPA0772	RPA0772	64.85	32.02	40.58	62.18	32.76	25.03	28.03	45.82	47.47	26.53
RPA0773	RPA0773	501.14	655.48	663.47	13.07	12.72	17.25	23.38	606.7	12.9	20.32
RPA0774	RPA0774	14.57	8.18	12	29.12	32.93	29.24	32.11	11.59	31.03	30.68
RPA0775	RPA0775	16.24	18.33	16.74	41	11.62	25.31	36.56	17.1	26.31	30.94
RPA0776	RPA0776	19.97	12.48	15.77	29.01	82.94	11.06	13.39	16.08	55.98	12.23
RPA0777	RPA0777	454.02	581	614.49	31.31	45.97	30.8	35.74	549.84	38.64	33.27
RPA0778	RPA0778	178.21	105.55	118.85	109.71	153.26	609.29	534.53	134.2	131.49	571.91
RPA0779	RPA0779	2.64	14.58	10.44	105.78	133.32	93.59	118.66	9.22	119.55	106.13
RPA0780	RPA0780	90.36	258.1	228.7	1.59	1.5	7.43	5.97	192.39	1.55	6.7
RPA0781	RPA0781	268.3	747.01	684.87	1.85	1.03	131.35	72.85	566.73	1.44	102.1
RPA0782	RPA0782	11.31	8.23	11.61	1.22	2.37	67.15	25.8	10.38	1.8	46.48
RPA0783	RPA0783	30.02	14.5	17.61	28.07	35.59	25.61	46.71	20.71	31.83	36.16
RPA0784	RPA0784	316.86	41.11	37.52	9.03	26.76	7.32	8.8	131.83	17.9	8.06
RPA0785	RPA0785	21.11	8.67	18.11	14.84	43.46	8.1	11.39	15.96	29.15	9.75
RPA0786	RPA0786	310.38	203.09	161.85	66.76	62.42	7.38	10.01	225.11	64.59	8.7
RPA0787	RPA0787	8.29	2.25	2.28	161.48	63.96	76.88	73.74	4.27	112.72	75.31
RPA0788	RPA0788	4.08	7.85	9.14	2.54	1.53	1.58	1.27	7.03	2.04	1.43
RPA0789	RPA0789	1.95	2.2	4.06	24.88	18.13	8.55	13.44	2.74	21.51	11
RPA0790	RPA0790	35.59	14.06	24.63	15.98	11.45	5.96	5.1	24.76	13.72	5.53
RPA0791	exoI1	10.79	13.64	12.01	54.55	40.65	19.47	15.9	12.14	47.6	17.69
RPA0792	RPA0792	3.11	11.7	8.28	22.76	17.52	15.13	19	7.7	20.14	17.07
RPA0793	RPA0793	258.38	351.17	290.4	58.05	42.56	9.88	12.22	299.98	50.31	11.05
RPA0794	acaP	152.26	93.05	102.27	231.55	471.84	514.33	560.41	115.86	351.7	537.37
RPA0795	RPA0795	123.13	97.04	83.52	126.73	161.58	104.9	78.85	101.23	144.16	91.88
RPA0796	RPA0796	11.08	16.48	14.43	78.78	93.64	56.91	41.56	14	86.21	49.24
RPA0797	uraI	36.68	47.93	25.81	33.59	28.7	18.15	27.34	36.81	31.15	22.75
RPA0798	RPA0798	40.2	9.17	9.39	74.19	24.49	52.39	75.53	19.59	49.34	63.96
RPA0799	RPA0799	1.9	3.39	2.86	29.69	28.14	7.75	6.23	2.72	28.92	6.99
RPA0800	matE1	237.76	198.79	205.41	4.57	2.29	1.62	2.55	213.99	3.43	2.09
RPA0801	RPA0801	3.6	4.48	5.37	239.11	129.73	86.98	71.09	4.48	184.42	79.04
RPA0802	RPA0802	28.12	13	20.45	7.92	7.62	1.76	3.34	20.52	7.77	2.55
RPA0803	RPA0803	2.57	3.32	2.86	23.69	14.42	12.64	8.97	2.92	19.06	10.81
RPA0804	RPA0804	818.24	1446.59	953.88	2.56	0.55	1.79	1.65	1072.91	1.56	1.72
RPA0805	RPA0805	98.68	14.55	13.75	1150.08	3821.1	1938.13	1554.15	42.33	2485.59	1746.14
RPA0806	RPA0806	6.78	5.22	6.16	17.78	140.93	15.83	18.93	6.05	79.36	17.38
RPA0807	RPA0807	17.94	16.49	20.88	8.2	10.41	2.47	3.04	18.44	9.31	2.76
RPA0808	RPA0808	22.62	7.73	12.83	31.74	17.69	18.92	19.62	14.39	24.72	19.27
RPA0809	RPA0809	0.8	0.5	0.44	12.48	21.98	8.78	8.47	0.58	17.23	8.63
RPA0810	RPA0810	31.05	5.2	15	0.47	0.26	0.76	0.13	17.08	0.37	0.45
RPA0811	RPA0811	5.37	5.95	6.58	21.41	25.04	5.91	5.53	5.97	23.23	5.72
RPA0812	RPA0812	7.55	5.37	7.95	10.16	8.68	5.45	7.49	6.96	9.42	6.47
RPA0813	RPA0813	12.69	23.72	16.98	7.79	4.24	5.17	5.01	17.79	6.02	5.09
RPA0814	RPA0814	23.87	10.92	12.82	62.6	158.09	32.05	40.59	15.87	110.35	36.32
RPA0815	RPA0815	22.67	15.37	20.76	8.94	22.59	11.95	8.5	19.6	15.77	10.23
RPA0816	RPA0816	34.62	38.28	40.56	36.55	50.5	47.62	64.97	37.82	43.53	56.3
RPA0817	RPA0817	23.75	44.07	38.15	38.6	68.42	36.44	50.66	35.32	53.51	43.55
RPA0818	RPA0818	27.42	75.95	43.24	41.77	96.56	62.23	81.31	48.87	69.17	71.77
RPA0819	RPA0819	36.83	117.92	34.15	31.2	23.84	129.94	174.02	62.97	27.52	151.98
RPA0820	gst2	17.72	35.91	23.52	27.73	53.09	25.78	39.04	25.72	40.41	32.41
RPA0821	RPA0821	62.79	49.35	49.72	94.14	70.21	57.02	53.14	53.95	82.18	55.08
RPA0822	gshA	19.61	43.65	31.35	57.44	46.66	42.38	58.26	31.54	52.05	50.32
RPA0823	RPA0823	10.52	6.07	5.57	35.02	29.58	7.34	10.93	7.39	32.3	9.14
RPA0824	lepB1	65	39.54	50.31	48.11	35.73	12.89	16.19	51.62	41.92	14.54
RPA0825	RPA0825	122.67	85.54	92.48	138.17	105.42	39.09	47.82	100.23	121.8	43.46
RPA0826	RPA0826	122.78	42.88	62.3	82.09	106.53	92.71	128.19	75.99	94.31	110.45
RPA0827	RPA0827	33	19.66	20.66	17.49	14.08	29.14	34.11	24.44	15.79	31.63
RPA0828	RPA0828	319.43	688.34	705.13	72.83	26.97	657.06	1379.08	570.97	49.9	1018.07
RPA0829	ohr	61.7	373.24	798.65	42.5	49.96	245.27	1147.66	411.2	46.23	696.47
RPA0830	RPA0830	58.08	46.92	64.85	89.14	47.08	51.9	58.99	56.62	68.11	55.45
RPA0831	coxB	105.77	6.3	11.12	136.76	238.58	3.43	6.32	41.06	187.67	4.88
RPA0832	coxA	43.51	4.93	9.38	150.57	488.4	4.36	4.44	19.27	319.49	4.4
RPA0833	coxE	24.91	2.95	6.32	38.61	69.01	0.92	0.68	11.39	53.81	0.8
RPA0834	CoxF	63.4	8.85	17.64	23.7	27.73	0	0.63	29.96	25.72	0.32
RPA0835	coxG	22.58	3.69	7.63	60.53	65.9	2.09	1.92	11.3	63.22	2.01
RPA0836	coxC	43.1	8.72	14.82	141.71	282.16	8.56	6.86	22.21	211.94	7.71
RPA0837	RPA0837	3.16	0.72	1.99	12.23	20.98	0.76	0.74	1.95	16.61	0.75
RPA0838	RPA0838	2.93	2.1	2.07	12.92	9.22	1.4	1.94	2.37	11.07	1.67
RPA0839	thrC	13.04	32.17	21.5	64.81	46.38	52.94	61.92	22.24	55.6	57.43
RPA0840	mpp	9.62	21.98	12.16	28.89	37.65	14.23	35.47	14.59	33.27	24.85
RPA0841	RPA0841	161.12	86.78	144.71	113	199.18	128.49	89.68	130.87	156.09	109.09
RPA0842	RPA0842	44.5	51.57	46.98	52.02	40.2	37.28	43.82	47.68	46.11	40.55
RPA0843	atpF1	42.28	411.62	119.22	218.58	869.04	287.35	626.72	191.04	543.81	457.04
RPA0844	atpF2	53.12	545.1	166.34	80.72	262.45	66.72	183.74	254.85	171.59	125.23
RPA0845	atpE	150.3	1507.44	531.09	199.14	926.82	171.09	463.4	729.61	562.98	317.25
RPA0846	atpB	35.32	206.13	93.26	61.16	28.27	49.91	90.52	111.57	44.72	70.22
RPA0847	atpI	464.12	1323.16	730.02	462.14	270.94	322.15	504.49	839.1	366.54	413.32
RPA0848	RPA0848	33.95	30.15	32.79	13.57	31.57	13.09	14.31	32.3	22.57	13.7
RPA0849	RPA0849	149.43	157.22	153.71	129.88	103.98	112.95	98.6	153.45	116.93	105.78
RPA0850	RPA0850	18.39	24.82	23.22	28.58	26.87	19.2	23.68	22.14	27.73	21.44
RPA0851	RPA0851	361.04	307.06	164.37	233.36	468.46	147.68	178.45	277.49	350.91	163.07
RPA0852	RPA0852	279.14	396.27	357.03	99.38	128.79	291.28	156.52	344.14	114.09	223.9
RPA0853	RPA0853	7.41	14.03	10.62	12.17	11.95	9.27	9.9	10.69	12.06	9.59
RPA0854	hemO	231.34	1180.64	646.28	105.52	158.56	294.79	290.18	686.09	132.04	292.49
RPA0855	RPA0855	23.24	17.2	16.07	17.16	41.91	7.68	11.62	18.84	29.54	9.65
RPA0856	RPA0856	15.67	13.44	10.08	39.01	183.75	22	22.94	13.06	111.38	22.47
RPA0857	RPA0857	3197.35	5771.03	4530.18	3315.9	10339.2	3576.63	3614.27	4499.52	6827.54	3595.45
RPA0858	RPA0858	29.81	21.24	23.04	14.36	11.23	18.85	17.95	24.69	12.8	18.4
RPA0859	RPA0859	4.5	6.26	6.81	4.45	3.42	3.12	3.47	5.86	3.94	3.3
RPA0860	RPA0860	12.05	25.39	25.02	28.57	43.03	23.08	34.99	20.82	35.8	29.04
RPA0861	RPA0861	25.36	51.65	38.77	98.13	60.2	45.15	55.36	38.59	79.17	50.26
RPA0862	RPA0862	10.86	23.3	18.45	29.08	23.09	7.24	13.43	17.53	26.09	10.34
RPA0863	RPA0863	28.34	22.49	21.22	37.58	27.67	17.68	19.54	24.02	32.63	18.61
RPA0864	RPA0864	69.79	5.33	56.58	41.76	143.85	14.29	12.29	43.9	92.81	13.29
RPA0865	RPA0865	7.33	25.95	16.11	32.21	27.44	25.69	43.98	16.46	29.83	34.84
RPA0866	rnk	8.34	17.21	13.1	52.09	20.87	16.45	17.85	12.88	36.48	17.15
RPA0867	RPA0867	34.8	49.44	40.04	78.72	37.15	29.42	52.23	41.43	57.94	40.83
RPA0869	RPA0869	42.08	89.12	40.17	25.83	48.92	5.28	2.44	57.13	37.38	3.86
RPA0870	RPA0870	43.03	38.41	57.36	111.52	51.8	7.19	13.33	46.27	81.66	10.26
RPA0871	RPA0871	125.28	151.11	163	509.12	225.94	198.06	247.93	146.46	367.53	223
RPA0872	RPA0872	30.7	34.49	32.71	89.99	68.8	28.09	45.03	32.63	79.4	36.56
RPA0873	RPA0873	7.82	11.34	7.39	46.59	50.19	16.15	21.49	8.85	48.39	18.82
RPA0874	RPA0874	18.5	23.42	16.23	43.23	36.8	13.07	19.57	19.38	40.02	16.32
RPA0875	hemZ	142.7	63.81	79.43	176.95	132.28	103.26	118.63	95.31	154.62	110.95
RPA0876	RPA0876	31.08	20.83	29.96	32.11	51.78	20.33	17.14	27.29	41.95	18.74
RPA0877	RPA0877	13.72	8.43	15.79	19.89	18.16	8.19	8.04	12.65	19.03	8.12
RPA0878	RPA0878	1.87	2.77	2.27	5.09	2.88	3.65	6.62	2.3	3.99	5.14
RPA0879	kpsF	51.43	119.64	99.59	121.53	88	77.03	104.43	90.22	104.77	90.73
RPA0880	RPA0880	5.77	8.18	8.53	18.43	33.79	8.97	8.4	7.49	26.11	8.69
RPA0881	RPA0881	1.7	1.91	2.2	4.78	3.8	2.4	3.54	1.94	4.29	2.97
RPA0882	RPA0882	1.4	2.03	1.06	3.91	6.88	1.25	2.61	1.5	5.4	1.93
RPA0883	RPA0883	4.98	4.46	3.17	6.08	25.1	1.66	3.08	4.2	15.59	2.37
RPA0884	RPA0884	59.32	21.8	22.31	26.56	77.25	15.31	20.16	34.48	51.91	17.74
RPA0885	RPA0885	61.71	47.25	48.19	69.17	56.02	34.55	38.24	52.38	62.6	36.4
RPA0886	RPA0886	30.99	11.39	19.24	14.4	32.53	15.76	20.82	20.54	23.47	18.29
RPA0887	exoN	24	29.59	31.72	39.42	59.74	52.82	74.61	28.44	49.58	63.72
RPA0888	RPA0888	11.24	19.27	14.91	19.07	11.16	15.25	15.07	15.14	15.12	15.16
RPA0889	hspD	4972.47	2803.35	3588.25	6249.39	3191.33	2671.65	1640.63	3788.02	4720.36	2156.14
RPA0890	RPA0890	17.09	6.46	11.08	42.39	45.22	8.33	5.26	11.54	43.81	6.8
RPA0891	gltB	46.44	99.52	48.54	111.28	160.35	64.86	84.45	64.83	135.82	74.66
RPA0892	gltD	24.99	110.91	34.98	61.94	84.82	35.09	68.39	56.96	73.38	51.74
RPA0893	RPA0893	37.66	18.06	28.48	6.8	3.73	42.29	42.53	28.07	5.27	42.41
RPA0894	RPA0894	4.8	2.02	3.21	15.13	25.73	8.7	10.32	3.34	20.43	9.51
RPA0895	RPA0895	32.46	4.99	6.31	16.93	97.51	4.94	6.73	14.59	57.22	5.84
RPA0896	RPA0896	23.31	5.79	6.84	6.67	15.54	2.69	3.76	11.98	11.11	3.23
RPA0897	RPA0897	58.03	51.44	56.79	122.35	76.31	73.86	107.82	55.42	99.33	90.84
RPA0898	dapA2	3.02	3.4	3.08	2.36	1.93	2.98	3.05	3.16	2.15	3.02
RPA0899	RPA0899	9.28	10.84	14.12	13.98	24.17	4.71	5.89	11.41	19.08	5.3
RPA0900	RPA0900	12.46	5.65	6.22	5.26	5.57	2.82	2.28	8.11	5.42	2.55
RPA0901	RPA0901	48.94	22.38	25.6	55.5	66.09	10.9	13.77	32.31	60.8	12.34
RPA0902	RPA0902	4.23	2.38	2.79	5.12	4.78	3.08	2.28	3.13	4.95	2.68
RPA0903	RPA0903	3.09	1.9	2.32	1.58	2.6	2.55	1.95	2.44	2.09	2.25
RPA0904	RPA0904	27.08	36.34	29.05	39.72	41.46	34.94	39.92	30.82	40.59	37.43
RPA0905	RPA0905	199.21	167.6	147.79	97.45	109.72	192.49	213.52	171.53	103.59	203.01
RPA0906	RPA0906	115.32	42.42	43.48	218.12	291.5	48.21	55.31	67.07	254.81	51.76
RPA0907	RPA0907	142.04	144.17	136.53	128.64	155.78	183.32	242.84	140.91	142.21	213.08
RPA0908	RPA0908	166.45	123.3	133.19	5.95	10.16	8.35	6.15	140.98	8.06	7.25
RPA0909	wrbA	5.09	5.27	5.61	38.93	32.31	23.79	16.42	5.32	35.62	20.11
RPA0910	RPA0910	2.25	3.09	2.02	5.18	5.96	1.01	2.17	2.45	5.57	1.59
RPA0911	RPA0911	1.2	1.05	0.76	3.86	3.77	0.93	1.88	1	3.82	1.41
RPA0912	RPA0912	8.84	6.98	9.59	40.55	21.84	9.9	14.52	8.47	31.2	12.21
RPA0913	RPA0913	432.61	258.09	336.62	363.31	370.5	301.01	246.96	342.44	366.91	273.99
RPA0914	RPA0914	14.78	22.65	20.11	40.11	38.35	23.38	28.87	19.18	39.23	26.13
RPA0915	RPA0915	14.88	21.99	19.02	45.95	32.29	18.47	37.22	18.63	39.12	27.85
RPA0916	RPA0916	103.17	77.36	82.74	56.13	90.27	44.41	52	87.76	73.2	48.21
RPA0917	RPA0917	209.43	165.47	146.22	173.72	447.09	216.93	163.14	173.71	310.41	190.04
RPA0918	RPA0918	136.01	259.06	209.96	740.51	198.41	527.48	670.45	201.67	469.46	598.97
RPA0919	RPA0919	26.34	27.72	22.26	27.56	16.07	8.32	9.68	25.44	21.82	9
RPA0920	RPA0920	4.46	3.81	4.24	62.39	50.66	19.73	27.24	4.17	56.53	23.49
RPA0921	RPA0921	13.61	7.99	8.49	18.38	20.02	8.48	9.55	10.03	19.2	9.02
RPA0922	RPA0922	58.87	17.75	23.47	36.82	52.12	16.92	16.13	33.36	44.47	16.53
RPA0923	RPA0923	31.26	16	20.08	24.66	41.57	17.28	17.78	22.45	33.12	17.53
RPA0924	RPA0924	3.53	6.71	5.41	10.28	8.61	6.46	7.7	5.22	9.45	7.08
RPA0925	RPA0925	1110.54	1430.01	1292.52	99.26	139.53	667.91	300.08	1277.69	119.4	484
RPA0926	RPA0926	587.6	837.36	874.79	11.23	11.95	207.44	101.6	766.58	11.59	154.52
RPA0927	RPA0927	6.76	11.76	10.88	43.43	62.65	32.35	30.84	9.8	53.04	31.6
RPA0928	RPA0928	10.14	7.62	7.97	6.38	8.9	3.75	3.25	8.57	7.64	3.5
RPA0929	RPA0929	1.05	0.92	0.85	0.65	1.15	1.18	0.77	0.94	0.9	0.98
RPA0930	RPA0930	27.43	43.24	25.32	10.62	9.9	27.23	25.79	32	10.26	26.51
RPA0931	ubiD	28.34	51.15	35.49	7.07	7.89	38.28	26.09	38.33	7.48	32.19
RPA0932	RPA0932	26.26	70.41	43.94	10.03	7.27	59.25	27.16	46.87	8.65	43.21
RPA0933	RPA0933	45.79	129.65	88.2	16.32	32.17	171.58	136.46	87.88	24.25	154.02
RPA0934	RPA0934	9.49	49.37	26.36	5.04	10.83	38.98	44.78	28.41	7.94	41.88
RPA0935	RPA0935	9.78	8.86	8.73	16.48	19.88	7.63	9.53	9.12	18.18	8.58
RPA0936	RPA0936	5.53	5.3	5.51	6.81	8.15	4.24	4.62	5.45	7.48	4.43
RPA0937	RPA0937	9.4	25.29	20.04	38.46	13.51	29.41	46.61	18.24	25.99	38.01
RPA0938	RPA0938	3.59	7.5	5.99	11.04	12.32	7.97	16.26	5.69	11.68	12.12
RPA0939	RPA0939	16.38	30.69	22.15	11.92	15.31	7.77	10.37	23.08	13.62	9.07
RPA0940	RPA0940	33.48	52.91	43.99	94	101.7	49.4	69.03	43.46	97.85	59.22
RPA0941	RPA0941	58.31	39.48	28.69	31.17	16.31	25.56	28.36	42.16	23.74	26.96
RPA0942	RPA0942	188.12	95.62	103.45	321.1	185.5	171.53	143.51	129.06	253.3	157.52
RPA0943	cbbK	4.2	22.72	10.96	31.01	20.76	31.65	50.27	12.63	25.89	40.96
RPA0944	cbbG	27.75	56.57	51.69	103.5	40.59	49.74	92.79	45.34	72.05	71.27
RPA0945	cbbT2	20	31.23	28.44	25.44	22.04	16.55	15.1	26.55	23.74	15.83
RPA0946	RPA0946	182.23	120.33	130.91	61.64	84.37	61.62	63.99	144.49	73.01	62.81
RPA0947	RPA0947	69.52	48.06	44.7	36.18	43.03	33.85	33.62	54.09	39.61	33.74
RPA0948	RPA0948	10.27	8.5	9.14	17.64	5.4	7.27	10.06	9.3	11.52	8.67
RPA0949	matE2	2.16	1.73	1.82	4.45	2.54	1.21	1.1	1.9	3.5	1.16
RPA0950	tly	0.4	3.36	1.13	5.45	3.2	1.02	1.75	1.63	4.33	1.39
RPA0951	RPA0951	0.99	3.76	1.04	9.49	5.14	2.58	3.98	1.93	7.32	3.28
RPA0952	dxs	54.45	116.7	100.07	305.01	342.05	135.85	159.29	90.41	323.53	147.57
RPA0953	xseB	36.98	54.27	66.55	80.42	55.62	61.42	89.51	52.6	68.02	75.47
RPA0954	RPA0954	123	73.38	72.78	82.27	79.08	99.05	77.31	89.72	80.68	88.18
RPA0955	RPA0955	6.01	7.22	5.54	4.98	2.4	2.18	4.23	6.26	3.69	3.21
RPA0956	RPA0956	84.93	50.99	66.03	46.61	94.27	37.11	37.12	67.32	70.44	37.12
RPA0957	RPA0957	35.11	25.4	18.92	33.05	64.19	30.19	36.86	26.48	48.62	33.53
RPA0958	RPA0958	11.17	25.7	19.65	27.71	29.8	14.94	25.99	18.84	28.76	20.47
RPA0959	hupU	14.87	9.47	10.91	15.37	21.38	10.22	10.06	11.75	18.38	10.14
RPA0960	hupV pseudogene	3.99	3.02	3.26	6.91	8.01	2.79	3.6	3.42	7.46	3.2
RPA0962	hupS	4.46	0.44	2.65	6.86	22.35	3.39	3.02	2.52	14.61	3.21
RPA0963	hupL	4.6	1	1.68	11.05	19.46	1.75	1.87	2.43	15.26	1.81
RPA0964	hupC	3.08	1.22	1.06	5.39	2.34	0.86	1.76	1.79	3.87	1.31
RPA0965	hupD	3.64	2.5	2.56	5.91	2.2	2.26	1.41	2.9	4.06	1.84
RPA0966	hupE	1.54	0.72	0.62	0	0.34	0.7	0.3	0.96	0.17	0.5
RPA0967	hupF	5.52	2.44	5.98	4.24	2.28	2.99	2.03	4.65	3.26	2.51
RPA0968	hupG	115.22	41.96	26.9	57.6	39.81	154.34	163.5	61.36	48.71	158.92
RPA0969	hupH	43.23	11.95	7.56	2.27	9.64	3.71	4.26	20.91	5.96	3.99
RPA0970	hupI	92.35	31.66	15.9	4.41	4.85	2.91	1.65	46.64	4.63	2.28
RPA0971	hupJ	24.03	10.57	5.41	1.53	4.33	2.11	5.35	13.34	2.93	3.73
RPA0972	hupK	20.99	13.46	4.55	2.58	6.55	2.99	3.96	13	4.57	3.48
RPA0973	hypA	12.47	7.77	3.77	3.89	5.69	5.48	8.12	8.01	4.79	6.8
RPA0974	hypB	40.89	30.61	11.29	4.63	11.28	11.75	11.47	27.6	7.96	11.61
RPA0975	hypF	11.28	9.13	3.69	1.77	2.13	2.88	3.24	8.03	1.95	3.06
RPA0976	hypC	26.68	25.24	11.39	1.47	2.5	5.74	4	21.1	1.99	4.87
RPA0977	hypD	11.34	9.18	4.12	2.99	3.57	3.77	3.34	8.21	3.28	3.56
RPA0978	hypE	26.32	19.95	8.3	4.08	4.79	5.56	3.88	18.19	4.44	4.72
RPA0979	hoxA	23.68	12.53	10.16	12.56	15.45	9.36	11.13	15.45	14.01	10.25
RPA0980	RPA0980	7.54	6.67	4.3	6.94	5.98	3.67	4.89	6.17	6.46	4.28
RPA0981	RPA0981	57.23	26.88	35.33	21	27.39	23.66	19.75	39.81	24.2	21.71
RPA0982	pcaR	1.99	3.25	2.44	13.51	5.74	1.33	2.62	2.56	9.63	1.98
RPA0983	RPA0983	184.66	47.33	55.68	714.18	712.94	18.39	27.8	95.89	713.56	23.1
RPA0984	glnA4	71.34	29	31.32	229.17	51.93	7.43	11.13	43.88	140.55	9.28
RPA0985	RPA0985	47.45	29.01	35.28	220.89	152.29	18.47	32.9	37.25	186.59	25.69
RPA0986	RPA0986	8.08	9.28	8.37	30.82	14.14	7.45	12.02	8.58	22.48	9.74
RPA0987	RPA0987	5.09	8.76	5.51	8.12	4.87	1.38	2.67	6.45	6.5	2.03
RPA0988	RPA0988	2.06	6.03	2.6	4.7	6.69	1.85	4.11	3.56	5.7	2.98
RPA0989	RPA0989	2.67	4.63	2.46	7.89	7.59	2.93	4.63	3.25	7.74	3.78
RPA0990	phyB5	3.44	2.72	3.09	16.07	9.35	8.04	10.52	3.08	12.71	9.28
RPA0991	RPA0991	102.38	6.44	90.65	43.82	57.8	27.44	25.54	66.49	50.81	26.49
RPA0992	RPA0992	77.4	5.58	34.8	26.75	15.24	11.12	10.55	39.26	21	10.84
RPA0993	RPA0993	4.84	2.87	4.5	2.51	2.24	2.01	1.59	4.07	2.38	1.8
RPA0994	RPA0994	189.15	115.67	164.21	124.13	96.95	239.31	167.36	156.34	110.54	203.34
RPA0995	RPA0995	26.16	15.61	14.55	15.37	34.97	12.12	13.96	18.77	25.17	13.04
RPA0996	RPA0996	9.05	3.09	2.91	7.36	4.91	3.9	4.84	5.01	6.14	4.37
RPA0997	RPA0997	15.77	6.78	5.59	26.53	18.97	4.81	6.4	9.38	22.75	5.61
RPA0998	RPA0998	32.8	5.62	11.35	2.9	1.8	1.72	0.69	16.59	2.35	1.21
RPA0999	PA5115	211.17	18.66	53.73	34.52	34.41	16.46	18.39	94.52	34.47	17.43
RPA1000	RPA1000	151.68	27.44	33.31	15.11	28.49	27.07	16.75	70.81	21.8	21.91
RPA1001	RPA1001	50.57	7.12	12.86	7.68	15.03	14.44	11.95	23.51	11.36	13.2
RPA1002	modD	10.1	6.42	6.37	8.51	7.44	5.23	5.2	7.63	7.98	5.22
RPA1003	RPA1003	15.23	3.31	2.38	4.9	11.23	2.78	2.12	6.97	8.07	2.45
RPA1004	RPA1004	23.19	5.9	21.54	4.76	4.73	7.94	6.99	16.88	4.75	7.47
RPA1005	RPA1005	20.02	15.94	16.78	23.38	13.98	23.19	20.56	17.58	18.68	21.88
RPA1006	RPA1006	237.6	149.8	80.63	2.91	1.2	2.26	1.76	156.01	2.06	2.01
RPA1007	mhpB	109.23	96.38	46.92	1.96	2.03	2.77	1.65	84.18	2	2.21
RPA1008	RPA1008	22.65	5.52	6.22	7.4	9.26	3.33	2.97	11.46	8.33	3.15
RPA1009	RPA1009	315.66	88.01	53.86	2.84	3.35	26.6	17.07	152.51	3.1	21.84
RPA1010	RPA1010	7.53	2.88	2.99	10.49	26.69	3.3	3.41	4.47	18.59	3.36
RPA1011	RPA1011	20.99	3.88	6.12	10.78	22.82	7.91	5.64	10.33	16.8	6.78
RPA1012	RPA1012	2.04	3.46	2.52	7.49	4.9	3.99	6.16	2.67	6.2	5.08
RPA1013	fixG	10.43	60.83	49.25	11.44	13.87	2.53	3.43	40.17	12.66	2.98
RPA1014	RPA1014	174.45	530.37	382.7	165.49	209.81	35.84	39.95	362.5	187.65	37.9
RPA1015	RPA1015	57.24	60.05	42.16	55.15	30.14	96.73	84.28	53.15	42.65	90.51
RPA1016	petA	220.53	297.91	197.02	48.8	52.18	171.83	151.15	238.49	50.49	161.49
RPA1017	RPA1017	2.99	14.15	5.69	5.62	4.63	15.79	18.87	7.61	5.13	17.33
RPA1018	RPA1018	7.94	6.98	8.16	40.77	27.97	15.73	7.32	7.69	34.37	11.53
RPA1019	RPA1019	3.28	0.9	1.72	33.94	24.79	7.56	5.94	1.97	29.37	6.75
RPA1020	RPA1020	3.2	2.83	4.62	10.19	9.75	4.62	4.36	3.55	9.97	4.49
RPA1021	RPA1021	1.79	2	1.86	4.37	5.47	1.82	2.24	1.89	4.92	2.03
RPA1022	RPA1022	25.28	21.68	23.92	97.74	75.99	46.51	60.58	23.62	86.87	53.55
RPA1023	RPA1023	29.02	30.28	42.33	4.18	6.19	29.61	7.43	33.88	5.19	18.52
RPA1024	RPA1024	4.91	6.77	8.15	0.55	0.45	2.68	2.18	6.61	0.5	2.43
RPA1025	RPA1025	13.93	20.48	25.31	7.62	5.23	15.09	17.28	19.91	6.43	16.19
RPA1026	RPA1026	73.51	81.71	93.96	90.98	125.69	60.3	70.25	83.06	108.34	65.28
RPA1027	RPA1027	65.54	46.37	66.07	73.56	64.05	36.15	44.56	59.33	68.81	40.36
RPA1028	moaB	8.87	12.99	13.29	20.89	19.08	11.32	14.38	11.71	19.99	12.85
RPA1029	RPA1029	55.05	8.97	10.95	8.9	20.53	7.81	4.49	24.99	14.72	6.15
RPA1030	RPA1030	27.05	3.34	5.36	1.98	11.29	1.42	0.57	11.91	6.64	1
RPA1031	RPA1031	2.17	2.1	2.65	4.26	6.87	2.26	3.97	2.31	5.57	3.12
RPA1032	RPA1032	84.07	100.39	79.54	51.37	29.01	75.06	49.66	88	40.19	62.36
RPA1033	RPA1033	215.98	22.85	37.71	30.27	28.78	15.71	18.71	92.18	29.53	17.21
RPA1034	rnh2	46.81	28.7	31.66	20.63	13.08	13.65	21.51	35.72	16.86	17.58
RPA1035	RPA1035	6.78	7.33	6.58	4	4.69	1.59	3.09	6.9	4.35	2.34
RPA1036	polN	36.35	29.73	33.81	63.56	26.55	33.01	47.03	33.29	45.06	40.02
RPA1037	RPA1037	59.83	63.21	46.2	39.49	37.82	44.02	74.03	56.41	38.66	59.03
RPA1038	RPA1038	100.39	78.35	83.23	303.33	304.99	169.29	212.03	87.32	304.16	190.66
RPA1039	ispE	5.69	10.26	6.59	13.27	9.3	7.24	9.94	7.51	11.29	8.59
RPA1040	RPA1040	188.72	212.1	185.18	177.01	131.96	208.5	199.28	195.33	154.49	203.89
RPA1041	RPA1041	88.66	48.24	62.83	41.64	39.41	32.01	29.46	66.58	40.53	30.74
RPA1042	RPA1042	13.87	14.11	13	8.08	9.08	7.7	7.05	13.66	8.58	7.38
RPA1043	RPA1043	98.07	83.56	84.9	47.62	30.03	28.04	19.37	88.84	38.83	23.71
RPA1044	RPA1044	448.95	152.57	262.83	4.14	3.86	3.64	2.17	288.11	4	2.91
RPA1045	sygA	7.72	35.59	23.61	46.48	22.28	35.07	50.46	22.31	34.38	42.77
RPA1046	RPA1046	0.93	5.63	2.45	27.64	26.73	17.09	47.91	3.01	27.19	32.5
RPA1047	sygB	3.87	22.89	7.54	7.12	24.65	8.26	20.61	11.43	15.89	14.44
RPA1048	RPA1048	6.77	18	19.05	91.85	183.38	25.38	31.55	14.61	137.62	28.47
RPA1049	RPA1049	11.98	15.6	14.36	11.55	17.08	12.05	12.5	13.98	14.32	12.28
RPA1051	RPA1051	61.68	192.97	107.4	123.49	142.49	125.96	218.65	120.68	132.99	172.31
RPA1052	RPA1052	86.16	75.98	114.91	93.9	114.16	51.25	52.92	92.35	104.03	52.09
RPA1053	nadC	7.43	18.21	8.62	18.58	21.27	5.62	11.56	11.42	19.93	8.59
RPA1054	nadB	50.9	38.94	36.84	49.27	41.05	11.89	23.1	42.23	45.16	17.5
RPA1055	nadA	326.94	157.96	138.93	226.3	120.24	63.94	124.23	207.95	173.27	94.09
RPA1056	RPA1056	13.77	20.82	15.25	17.21	19.22	7.44	11.38	16.61	18.22	9.41
RPA1057	RPA1057	100.89	98.36	99.95	92.1	201.99	79.5	61.11	99.73	147.05	70.31
RPA1058	RPA1058	0.53	0.9	0.61	4.11	6.37	1.39	2.37	0.68	5.24	1.88
RPA1059	RPA1059	6.65	4.29	5.73	1.44	1.45	0.71	0.99	5.56	1.45	0.85
RPA1060	RPA1060	20.48	18.61	20.37	7.97	8.35	4.19	3.7	19.82	8.16	3.95
RPA1061	tcmP	178.69	136.27	162.33	1.22	1.38	0.82	0.82	159.1	1.3	0.82
RPA1062	RPA1062	9.17	11.8	12.25	9.65	8.06	3.41	4.29	11.08	8.86	3.85
RPA1063	RPA1063	39.64	11.92	32.08	19.39	15.53	14.01	19.11	27.88	17.46	16.56
RPA1067	tag	25.62	15.7	19.38	45.02	44.29	16.71	19.76	20.23	44.66	18.24
RPA1068	RPA1068	81.67	29.12	42.8	63.73	93.11	23.28	20.82	51.2	78.42	22.05
RPA1069	pyrC	21.23	15.35	19.25	23.7	11.56	8.97	11.68	18.61	17.63	10.33
RPA1070	RPA1070	193.87	157.53	145.46	264.36	184.95	152.36	110.92	165.62	224.66	131.64
RPA1071	RPA1071	12.5	9.24	11.19	27.94	78.59	77.3	89.64	10.98	53.27	83.47
RPA1072	RPA1072	12.08	10.24	11.91	37.44	15.58	24.76	23.65	11.41	26.51	24.21
RPA1073	RPA1073	128.28	71.51	84.36	22.97	15.17	10.74	8.63	94.72	19.07	9.69
RPA1074	RPA1074	11.86	8.29	8.49	185.8	173.57	116.11	124.1	9.55	179.69	120.11
RPA1075	RPA1075	3.17	7.61	6.43	18.41	20.02	17.58	14.95	5.74	19.22	16.27
RPA1076	RPA1076	29.7	20.66	23.03	24.81	36.55	8.88	20.65	24.46	30.68	14.77
RPA1077	RPA1077	43.88	25.97	28.23	30.43	12.56	12.78	15.71	32.69	21.5	14.25
RPA1078	RPA1078	4.47	5.22	6.06	17.54	25.21	8.98	10.81	5.25	21.38	9.9
RPA1079	RPA1079	4.35	6.17	6.6	5.53	6.05	3.23	3.17	5.71	5.79	3.2
RPA1080	RPA1080	55.39	76.53	78.75	7.7	10.65	2.44	3.41	70.23	9.18	2.93
RPA1081	RPA1081	161.34	122.55	151.96	19.26	14.8	71.05	77.72	145.28	17.03	74.39
RPA1082	RPA1082	1187.47	1975.01	2773.64	85.56	88.83	2626.96	3210.46	1978.71	87.2	2918.71
RPA1083	RPA1083	94.59	189.47	196.73	2.17	1.98	47.56	45.69	160.26	2.08	46.63
RPA1084	csgB%2C agfB	38.38	108.7	79.41	8.99	4.61	79.28	94.14	75.5	6.8	86.71
RPA1085	RPA1085	55.06	128.59	94.3	7.14	6.81	70.79	86.82	92.65	6.98	78.81
RPA1086	csgG	16.52	36.78	26.48	5.04	4.4	32.15	43.73	26.6	4.72	37.94
RPA1087	RPA1087	12.34	27.05	19.08	3.27	3.49	16.39	18.55	19.49	3.38	17.47
RPA1088	RPA1088	199.26	93.37	125.78	85.98	95.24	183.95	131.78	139.47	90.61	157.87
RPA1089	RPA1089	212.06	21.21	125.24	45.45	71.52	24.81	17.75	119.5	58.49	21.28
RPA1090	RPA1090	46.52	29.73	27.49	6.67	5.81	10.9	5.58	34.58	6.24	8.24
RPA1091	RPA1091	1232.72	99.92	380.31	264.02	267.89	162.12	139.9	570.98	265.96	151.01
RPA1092	RPA1092	464.63	71.01	165.13	66.3	65.69	37.58	46	233.59	66	41.79
RPA1093	ribB	54.86	55.76	47.62	63.24	48.79	40.21	57.77	52.74	56.02	48.99
RPA1094	RPA1094	136.54	79.59	80.83	142.32	248.22	120.58	144.4	98.99	195.27	132.49
RPA1095	RPA1095	12.2	20.19	15.04	36.54	70.11	38.47	53.33	15.81	53.33	45.9
RPA1096	RPA1096	25.21	10.26	22.4	9.34	12.35	11.16	12.7	19.29	10.85	11.93
RPA1097	RPA1097	15.38	52.34	37.27	89.64	17.56	47.64	70.92	35	53.6	59.28
RPA1098	RPA1098	40	25.59	29.95	34.71	29.84	49.53	46.77	31.85	32.28	48.15
RPA1099	ruvC	145.57	42.76	63.29	67.72	52.6	48.18	44.51	83.87	60.16	46.35
RPA1100	ruvA	22.39	9.2	10.57	10.16	12.44	5.31	7.81	14.05	11.3	6.56
RPA1101	RPA1101	43.06	41.96	38.11	19.23	20.34	9.66	15.61	41.04	19.79	12.64
RPA1102	ruvB	10.36	12.81	10.52	20.55	19.96	9.55	15.61	11.23	20.26	12.58
RPA1103	RPA1103	5.81	9.45	4.11	21.36	19.9	8.32	15.49	6.46	20.63	11.91
RPA1104	ndh	27.89	31.14	32.97	19.11	10.24	16.83	22.5	30.67	14.68	19.67
RPA1105	RPA1105	148.77	106.54	130.67	46.15	69.86	61.66	70.14	128.66	58.01	65.9
RPA1106	RPA1106	8.67	10.16	8.56	8.11	8.54	4.83	5.97	9.13	8.33	5.4
RPA1107	RPA1107	2.91	3.28	2.85	1.64	1.52	0.6	1.85	3.02	1.58	1.23
RPA1108	RPA1108	20.17	3.06	5.19	1.45	3.23	1.47	2.3	9.47	2.34	1.89
RPA1109	RPA1109	5	1.23	1.37	1.7	2.45	1.05	0.9	2.53	2.08	0.98
RPA1110	RPA1110	8.74	13.83	13.91	15.96	9.9	11.13	19.44	12.16	12.93	15.29
RPA1112	RPA1112	16.68	4.59	7.28	4.71	4.26	4.28	5.37	9.52	4.49	4.83
RPA1113	RPA1113	10	5.98	6.88	9.6	3.21	3.73	4.58	7.62	6.41	4.16
RPA1114	RPA1114	122.73	101.6	113.35	531.3	573.12	139.19	148.96	112.56	552.21	144.08
RPA1115	RPA1115	14.77	6.56	10.25	25.16	29.36	6.69	4.82	10.53	27.26	5.76
RPA1116	RPA1116	3.23	2.15	2.82	14.26	10	3.52	3.32	2.74	12.13	3.42
RPA1117	TolQ	36.9	46.86	50.91	93.8	99.93	34.63	37.51	44.89	96.87	36.07
RPA1118	TolR	52.18	33.14	45.92	52.8	48.65	20.99	35.38	43.75	50.73	28.19
RPA1119	TolA	13.85	23.4	18.26	108.74	141.56	43.31	80.87	18.5	125.15	62.09
RPA1120	TolB	9.35	39.21	20.53	30.57	72.61	11.89	19.93	23.03	51.59	15.91
RPA1121	RPA1121	33	20.64	24.93	59.49	73.13	38.33	58.32	26.19	66.31	48.33
RPA1122	RPA1122	46.46	38.86	44.8	68.26	130.07	63.97	72.67	43.37	99.17	68.32
RPA1123	RPA1123	277.84	205.21	306.42	401.19	493.48	137.83	163.82	263.16	447.34	150.83
RPA1124	RPA1124	27.07	22.12	22.85	54.58	42.54	25.38	37.94	24.01	48.56	31.66
RPA1125	RPA1125	4.97	7.9	6.77	7.78	8.32	4.8	7.79	6.55	8.05	6.3
RPA1126	ftsH	437.71	416.41	409.49	531.58	631.64	295.05	330.57	421.2	581.61	312.81
RPA1127	RPA1127	5.25	3.29	3.95	4.76	4.57	3.15	4.31	4.17	4.67	3.73
RPA1128	RPA1128	2.15	2.04	1.95	0.98	0.81	0.94	1.29	2.05	0.9	1.12
RPA1129	RPA1129	48.07	44.78	44.31	30.98	35.11	15.62	13.95	45.72	33.05	14.79
RPA1130	glcD	15.01	16.2	20.49	18.07	15.31	16.91	17.96	17.23	16.69	17.44
RPA1131	RPA1131	3.05	7.01	4.24	8.28	11.63	5.2	9.41	4.77	9.96	7.31
RPA1132	glcF	78.37	75.56	69.01	66.13	63.21	38.32	35.8	74.31	64.67	37.06
RPA1133	RPA1133	241.58	204.06	272.44	688.15	483.12	467.24	394.92	239.36	585.64	431.08
RPA1134	RPA1134	1872.6	4538.39	2158.38	2205.68	8560.43	2073.97	1821.92	2856.46	5383.06	1947.95
RPA1135	RPA1135	3.08	4.98	4.99	23.78	27.62	10.66	17.82	4.35	25.7	14.24
RPA1136	ictP	26.3	12.8	16.75	9.09	13.47	4.44	3.4	18.62	11.28	3.92
RPA1137	RPA1137	18.18	24.63	22.74	12.21	8.53	6.8	8.69	21.85	10.37	7.75
RPA1138	RPA1138	6.29	11.63	8.66	17.65	14.56	7.42	10.1	8.86	16.11	8.76
RPA1139	RPA1139	80.78	33.58	47.86	42.61	77.05	26.73	35.26	54.07	59.83	31
RPA1140	groEL1	50.38	285.53	68.23	32.35	282.92	81.96	167.76	134.71	157.64	124.86
RPA1141	groES1	74.35	328.2	87.21	93.85	188.17	351.41	443.81	163.25	141.01	397.61
RPA1142	RPA1142	43.85	47.62	49.48	59.8	70.77	71.04	67.17	46.98	65.29	69.11
RPA1143	RPA1143	2.12	4.48	3.75	2.84	2.91	7.28	7.68	3.45	2.88	7.48
RPA1144	RPA1144	254.8	209.98	260.76	150.36	197.2	249.18	267.27	241.85	173.78	258.23
RPA1145	RPA1145	26.35	29.57	37.16	45.04	109.15	18.39	23.2	31.03	77.1	20.8
RPA1146	RPA1146	66.45	89.28	121.14	262.74	188.01	68.06	73.98	92.29	225.38	71.02
RPA1147	RPA1147	10.83	9.42	7.49	14.35	12.82	5.61	9.76	9.25	13.59	7.69
RPA1148	RPA1148	87.6	48.57	47.29	29.95	23.52	14.33	14.08	61.16	26.74	14.21
RPA1149	hisG	4.32	20.53	9.52	14.38	17.46	7.44	14.5	11.46	15.92	10.97
RPA1150	RPA1150	7.47	18.66	11.52	26.92	13.47	11.63	18.69	12.55	20.2	15.16
RPA1151	RPA1151	10.12	14.62	12.09	11.52	8.96	5.46	6.1	12.28	10.24	5.78
RPA1152	RPA1152	104.49	125.42	118.32	155.94	73.15	72.69	92.09	116.07	114.55	82.39
RPA1153	ubiA	12.91	25.28	21.25	24.43	14.3	11.27	13.24	19.81	19.37	12.26
RPA1154	RPA1154	106.77	61.6	101.18	30.02	66.1	31.96	30.37	89.85	48.06	31.17
RPA1155	RPA1155	21.98	28.32	26.03	44.89	29.41	24.83	32.19	25.45	37.15	28.51
RPA1156	RPA1156	13.33	14.56	13.36	15.62	12.5	7.25	11.06	13.75	14.06	9.16
RPA1157	RPA1157	128.63	156.22	163.25	315.54	257.5	296.48	332.48	149.37	286.52	314.48
RPA1158	RPA1158	4.11	10.03	8.61	8.88	7.97	7.34	9.04	7.58	8.43	8.19
RPA1159	lpxK	1.23	4.66	2.93	3.56	4.55	2.72	5.76	2.94	4.06	4.24
RPA1160	RPA1160	162.88	210.38	169.19	166.53	137.35	110.18	102.7	180.82	151.94	106.44
RPA1161	xseA	21.06	20.17	23.11	24.01	20.34	9.48	10.93	21.45	22.18	10.21
RPA1162	garS	10.88	19.99	14.34	20.18	27.41	11.34	19.05	15.07	23.8	15.2
RPA1163	RPA1163	14.71	5.62	9.7	12.8	17.36	4.95	6.06	10.01	15.08	5.51
RPA1164	RPA1164	2.75	5.83	3.93	10.52	5.88	6.78	6.43	4.17	8.2	6.61
RPA1165	RPA1165	5.86	13.5	10.89	21.65	10.08	11.7	21.06	10.09	15.87	16.38
RPA1166	RPA1166	0.72	3.88	0.94	1.77	3.24	1.37	1.67	1.85	2.51	1.52
RPA1167	yfcB	6.01	13.82	8.89	39.56	40.11	18.07	28.51	9.57	39.84	23.29
RPA1168	moaE	5.35	10	5.9	14.33	11.87	9.92	15.62	7.08	13.1	12.77
RPA1169	moaD	27.58	20.08	24.13	23.61	12.47	19.18	17.63	23.93	18.04	18.41
RPA1170	pgsA	114.68	93.97	91.33	77.51	51.14	48.73	59.61	99.99	64.33	54.17
RPA1171	uvrC	15.09	15.33	14.58	28.82	28.37	20.13	23.31	15	28.6	21.72
RPA1172	RPA1172	230.52	253.57	406.65	164.45	331.69	164.47	173.7	296.91	248.07	169.09
RPA1173	cspA1	866.42	434.01	720.82	419.3	332.11	680.22	518.08	673.75	375.71	599.15
RPA1174	RPA1174	11.99	9.83	11.52	19.36	11.96	15.03	15.64	11.11	15.66	15.34
RPA1175	RPA1175	256.61	212.56	234.07	307.13	548.76	318.46	313.31	234.41	427.95	315.89
RPA1176	RPA1176	8.07	7.59	4.59	3.74	13.79	1.99	4.29	6.75	8.77	3.14
RPA1177	RPA1177	4.29	14.68	4.2	53.47	214.26	37.31	85.34	7.73	133.87	61.33
RPA1178	RPA1178	9.59	24.35	16.38	26.67	22.89	13.97	23.17	16.77	24.78	18.57
RPA1179	RPA1179	70.16	196.65	153.61	276.92	239.36	76.1	102.26	140.14	258.14	89.18
RPA1180	RPA1180	51.61	34.78	37.94	29.72	36.62	17.7	20.72	41.45	33.17	19.21
RPA1181	RPA1181	2.71	8.58	3.7	10.27	6.55	3.49	9.8	5	8.41	6.65
RPA1182	RPA1182	3.1	5.64	2.47	29.52	19.46	7.39	9.41	3.74	24.49	8.4
RPA1183	RPA1183	6.44	6.89	5.43	57.25	36.05	11.67	13.68	6.26	46.65	12.68
RPA1184	RPA1184	14.06	11.43	14.86	85.9	73.16	22	22.26	13.45	79.53	22.13
RPA1185	RPA1185	49.81	20.16	38.28	91.39	116.67	27.1	26.48	36.08	104.03	26.79
RPA1186	RPA1186	50.88	26.36	36.49	45.17	50.64	34.56	31.08	37.91	47.91	32.82
RPA1187	RPA1187	50.26	30.24	33	35.98	35	35.98	32.44	37.83	35.49	34.21
RPA1188	RPA1188	52.92	30.32	39.87	11.68	14.01	6.52	8.26	41.03	12.85	7.39
RPA1189	RPA1189	11.96	15.16	14.89	8.54	10.15	9.86	10.45	14.01	9.35	10.16
RPA1190	RPA1190	11.54	14.8	12.44	12.47	13.02	11.86	15.33	12.93	12.75	13.6
RPA1191	RPA1191	45.1	35.11	24.81	21.05	19.76	23.66	28.01	35.01	20.41	25.84
RPA1192	RPA1192	310.42	764.97	437.84	784.13	688.18	771.07	1012.67	504.41	736.16	891.87
RPA1193	RPA1193	104.31	439.09	196.55	312.55	624.89	417.83	659.94	246.65	468.72	538.89
RPA1194	RPA1194	25.96	5.93	6.27	402.77	427.16	50.3	45.87	12.72	414.97	48.09
RPA1195	fixR1	111.03	107.8	67	58.2	58.77	29.68	30.45	95.28	58.49	30.07
RPA1196	pdxH	151.85	168.97	108.4	160.66	125.06	105.34	115.51	143.07	142.86	110.43
RPA1197	RPA1197	43.34	19.34	35.55	62.31	91.17	27.2	27.25	32.74	76.74	27.23
RPA1198	RPA1198	131.1	184	119.09	270.09	144.42	166.47	212.77	144.73	207.26	189.62
RPA1199	RPA1199	39.96	58.72	52.06	32.03	12.96	19.16	34.6	50.25	22.5	26.88
RPA1200	RPA1200	3.75	9.31	5.13	5.94	5.67	2.43	7.28	6.06	5.81	4.86
RPA1201	aroC	19.28	31.1	24.9	32.06	13.94	16.23	21.89	25.09	23	19.06
RPA1202	RPA1202	31.49	20.37	22.51	56.74	42.25	43.67	40.73	24.79	49.5	42.2
RPA1203	RPA1203	127.41	30.39	44.53	88.15	107.75	24.45	26.66	67.44	97.95	25.56
RPA1204	RPA1204	36.86	7.67	20.88	121.37	80.5	10.16	8.91	21.81	100.94	9.54
RPA1205	RPA1205	1857.29	14.16	52.94	11.92	10.59	6.2	5.13	641.46	11.26	5.67
RPA1206	RPA1206	3814.77	64.36	143.86	31.91	36.88	11.63	14.35	1341	34.4	12.99
RPA1207	RPA1207	264.92	15.44	9.27	3.16	5.62	2.48	2.13	96.54	4.39	2.31
RPA1208	RPA1208	81.23	12.6	16.5	33.42	9.27	8.42	9.58	36.77	21.35	9
RPA1209	RPA1209	98.91	12.47	18.66	34.79	11.98	7.53	6.75	43.35	23.39	7.14
RPA1210	RPA1210	176.06	28.46	64.81	63.68	47.85	19.6	20.79	89.78	55.77	20.2
RPA1211	RPA1211	171.65	27	92.16	64.6	51.08	55.21	42.95	96.94	57.84	49.08
RPA1212	RPA1212	894.43	138.95	687.43	19.3	10.78	191.32	119.45	573.6	15.04	155.39
RPA1213	RPA1213	1.22	2.75	1.13	63.41	13.53	3.31	5.43	1.7	38.47	4.37
RPA1214	RPA1214	12.8	15.51	11.58	361.48	143.56	17.38	17.73	13.3	252.52	17.56
RPA1215	RPA1215	20.89	16.28	17.61	154.54	144.05	9.43	8.2	18.26	149.3	8.82
RPA1216	RPA1216	26.12	10.98	20.12	90.03	124.76	8.1	7.34	19.07	107.4	7.72
RPA1217	RPA1217	38.34	19.13	24.56	71.42	107.02	18.1	15.93	27.34	89.22	17.02
RPA1218	RPA1218	75.39	68.23	84.9	722.6	676.62	84.83	81.41	76.18	699.61	83.12
RPA1219	RPA1219	48.63	82.68	48.34	45.08	31.91	100.96	81.31	59.88	38.5	91.14
RPA1220	RPA1220	34.49	40.58	39.45	63.31	52.67	50.84	57.93	38.17	57.99	54.39
RPA1221	RPA1221	15.35	21.67	17.04	13.78	4.95	12.91	11.43	18.02	9.37	12.17
RPA1222	RPA1222	41.29	40.69	39.31	19.84	15.35	29.59	28.17	40.43	17.6	28.88
RPA1223	RPA1223	86.26	114.77	97.52	10.13	5.37	60.97	44.4	99.51	7.75	52.69
RPA1224	iorA	7.62	41.31	19.28	0.78	0.41	23.71	16.11	22.74	0.6	19.91
RPA1225	RPA1225	7.77	61.08	22.65	0.98	0.76	34.29	34.51	30.5	0.87	34.4
RPA1226	RPA1226	6.9	58.05	18.73	1.12	0.54	35.15	42.42	27.9	0.83	38.79
RPA1227	oorB	5.53	73.37	21.83	1.13	0.81	36.08	49.35	33.58	0.97	42.72
RPA1228	RPA1228	8.66	73.75	30.85	0.47	0.47	23.64	27.54	37.76	0.47	25.59
RPA1229	RPA1229	6.06	76.45	30.82	1.03	0.97	39.32	48.96	37.77	1	44.14
RPA1230	RPA1230	35.78	5.61	5.77	3.59	3.25	4.2	2.78	15.72	3.42	3.49
RPA1231	RPA1231	6.93	1.17	0.43	0.82	1.15	0.87	1.42	2.84	0.99	1.15
RPA1232	RPA1232	7.35	2.58	1.4	2.06	6.89	2.2	2.84	3.78	4.48	2.52
RPA1233	RPA1233	4.45	1.12	1.13	3.45	3.42	2.35	2.88	2.23	3.44	2.62
RPA1234	RPA1234	2.75	1.36	0.69	0.59	2.06	0.37	0.7	1.6	1.33	0.54
RPA1235	RPA1235	10.21	2.5	1.6	2.48	26.24	1.61	2.73	4.77	14.36	2.17
RPA1236	RPA1236	31.66	8.16	7.19	8.78	110.2	4.31	6.15	15.67	59.49	5.23
RPA1237	RPA1237	30.36	3.42	3.96	1.64	18.55	0.84	0.8	12.58	10.1	0.82
RPA1238	RPA1238	102.12	5.46	8.73	14.5	49.12	11.29	9.66	38.77	31.81	10.48
RPA1239	exbB1	20.86	68.19	53.24	23.12	8.36	15.96	13.74	47.43	15.74	14.85
RPA1240	exbD1	4.42	18.14	13.66	15.21	9.64	9.73	13.76	12.07	12.43	11.75
RPA1241	RPA1241	1.69	12.96	7.16	7.5	5.68	3.89	5.56	7.27	6.59	4.73
RPA1242	fadD1	36.5	14.93	15.04	7.72	15.17	10.85	10.83	22.15	11.45	10.84
RPA1243	RPA1243	222.66	69.44	134.46	69.76	71.92	70.21	51.1	142.19	70.84	60.66
RPA1244	RPA1244	286.81	57.8	104.19	88.35	56.82	78.25	51.28	149.6	72.59	64.77
RPA1245	RPA1245	162.94	37.76	56.81	92.03	64.87	48.17	43.47	85.84	78.45	45.82
RPA1246	RPA1246	309.18	46.66	64.22	108.17	59.84	46.89	44.17	140.02	84.01	45.53
RPA1247	rbn2	16.73	2.8	2.81	16.83	5.9	5.91	11.28	7.45	11.37	8.6
RPA1248	RPA1248	3.88	7.44	3.33	43.46	10.47	4.61	5.02	4.88	26.97	4.82
RPA1249	RPA1249	6.95	5.15	5.66	32.66	53.76	5.63	6	5.92	43.21	5.82
RPA1250	RPA1250	1.3	0.79	1.27	11.05	108.8	1.68	1.59	1.12	59.93	1.64
RPA1251	RPA1251	1.02	0.45	0.51	1.67	3.41	0.85	1.46	0.66	2.54	1.16
RPA1252	RPA1252	0.07	0.35	0.15	1.09	0.3	0.38	0.17	0.19	0.7	0.28
RPA1253	RPA1253	0.22	0.79	0.54	3.23	3.56	1.82	0.68	0.52	3.4	1.25
RPA1254	RPA1254	0.54	0.8	0.86	2.49	1.3	0.57	0.63	0.73	1.9	0.6
RPA1255	fmdA	4.91	6.31	6.06	29.37	12.81	6.85	5.96	5.76	21.09	6.41
RPA1256	fmdB	1.56	3.13	2.22	9.56	6.54	5.06	4.24	2.3	8.05	4.65
RPA1257	cobS	4.88	9.89	7.84	7.24	2.69	3.39	7.03	7.53	4.97	5.21
RPA1258	RPA1258	2165.15	1740.98	1769.38	371.1	381.62	1714.7	922.69	1891.84	376.36	1318.7
RPA1259	RPA1259	9.9	22.01	18.22	12.03	4.53	44.83	34.36	16.71	8.28	39.6
RPA1260	RPA1260	8.96	46.94	18.49	13.34	5.75	75.22	66	24.8	9.55	70.61
RPA1261	RPA1261	47.2	9.4	13.86	3.2	10.42	9.66	8.9	23.48	6.81	9.28
RPA1262	RPA1262	61.54	31.11	38.51	26.4	23.87	22.46	27.48	43.72	25.14	24.97
RPA1263	RPA1263	2243.01	1428.41	1395.63	4908.11	4991.41	2053.96	1465.34	1689.02	4949.76	1759.65
RPA1264	fliF	52.54	22.95	35.95	50.03	53.75	34.12	25.97	37.15	51.89	30.05
RPA1265	fliG	14.46	14.35	14.72	41.95	51.45	22.76	30.03	14.51	46.7	26.4
RPA1266	RPA1266	13.7	19.49	21.69	16.44	11.64	8.16	7.94	18.29	14.04	8.05
RPA1267	fliY	29.46	53.39	42.19	60.22	51.05	23.11	49.97	41.68	55.64	36.54
RPA1268	flbD	15.62	39.55	31.64	75.66	77.52	38	58.81	28.94	76.59	48.41
RPA1269	RPA1269	12.17	13.78	18.72	32.49	16.02	9.07	12.31	14.89	24.26	10.69
RPA1270	RPA1270	93.7	42.72	91.96	141.28	266.04	161.72	126.51	76.13	203.66	144.12
RPA1271	RPA1271	19.28	22.67	23.16	90.64	132.52	82.49	57.05	21.7	111.58	69.77
RPA1272	RPA1272	4.45	6.41	6.93	47.6	28.03	29.36	27.72	5.93	37.82	28.54
RPA1273	RPA1273	15.67	13.84	12.99	14.92	7.1	5.4	8.93	14.17	11.01	7.17
RPA1274	RPA1274	580.52	164.79	1270.46	1007.97	1417.66	695.33	480.24	671.92	1212.82	587.79
RPA1275	RPA1275	55.31	5.62	55.95	43.48	62.96	15.75	14.08	38.96	53.22	14.92
RPA1276	carA	77.17	77.38	69.94	169.38	74.21	69.44	95.83	74.83	121.8	82.64
RPA1277	RPA1277	60.76	30.98	37.8	83.09	107.41	36.8	36.3	43.18	95.25	36.55
RPA1278	RPA1278	19.81	31.39	27.2	109.73	59.35	48.84	77.49	26.14	84.54	63.17
RPA1279	RPA1279	57.64	3.94	5.65	1.05	0.33	0	0.2	22.41	0.69	0.1
RPA1281	RPA1281	7.17	5.39	5.9	8.77	20.71	10.33	10.2	6.15	14.74	10.27
RPA1282	RPA1282	17.29	5.6	8.31	17.89	14.6	8.19	7.4	10.4	16.25	7.8
RPA1283	RPA1283	31.5	12.05	17.94	8.3	11.41	4.63	5.14	20.5	9.86	4.89
RPA1284	RPA1284	24.55	20.68	25.98	29.19	52.36	14.89	13.19	23.74	40.78	14.04
RPA1285	RPA1285	20.48	11.13	12.28	18.43	13.66	14.07	14.9	14.63	16.05	14.49
RPA1286	RPA1286	13.88	346.95	439.92	178	49.69	419.6	239.35	266.91	113.85	329.48
RPA1287	dnaG	29.41	29.55	20.56	20.59	24.57	18.87	25.55	26.51	22.58	22.21
RPA1288	rpoD	74.47	96.74	96.52	194.48	176.93	137.49	181.84	89.24	185.71	159.67
RPA1289	RPA1289	20.33	34.36	19.16	51.08	39.3	23.67	41.42	24.62	45.19	32.55
RPA1290	RPA1290	86.69	33.8	53.55	37.49	25.26	30.1	26.68	58.01	31.38	28.39
RPA1291	RPA1291	161.61	97.67	108.13	495.05	358.34	326.22	316.24	122.47	426.7	321.23
RPA1292	RPA1292	14.66	6.08	8.57	4.56	5.81	8.19	9.01	9.77	5.19	8.6
RPA1293	RPA1293	8.65	4.99	3.5	8.22	11.81	6.23	6.22	5.71	10.02	6.23
RPA1294	RPA1294	27.35	14.2	16.6	33.76	68.76	73.8	80.78	19.38	51.26	77.29
RPA1295	RPA1295	17.1	14.49	16.85	23.16	18.12	23.36	19.71	16.15	20.64	21.54
RPA1296	RPA1296	13.46	15.64	14.26	31.85	45.87	13.63	22.84	14.45	38.86	18.24
RPA1297	RPA1297	17.1	34.27	25.67	17.47	7.85	9.57	9.15	25.68	12.66	9.36
RPA1298	RPA1298	45.64	60.44	32.38	9.61	5.26	38.88	32.37	46.16	7.44	35.63
RPA1299	RPA1299	12.1	8.71	7.03	34.91	12.97	76.65	86.63	9.28	23.94	81.64
RPA1300	RPA1300	41.84	10.35	37.52	11.11	5.99	20.27	20.92	29.9	8.55	20.6
RPA1301	pfpI	628.67	264.88	307.6	76.18	44.25	48.92	30.55	400.38	60.22	39.74
RPA1302	RPA1302	14.11	15.29	19.13	385.26	346.76	65.49	68.93	16.17	366.01	67.21
RPA1303	RPA1303	7.61	41.4	16.65	28.63	25.19	21.7	27.5	21.89	26.91	24.6
RPA1304	RPA1304	10.21	15	19.08	93.97	348.54	39.6	44.98	14.76	221.26	42.29
RPA1305	RPA1305	84.16	80.95	59.13	95.67	317.57	21.27	27.48	74.74	206.62	24.38
RPA1306	trmU	8.42	34.02	18.04	74.85	55.22	44.69	52.77	20.16	65.04	48.73
RPA1307	RPA1307	94.45	9.44	99.22	54.68	91.41	21.26	33.72	67.7	73.05	27.49
RPA1308	RPA1308	800.45	1853.08	1454	1.46	0.93	4.07	2.87	1369.18	1.2	3.47
RPA1309	RPA1309	25.91	24.49	36.38	12.23	7.26	18.15	19.95	28.93	9.75	19.05
RPA1310	RPA1310	3.5	4.28	4.31	3.94	2.11	5.52	4.45	4.03	3.03	4.99
RPA1311	RPA1311	2.9	2.27	1.97	0.68	0.57	0.74	1.04	2.38	0.63	0.89
RPA1312	RPA1312	5.04	3.18	2.92	4.16	3.02	2.13	1.75	3.72	3.59	1.94
RPA1313	RPA1313	3.08	1.78	1.98	4.09	2.69	1.42	1.69	2.28	3.39	1.56
RPA1314	RPA1314	16.51	9.73	11.08	26.54	28.35	13.8	13.41	12.44	27.45	13.61
RPA1315	RPA1315	3.7	2.83	4.13	10.71	10.03	5.27	4.43	3.55	10.37	4.85
RPA1316	RPA1316	0.54	0	0.74	46.53	28.41	41.19	22.94	0.43	37.47	32.07
RPA1318	cydA pseudogene	0.84	0.14	0.57	3.02	1.1	0.68	0	0.52	2.06	0.34
RPA1319	cioB	1.53	0.24	0.53	0.56	0.51	0.24	0.35	0.77	0.54	0.3
RPA1320	RPA1320	8.93	6	8.73	7.32	4.76	1.61	2.82	7.89	6.04	2.22
RPA1321	RPA1321	4.8	3.73	4.6	5.96	2.91	3.06	2.73	4.38	4.44	2.9
RPA1322	RPA1322	0.35	0.36	0.32	2.01	2.29	2.26	3.65	0.34	2.15	2.96
RPA1323	RPA1323	0.2	0.07	0.26	1.01	0	0	0	0.18	0.51	0
RPA1324	RPA1324	0	0	0	0.38	0.05	0.15	0.39	0	0.22	0.27
RPA1325	RPA1325	1.6	1.07	1.01	1.85	1.58	0.74	0.48	1.23	1.72	0.61
RPA1326	RPA1326	121.6	49.98	74.06	197.08	263.24	99.71	103.07	81.88	230.16	101.39
RPA1327	RPA1327	2.17	1.2	2.17	0.96	1.12	2.44	2	1.85	1.04	2.22
RPA1328	RPA1328	1.77	0.89	1.57	1.91	1.79	1.03	1.01	1.41	1.85	1.02
RPA1329	fumC1	1.05	0.56	0.71	1.49	1.1	0.69	0.4	0.77	1.3	0.55
RPA1330	RPA1330	0.36	0.44	0.35	0.29	0.13	0.28	0.28	0.38	0.21	0.28
RPA1331	mqoB	0.61	0.73	0.82	0.88	0.78	1.21	0.9	0.72	0.83	1.06
RPA1332	RPA1332	23.5	15.83	32.91	32.9	16.46	24.16	19.5	24.08	24.68	21.83
RPA1333	RPA1333	3.47	1.83	3.75	5.03	2.2	2.13	2.05	3.02	3.62	2.09
RPA1334	RPA1334	0.43	0.27	0.16	1.34	0.9	0.43	0.25	0.28	1.12	0.34
RPA1335	RPA1335	1.31	0.84	1.1	1.8	0.6	0.37	0.62	1.09	1.2	0.5
RPA1336	RPA1336	1.23	0.64	1.16	1.61	1.18	0.97	0.95	1.01	1.4	0.96
RPA1337	RPA1337	0.35	1.12	0.65	2.69	0.66	1.07	1.39	0.71	1.68	1.23
RPA1338	RPA1338	0.8	0.41	1.07	2.7	2.74	1.53	1.49	0.76	2.72	1.51
RPA1339	RPA1339	1.28	1.06	1.85	3.18	2.54	1.29	1.43	1.4	2.86	1.36
RPA1340	RPA1340	1.85	1.06	1.51	3.3	2.28	1.35	3.26	1.47	2.79	2.31
RPA1341	RPA1341	1.72	1.12	1.44	2.8	2.53	1.73	1.42	1.43	2.67	1.58
RPA1342	RPA1342	154.82	60.25	110.98	70.21	87.3	45.6	30.71	108.68	78.76	38.16
RPA1343	RPA1343	40.36	15.37	25.36	24.92	14.36	9.25	9.19	27.03	19.64	9.22
RPA1344	RPA1344	87.5	35.25	75.11	22.33	18.68	16.01	14.83	65.95	20.51	15.42
RPA1345	RPA1345	24.35	10.44	17.66	20.89	12.64	11.6	13.25	17.48	16.77	12.43
RPA1346	RPA1346	2.01	3.38	4.33	7.44	4.78	4.4	5.15	3.24	6.11	4.78
RPA1347	RPA1347	4.25	2.64	4.52	3.61	1.37	3.37	2.88	3.8	2.49	3.13
RPA1348	fecR3	21.32	16.89	24.18	33.12	30.95	27.06	30.15	20.79	32.04	28.61
RPA1349	RPA1349	0.11	0.15	0.15	0.66	0.28	1.19	0.52	0.14	0.47	0.86
RPA1350	exbB2	0.53	0.28	0.43	1.1	0.77	0.91	0.82	0.41	0.94	0.87
RPA1351	exbD2	0.53	0.28	0.24	2.42	0.2	1.07	0.77	0.35	1.31	0.92
RPA1352	RPA1352	0.39	0.2	0.27	0.35	0.15	1.28	0.57	0.29	0.25	0.93
RPA1353	RPA1353	0.35	0.42	0.78	1.6	1.56	0.79	1.4	0.52	1.58	1.1
RPA1354	RPA1354	1.13	1.4	1.12	1.73	1.32	1.5	1.65	1.22	1.53	1.58
RPA1355	RPA1355	0.54	0.32	0.07	2.03	2.85	1.63	2.2	0.31	2.44	1.92
RPA1356	RPA1356	3.15	3.66	2.62	5.88	5.76	3.43	3.08	3.14	5.82	3.26
RPA1357	RPA1357	4.52	5.36	6.49	4.5	7.17	4.41	3.5	5.45	5.84	3.96
RPA1358	RPA1358	1.13	1.17	2.8	1.13	2.53	0.57	0.37	1.7	1.83	0.47
RPA1359	RPA1359	0.45	0.51	0.24	0.91	0.93	0.69	0.68	0.4	0.92	0.69
RPA1360	RPA1360	0	0.88	1.14	1	1.12	0.42	0.33	0.67	1.06	0.38
RPA1362	RPA1362	3.6	6.24	4.13	58.37	121.16	7.68	24.52	4.66	89.77	16.1
RPA1363	RPA1363	0.75	5.66	1.28	25.15	49.55	4.52	6.76	2.56	37.35	5.64
RPA1364	RPA1364	0.52	7.64	1.26	61.51	68.93	21.2	25.61	3.14	65.22	23.41
RPA1365	RPA1365	0.7	3.8	1.04	6.74	27.88	2.54	5.45	1.85	17.31	4
RPA1366	soxZ1	0	0.74	0.81	0.89	0.56	2.55	4.44	0.52	0.73	3.5
RPA1367	soxY1	1.38	1.76	1.24	0.51	0.79	0.21	0.21	1.46	0.65	0.21
RPA1368	RPA1368	0.63	0.19	0.33	0.42	0.66	0.46	0.33	0.38	0.54	0.4
RPA1370	RPA1370	2.04	1.55	1.86	4.67	2.51	3.52	3.54	1.82	3.59	3.53
RPA1371	vnfX	3.52	1.88	1.18	2.06	1.2	2.83	1.67	2.19	1.63	2.25
RPA1372	vnfN	3.09	0.97	0.82	2.4	1.53	0.98	1.49	1.63	1.97	1.24
RPA1373	vnfE	4.9	1.08	1.72	1.49	2.99	1	0.69	2.57	2.24	0.85
RPA1374	vnfA	2.55	1.07	1.2	2	4.86	1.6	1.39	1.61	3.43	1.5
RPA1375	RPA1375	11.05	5.96	4.82	5.89	8.37	3.93	3.75	7.28	7.13	3.84
RPA1376	vnfH	12.31	8.37	12.09	121.87	71.98	22.45	25.41	10.92	96.93	23.93
RPA1378	vnfD	3	2.3	4.02	22.6	20.67	3.17	3.47	3.11	21.64	3.32
RPA1379	vnfG	2.08	0.9	2.04	4.75	1.08	1.06	0.5	1.68	2.92	0.78
RPA1380	vnfK	3.12	3.28	2.99	13.62	4.46	3.11	2.72	3.13	9.04	2.92
RPA1381	RPA1381	1.57	1.51	1.68	5.84	1.67	1.07	1.41	1.59	3.76	1.24
RPA1382	RPA1382	3.04	2.53	1.37	7.98	2.15	2.75	2.52	2.31	5.07	2.64
RPA1383	RPA1383	82.43	55.11	62.52	32.83	45.79	42.42	32.97	66.69	39.31	37.7
RPA1384	RPA1384	0.46	0.89	0.6	5.09	1.36	1.35	2.28	0.65	3.23	1.82
RPA1385	RPA1385	3.15	2.47	3.7	17.68	3.45	3.17	2.59	3.11	10.57	2.88
RPA1386	RPA1386	0.1	0.1	0.13	1.85	0.28	0.2	0	0.11	1.07	0.1
RPA1387	RPA1387	1.72	0.36	1.04	3.83	9.55	0.3	0.58	1.04	6.69	0.44
RPA1388	RPA1388	0.76	0.61	0.25	1.13	1.8	0.36	0.76	0.54	1.47	0.56
RPA1389	RPA1389	0.22	0.15	0.49	3.08	2.21	0.69	1.06	0.28	2.65	0.88
RPA1390	RPA1390	0.81	0.51	0.28	3.12	0.55	0.25	0.25	0.54	1.84	0.25
RPA1391	RPA1391	0.84	0.35	0.24	3.64	1.29	0.23	0.69	0.48	2.47	0.46
RPA1392	RPA1392	0.17	0.71	0.23	4.1	0.63	0.26	0.92	0.37	2.37	0.59
RPA1393	RPA1393	36.24	68.16	32.45	102.6	106.74	138.02	135.44	45.62	104.67	136.73
RPA1394	RPA1394	2.87	4.7	3.37	6.65	6.51	3.44	4.31	3.65	6.58	3.88
RPA1395	RPA1395	2.54	6.32	4.01	3.77	2.28	4.67	3.19	4.29	3.03	3.93
RPA1396	RPA1396	0.19	0.89	0.61	0.58	0.17	0.69	0.57	0.56	0.38	0.63
RPA1397	RPA1397	0.19	1.14	0.69	0.8	0.49	0.53	0.96	0.68	0.65	0.75
RPA1398	RPA1398	0.29	0.7	0.52	0.55	0.42	0.62	0.29	0.5	0.49	0.46
RPA1399	RPA1399	0.44	0.41	0.33	0.3	0.64	0.41	0.96	0.39	0.47	0.69
RPA1400	RPA1400	0.38	1.17	0.73	0.19	0.32	0.38	0.91	0.76	0.26	0.65
RPA1401	glnAIII	2.92	5.12	3.21	6.85	5.85	5.3	5.03	3.75	6.35	5.17
RPA1402	RPA1402	5.17	4.85	4.49	10.73	8.52	4.59	5.5	4.84	9.63	5.05
RPA1403	RPA1403	7.99	6.97	7.65	7.83	7.7	5.37	6.37	7.54	7.77	5.87
RPA1404	RPA1404	1.23	3.59	2.08	6.64	2.4	1.56	2.34	2.3	4.52	1.95
RPA1405	RPA1405	0.66	1.96	1.52	8.11	1.72	1.15	1.29	1.38	4.92	1.22
RPA1406	RPA1406	3.23	7.61	6.43	28.11	8.78	3.32	3.05	5.76	18.45	3.19
RPA1407	RPA1407	3.77	9.22	6.63	104.51	30.89	7.32	7.4	6.54	67.7	7.36
RPA1408	RPA1408	1.49	3.41	2.54	76.25	35.56	6.03	6.55	2.48	55.91	6.29
RPA1409	RPA1409	3.74	10.65	6.35	32.15	22.76	1.97	1.5	6.91	27.46	1.74
RPA1410	RPA1410	14.15	29	25.6	209.85	183.32	24.34	16.07	22.92	196.59	20.21
RPA1411	RPA1411	29.52	4.51	5.08	16.91	57.55	6.79	7.54	13.04	37.23	7.17
RPA1412	RPA1412	10.52	2.74	2.83	4.82	12.22	2.75	2.41	5.36	8.52	2.58
RPA1413	RPA1413	3.88	1.73	2.16	2.97	6.95	2.94	2.27	2.59	4.96	2.61
RPA1414	RPA1414	88.81	30.09	35.59	21.75	68.96	15.06	23.7	51.5	45.36	19.38
RPA1415	RPA1415	39	15.54	17.18	14.88	94.43	10.09	13.61	23.9	54.66	11.85
RPA1416	RPA1416	8.11	4.83	4.27	3.08	15.26	1.57	2.99	5.74	9.17	2.28
RPA1417	RPA1417	1.48	0.7	0.83	1.44	5.84	0.73	0.78	1	3.64	0.76
RPA1418	RPA1418	1.49	3.11	1.85	2.34	8.14	0.44	2.06	2.15	5.24	1.25
RPA1419	RPA1419	1.2	2.78	0.93	1.9	9.45	0.95	2.24	1.64	5.68	1.6
RPA1420	ybdE	0.55	0.56	0.58	1.7	1.69	0.56	0.62	0.56	1.7	0.59
RPA1421	RPA1421	0.39	0.4	0.23	3.23	3.02	0.8	0.77	0.34	3.13	0.79
RPA1422	RPA1422	0.27	0.99	4.68	75.91	71.13	53.14	36.47	1.98	73.52	44.81
RPA1423	RPA1423	151.67	149.94	139.14	165.36	215.18	231.4	318.69	146.92	190.27	275.05
RPA1424	RPA1424	14.87	60.86	16.04	66.66	67.91	52.22	103.9	30.59	67.29	78.06
RPA1425	cysE1	3.83	30.91	7.48	27.83	21.05	24.73	42.9	14.07	24.44	33.82
RPA1426	RPA1426	6.71	16.4	8.33	14.04	9.19	10.94	30.24	10.48	11.62	20.59
RPA1427	RPA1427	10.95	36.56	14.35	10.74	13.06	8.01	10.56	20.62	11.9	9.29
RPA1428	RPA1428	4.68	88.2	15.92	39.85	137.97	104.03	161.51	36.27	88.91	132.77
RPA1429	RPA1429	1.48	6.48	2.58	13.95	17.15	8.16	14.41	3.52	15.55	11.29
RPA1430	RPA1430	1.34	4.57	2.04	67.28	31.94	8.89	82.16	2.65	49.61	45.53
RPA1431	draT1	0.8	1.34	1.04	1.37	0.81	1.29	1.56	1.06	1.09	1.43
RPA1432	RPA1432	0.9	1.11	0.48	8.71	2.66	2.07	3.07	0.83	5.69	2.57
RPA1433	RPA1433	0.31	0.24	0.49	2.69	0.92	0.23	0.76	0.35	1.81	0.5
RPA1434	RPA1434	0.88	0.85	1.19	12.32	2.22	0.89	1.94	0.97	7.27	1.42
RPA1435	anfK	0.64	2.08	1	13.59	3.08	2.39	2.66	1.24	8.34	2.53
RPA1436	anfG	0.35	1.33	1.05	13.57	4.4	1.29	1.47	0.91	8.99	1.38
RPA1437	anfD	0.48	1.51	1.24	19.5	11.66	1.85	1.93	1.08	15.58	1.89
RPA1438	anfH	0.71	0.78	1.95	6.84	6.06	0.36	0.81	1.15	6.45	0.59
RPA1439	anfA	3.47	2.25	2.68	15.69	4.87	8.48	8.73	2.8	10.28	8.61
RPA1440	RPA1440	52.87	29.16	40.1	48.72	30.28	51.54	38.95	40.71	39.5	45.25
RPA1441	RPA1441	160.74	378.81	251.74	151.3	158.11	73.4	141	263.76	154.71	107.2
RPA1442	RPA1442	204.63	394.23	274.37	309.64	303.65	257.43	337.65	291.08	306.65	297.54
RPA1443	RPA1443	2.47	2.33	2.22	3.35	3.38	1.86	2	2.34	3.37	1.93
RPA1444	RPA1444	1.06	0.56	0.35	0.29	1.29	0.28	0.36	0.66	0.79	0.32
RPA1445	RPA1445	0.69	0.74	0.14	0.99	8.93	0.38	0.61	0.52	4.96	0.5
RPA1446	RPA1446	2.1	1.95	1.14	1.79	24.69	1.06	0.77	1.73	13.24	0.92
RPA1447	RPA1447	0.85	0.48	0.5	0.43	2.33	0.16	0.04	0.61	1.38	0.1
RPA1448	RPA1448	0.42	0.43	0.54	0.33	3.47	0.33	0.28	0.47	1.9	0.31
RPA1449	RPA1449	4.07	3.65	2.65	3.55	14.08	3.15	3.28	3.46	8.82	3.22
RPA1450	RPA1450	2.13	5.99	3.1	2.73	13.95	3.18	5.65	3.74	8.34	4.42
RPA1451	RPA1451	4.78	6.78	4.06	3.38	11.26	3.46	5.52	5.21	7.32	4.49
RPA1453	norE	1.04	0.85	12.88	0.18	0.11	0.83	0.88	4.92	0.15	0.86
RPA1454	RPA1454	0.51	0	3.91	0.62	0.26	0.68	1.43	1.47	0.44	1.06
RPA1455	norC	0.2	0.74	6.22	0.24	0.45	0.31	0.89	2.39	0.35	0.6
RPA1456	norB	1.13	1.12	1.21	0.95	0.56	0.62	0.9	1.15	0.76	0.76
RPA1457	norQ	0.62	0.8	0.6	2.33	0.63	1.59	0.77	0.67	1.48	1.18
RPA1458	norD	0.12	0.18	0.12	0.16	0.27	0.47	0.54	0.14	0.22	0.51
RPA1460	RPA1460	5.92	8.94	6.49	2.58	1.18	1.44	1.6	7.12	1.88	1.52
RPA1461	RPA1461	0.84	0.96	1.28	11.74	9.36	55.01	40.68	1.03	10.55	47.85
RPA1463	ilvD2	17.09	28.5	19.59	50.97	51.79	21.3	37.19	21.73	51.38	29.25
RPA1464	RPA1464	22.52	13.71	12.01	70.28	61.33	41.06	37.93	16.08	65.81	39.5
RPA1465	RPA1465	0.78	2.3	1.33	3.7	2.56	0.98	1.78	1.47	3.13	1.38
RPA1466	RPA1466	5.43	4.33	4.53	24.67	11.19	3.6	3.27	4.76	17.93	3.44
RPA1467	RPA1467	7.23	6.38	5.72	50.37	18.98	6.4	6.61	6.44	34.68	6.51
RPA1468	RPA1468	4.33	2.63	3.62	43.74	5.4	1.24	2.76	3.53	24.57	2
RPA1469	gatA1	3.98	3.63	2.18	71.08	13.31	3	4.18	3.26	42.2	3.59
RPA1470	RPA1470	5.66	5.16	3.36	54.47	26.01	2.14	2.25	4.73	40.24	2.2
RPA1471	RPA1471	3.43	3.2	1.58	50.35	85.9	1.66	1.43	2.74	68.13	1.55
RPA1472	RPA1472	2.5	3.26	1.92	40.67	145.53	1.53	1.97	2.56	93.1	1.75
RPA1473	RPA1473	6.17	5.09	3.68	151.64	1624.2	5.11	6.34	4.98	887.92	5.73
RPA1474	RPA1474	2519.82	3039.22	3768.9	660.63	432.02	2859.17	2676.84	3109.31	546.33	2768.01
RPA1475	RPA1475	110.11	15	112.9	29.02	38	42.54	37.09	79.34	33.51	39.82
RPA1476	RPA1476	3.8	3.33	2.98	3.17	1.75	4.68	5.98	3.37	2.46	5.33
RPA1477	RPA1477	1.6	1.22	0.79	1.28	0.3	1.3	1.23	1.2	0.79	1.27
RPA1478	RPA1478	0.38	0	0.34	0.51	0.24	0.43	0.48	0.24	0.38	0.46
RPA1479	RPA1479	2.56	1.24	1.52	1.43	1.42	1.29	1.1	1.77	1.43	1.2
RPA1480	cpdA	5.25	1.87	3.9	4.67	2.49	2.39	2.8	3.67	3.58	2.6
RPA1481	RPA1481	84.98	15.05	41.42	79.33	266.49	98.25	70.33	47.15	172.91	84.29
RPA1482	RPA1482	87.69	44.34	49.24	67.61	70.61	47.77	60.39	60.42	69.11	54.08
RPA1483	RPA1483	102.1	4.98	12.49	11.67	4.32	3.74	1.92	39.86	8	2.83
RPA1484	pgm2	23.88	21.56	17.94	24.61	19.56	16.9	17.03	21.13	22.09	16.97
RPA1485	nnrU	3.53	5.33	5.05	3.26	2.73	1.46	2.02	4.64	3	1.74
RPA1486	RPA1486	1.57	2.47	16.19	0.85	0.43	0.57	0.6	6.75	0.64	0.59
RPA1487	RPA1487	5.26	4.69	3.59	1.96	2.07	1.29	0.9	4.51	2.02	1.1
RPA1488	RPA1488	48.36	13.01	15.67	12.51	57.23	9.18	7.87	25.68	34.87	8.53
RPA1489	RPA1489	10.63	22.98	18.1	75.85	76.51	23.31	28.07	17.24	76.18	25.69
RPA1490	phyB4	16.84	21.71	21.68	110.03	90.79	29.08	34.91	20.08	100.41	32
RPA1491	pucBe	7073.79	7628.87	7399.79	15729.9	16671.6	45469.5	34465.3	7367.48	16200.8	39967.4
RPA1492	pucAe	5263.53	5503.1	5691.8	2019.45	2713.43	6764.7	5161.77	5486.14	2366.44	5963.24
RPA1493	pucC	318.95	356.87	353.3	92.66	96.64	233.69	175	343.04	94.65	204.35
RPA1494	RPA1494	2253.27	4739.38	4438.45	439.86	397.89	2038.07	1491.9	3810.37	418.88	1764.99
RPA1495	RPA1495	11713.7	19966.3	20537.7	2700.87	2034.6	10423.5	8367.11	17405.9	2367.74	9395.31
RPA1496	RPA1496	109.98	16.45	14.41	10.73	91.98	17.64	17.69	46.95	51.36	17.67
RPA1497	mexC1	95.71	101.74	83.57	527.3	374.59	174.24	185.34	93.67	450.95	179.79
RPA1498	mexD2	10.39	26.65	11.64	92.93	58.15	28.98	52.34	16.22	75.54	40.66
RPA1499	RPA1499	421.31	24.3	92.27	221.76	176.69	95.6	89.31	179.29	199.23	92.46
RPA1500	RPA1500	1874.36	112.49	259.19	84.78	36.46	101.11	57.46	748.68	60.62	79.29
RPA1501	RPA1501	27.19	37.37	29.62	33.58	19.06	18.77	28.51	31.39	26.32	23.64
RPA1502	RPA1502	1.31	2.71	1.36	2.9	2.7	1.92	3.43	1.79	2.8	2.68
RPA1503	RPA1503	5.17	9.63	6.4	11.9	11.54	5.96	9.83	7.07	11.72	7.9
RPA1504	RPA1504	21.32	23.35	23.03	42.16	53.59	38.5	38.6	22.57	47.88	38.55
RPA1505	RPA1505	38.96	205.77	95.03	14.6	14.84	35.93	28.81	113.25	14.72	32.37
RPA1506	bchI	32.4	203.47	100.13	14.43	16.71	36.44	52.19	112	15.57	44.32
RPA1507	bchD	4.23	34.13	14.12	5.85	11.77	15.34	26.78	17.49	8.81	21.06
RPA1508	RPA1508	24.14	14.66	29.01	20.1	42.37	16.4	16.95	22.6	31.24	16.68
RPA1509	hemE	47.66	113.37	61.38	69.12	62.52	57.14	83.54	74.14	65.82	70.34
RPA1510	RPA1510	97.67	85.5	86.1	65.93	76.15	66.18	77.94	89.76	71.04	72.06
RPA1511	RPA1511	19.76	27.61	22.14	16.55	12.7	13.37	19.44	23.17	14.63	16.41
RPA1512	crtI	404.02	264.41	253.25	125.48	179.95	129.18	99.52	307.23	152.72	114.35
RPA1513	crtB	201.36	257.59	259.21	73.88	79.7	68.11	59.4	239.39	76.79	63.76
RPA1514	hemF	16.85	10.6	8.79	101.83	93.46	7.87	11.25	12.08	97.65	9.56
RPA1515	RPA1515	25.99	15.15	16.15	26.05	26.28	12.53	14.53	19.09	26.17	13.53
RPA1517	crtC	2.25	8.2	5.78	19.29	17.41	6.93	11.57	5.41	18.35	9.25
RPA1518	crtD	7.16	8.93	6.68	19.66	18.65	8	9.37	7.59	19.16	8.69
RPA1519	crtE	254.1	290.38	280.49	172.36	280.28	264.15	107.84	274.99	226.32	186
RPA1520	crtF	6.59	8.39	6.89	7.21	4.49	8.41	7.31	7.29	5.85	7.86
RPA1521	bchC	254.5	333	225.25	851.6	917.74	436.35	401.12	270.92	884.67	418.74
RPA1522	bchX	229.83	345.84	301.5	539.05	598.44	273.2	248.14	292.39	568.75	260.67
RPA1523	bchY	96.92	248.39	192.52	430.57	394.5	170.63	209.85	179.28	412.54	190.24
RPA1524	bchZ	58.6	155.55	136.36	409.34	329.47	294.44	246.68	116.84	369.41	270.56
RPA1525	pufB	48899.7	81211.1	74427.3	11949.7	19375.8	76151.4	79067.1	68179.4	15662.8	77609.2
RPA1526	pufA	30408.6	44685.2	46835.2	2959.84	5156.54	17361.8	14957.5	40643	4058.19	16159.7
RPA1527	pufL	3695.23	7799	6605.29	2264.01	1661.96	8466.53	6143.91	6033.17	1962.99	7305.22
RPA1528	pufM	2298.09	5291.53	4949.22	1928.78	1553.53	6440.57	5203.92	4179.61	1741.16	5822.25
RPA1529	ppsR1	51.54	149.27	124.01	54.52	30.1	102.21	99.33	108.27	42.31	100.77
RPA1530	bchG	15.99	81.15	54.44	9.43	10.6	23.78	23.01	50.53	10.02	23.4
RPA1531	RPA1531	9	42.86	23.89	4.83	8.4	9.82	11.58	25.25	6.62	10.7
RPA1532	bchP	52.77	228.21	134.18	36.96	87.37	130.8	145.43	138.38	62.17	138.12
RPA1533	tspO	27.45	100.42	60.39	6.98	9.91	18.21	23.29	62.75	8.45	20.75
RPA1534	RPA1534	9.39	35.74	19.89	3.27	4.69	3.61	1.06	21.67	3.98	2.34
RPA1535	cycA	641.54	1506.32	1215.2	1648.47	3032.66	2348.01	2527.87	1121.02	2340.57	2437.94
RPA1536	ppsR2	214.63	208.96	186.24	153.97	121.95	154.8	137.62	203.28	137.96	146.21
RPA1537	RPA1537	6.44	10.14	7.37	11.41	9.96	8.63	11.09	7.98	10.69	9.86
RPA1539	RPA1539	49.27	61	57.24	103.76	80.39	53.6	59.45	55.84	92.08	56.53
RPA1540	RPA1540	5.92	6.29	6.3	280.51	348.04	31.12	28.44	6.17	314.28	29.78
RPA1541	bchF	124.43	244.53	157.71	227.87	243.74	166.71	95.21	175.56	235.81	130.96
RPA1542	bchN	58.35	131.05	91.49	205.79	229.14	114.83	96.24	93.63	217.47	105.54
RPA1543	bchB	39.37	109.79	80.94	203.58	168.48	102.29	104.74	76.7	186.03	103.52
RPA1544	bchH	56.93	201.48	156.47	223.94	147.11	144.3	149.23	138.29	185.53	146.77
RPA1545	bchL	115.47	410.51	263.48	401.27	276.5	299.11	285.61	263.16	338.89	292.36
RPA1546	bchM	139.78	352.52	271.59	218	159.58	182.4	126.22	254.63	188.79	154.31
RPA1547	lhaA	160.51	347.55	329.15	82.19	52.22	115.34	90	279.07	67.21	102.67
RPA1548	puhA	2218.72	5844.62	5816.76	1217.61	929.68	3128.55	2522.55	4626.7	1073.65	2825.55
RPA1549	RPA1549	1547.75	4105.38	3867.81	3127.94	2089.47	4930.82	3943.33	3173.65	2608.71	4437.08
RPA1550	RPA1550	1728.99	4698.17	4263.72	2050.24	1322.67	3214.4	2741.78	3563.63	1686.46	2978.09
RPA1551	RPA1551	1033.58	2742.27	2489.6	711.06	440.18	613.43	549.5	2088.48	575.62	581.47
RPA1552	RPA1552	286.5	755.9	669.17	494.96	370.15	368.17	358.67	570.52	432.56	363.42
RPA1553	RPA1553	91.61	302.16	219.01	123.27	114.43	93.5	95.02	204.26	118.85	94.26
RPA1554	hemA	205.53	554.12	377.49	385.74	412.91	615.04	545.28	379.04	399.33	580.16
RPA1555	cbbR	28.73	23.81	19.63	34.95	40.75	23.55	31.81	24.05	37.85	27.68
RPA1556	RPA1556	38.51	7.76	18.55	12.79	5.45	12.51	12.81	21.61	9.12	12.66
RPA1557	RPA1557	10.88	2.98	9.77	2.13	0.58	1.26	1.15	7.87	1.36	1.21
RPA1558	RPA1558	2.11	1.06	1.9	1.6	0.95	1.61	1.31	1.69	1.28	1.46
RPA1559	cbbL	3.33	2.23	3.29	10.3	7.2	7.57	9.47	2.95	8.75	8.52
RPA1560	cbbS	9.25	6.8	10.59	9.35	11.1	5.39	4.03	8.88	10.23	4.71
RPA1561	cbbX	8.25	4.4	6.14	16.6	10.27	5.18	6.94	6.26	13.44	6.06
RPA1562	RPA1562	2.16	1.37	5.78	40.09	138.48	1.02	1.51	3.1	89.29	1.27
RPA1563	RPA1563	1.76	1.44	1.96	125.73	38.97	1.09	1.56	1.72	82.35	1.33
RPA1564	RPA1564	1.27	1.96	1.29	190.38	52.82	3.26	3.69	1.51	121.6	3.48
RPA1565	RPA1565	1.89	2.09	1.4	47.13	14.9	1.43	1.13	1.79	31.02	1.28
RPA1566	RPA1566	0.42	0.82	0.47	30.74	8.16	0.77	1.04	0.57	19.45	0.91
RPA1567	RPA1567	3.26	8.54	6.01	94.7	27.64	13.37	12.26	5.94	61.17	12.82
RPA1568	RPA1568	1.41	8.98	2.95	16.35	25.17	10.85	23.81	4.45	20.76	17.33
RPA1569	RPA1569	1.95	9.62	3.5	17.56	19.13	7.47	15.3	5.02	18.35	11.39
RPA1570	RPA1570	10.15	18.29	15.76	78.78	71.91	41.39	64.47	14.73	75.35	52.93
RPA1571	dapA1	9.4	7.65	7.1	10.11	13.59	5.53	6.28	8.05	11.85	5.91
RPA1572	RPA1572	25.31	15.63	15.83	59.4	109.29	12.5	14.36	18.93	84.35	13.43
RPA1573	RPA1573	141.16	107.51	152.35	87.32	98.8	139.94	121.66	133.67	93.06	130.8
RPA1574	RPA1574	15.83	21.83	22.75	20.72	14.86	17.45	25.38	20.14	17.79	21.42
RPA1575	RPA1575	8.19	14.4	10.7	29.24	25.13	24.69	38.86	11.1	27.19	31.78
RPA1576	RPA1576	42.6	15.1	15.28	14.98	41.75	7.28	6.79	24.33	28.37	7.04
RPA1577	RPA1577	139.36	57.91	101.84	133.31	121.25	39.71	37.35	99.71	127.28	38.53
RPA1578	fpr	18.01	55.22	37.13	88.19	142.45	31.97	65.09	36.79	115.32	48.53
RPA1579	RPA1579	26.04	7.35	7.8	23.65	57.23	5.99	4.83	13.73	40.44	5.41
RPA1580	putA	4.44	1.91	3.38	9.08	7.56	3.13	2.5	3.24	8.32	2.82
RPA1581	RPA1581	13.12	14.21	11.74	8.66	10.33	6.26	6.18	13.03	9.5	6.22
RPA1582	cyaA	1.66	2.37	2.69	4.21	2.25	1.67	2.55	2.24	3.23	2.11
RPA1583	RPA1583	49.58	54.93	43.07	52.65	45.34	25.8	35.76	49.19	49	30.78
RPA1584	RPA1584	27.61	58.28	36.48	24.72	19.76	32.88	38.05	40.79	22.24	35.47
RPA1585	RPA1585	195.28	70.98	102.89	152.57	97.43	69.33	57.93	123.05	125	63.63
RPA1586	RPA1586	20.33	26.47	17.25	24.57	25.16	9.74	19.41	21.35	24.87	14.58
RPA1587	RPA1587	158.89	56.7	60.06	114.53	110.63	23.85	13.32	91.88	112.58	18.59
RPA1588	RPA1588	8.84	3.43	3.6	24.76	21.44	2.94	5.03	5.29	23.1	3.99
RPA1589	rpsD	14.61	134.68	63.99	213.62	93.45	166.29	296.25	71.09	153.54	231.27
RPA1590	RPA1590	18.53	11.26	7.95	8.8	15.56	5.28	5.33	12.58	12.18	5.31
RPA1591	RPA1591	206.27	96.43	88.56	74.14	178.81	62.33	60.34	130.42	126.48	61.34
RPA1592	murI	97.83	93.59	89.15	89.57	69.88	71.41	96.4	93.52	79.73	83.91
RPA1593	RPA1593	21.67	20.47	23.98	39.22	23.6	19.96	26.33	22.04	31.41	23.15
RPA1594	trpB-1	36.88	168.99	72.23	54.06	149.37	137.67	139.44	92.7	101.72	138.56
RPA1595	RPA1595	31.25	33.38	29.21	33.43	57.02	59.05	73.51	31.28	45.23	66.28
RPA1596	RPA1596	177.82	228.49	254.84	123.35	104.2	133.38	148.65	220.38	113.78	141.02
RPA1597	purQ	25.68	50.12	39.9	54.85	50.18	35.11	51.6	38.57	52.52	43.36
RPA1598	RPA1598	50.31	37.39	41.09	54.69	46.57	62.77	73.92	42.93	50.63	68.35
RPA1599	RPA1599	37.71	73.52	49.64	108.72	53.92	49.04	43.92	53.62	81.32	46.48
RPA1600	RPA1600	754.63	522.19	588.36	97.95	234.81	52.36	51.54	621.73	166.38	51.95
RPA1601	RPA1601	22.14	13.4	11.55	20.9	7.37	9.27	9.23	15.7	14.14	9.25
RPA1602	RPA1602	15.98	8.98	12.55	14.06	16.26	11.78	10.02	12.5	15.16	10.9
RPA1603	RPA1603	9.87	2.26	3.45	6	4.36	6.77	3.12	5.2	5.18	4.95
RPA1604	RPA1604	79.36	24.08	38.96	88.11	72.88	30.09	33.37	47.47	80.5	31.73
RPA1605	RPA1605	97.49	38.01	57.01	62.83	88.59	25.71	28.83	64.17	75.71	27.27
RPA1606	RPA1606	295.01	312.91	382.61	919.7	1140.43	177.62	189.29	330.17	1030.07	183.46
RPA1607	RPA1607	8.44	13.74	15.72	100.51	51.85	14.51	18	12.64	76.18	16.26
RPA1608	RPA1608	166.41	62.94	80.94	168.14	249.17	107.52	102.43	103.43	208.66	104.98
RPA1609	mdlC	12.69	2.54	1.89	4.21	12.75	1.5	2.43	5.71	8.48	1.97
RPA1610	RPA1610	18.13	23.7	14.39	39.4	86.52	14.46	31.47	18.74	62.96	22.97
RPA1611	RPA1611	21.9	18.53	14.64	25.24	36.5	17.79	27.9	18.36	30.87	22.85
RPA1612	RPA1612	109.08	127.5	87.97	132.42	109.25	105.28	171.42	108.18	120.84	138.35
RPA1613	RPA1613	44.3	14.25	10.54	12.11	52.16	18.75	13.91	23.03	32.14	16.33
RPA1614	ivd2	41.92	23.74	16.96	44.01	86.1	31.86	41.76	27.54	65.06	36.81
RPA1615	RPA1615	3.39	2.47	2.31	6.41	4.89	1.98	2.39	2.72	5.65	2.19
RPA1616	RPA1616	66.58	28.37	34.88	98.97	155.47	73.73	76.62	43.28	127.22	75.18
RPA1617	RPA1617	166.9	126.78	137.42	208.76	376.18	86.82	98.22	143.7	292.47	92.52
RPA1618	ilvX	32.5	38.08	32.96	92.08	94.22	31.96	45.08	34.51	93.15	38.52
RPA1619	RPA1619	132.32	92.86	114.71	34.13	49.5	25.93	16.59	113.29	41.82	21.26
RPA1620	RPA1620	179.29	28.88	18.11	8.55	17.02	207.68	142	75.43	12.79	174.84
RPA1621	RPA1621	30.3	9.3	5.95	44.9	30.49	84.55	81.09	15.18	37.7	82.82
RPA1622	RPA1622	61.14	63.76	61.09	90.56	85.87	100.92	96.6	62	88.22	98.76
RPA1623	RPA1623	44.18	36.52	46.44	91.71	75.68	41.74	50.13	42.38	83.7	45.94
RPA1624	RPA1624	13.54	9.46	14.47	17.64	14.03	8.4	10.36	12.49	15.84	9.38
RPA1625	cysQ	33.15	11.02	9.07	12.82	6.46	8.11	10.23	17.75	9.64	9.17
RPA1626	RPA1626	48.32	29.42	36.62	86.87	76.85	37.03	58.47	38.12	81.86	47.75
RPA1627	cheA2	360.1	269.65	319.42	217.9	333.8	215.36	244.7	316.39	275.85	230.03
RPA1628	cheW2	275.91	356.51	282.87	203.25	179.66	198.11	194.57	305.1	191.46	196.34
RPA1629	cheY2	230.53	328.8	229.25	114.31	103.12	110.74	111.09	262.86	108.72	110.92
RPA1630	cheB2	54.12	76.56	65.63	61.17	40.06	46.81	60.38	65.44	50.62	53.6
RPA1631	cheR2	41.23	76.35	59.56	123.35	91.1	103.24	139.72	59.05	107.23	121.48
RPA1632	ctrA	276.14	268.2	267.76	728.92	835.62	362.94	354.32	270.7	782.27	358.63
RPA1633	fliI	30.14	16.1	26.21	67.45	31.72	20.7	26.77	24.15	49.59	23.74
RPA1634	RPA1634	443.66	380.56	397.99	750.51	934.67	479.55	430.97	407.4	842.59	455.26
RPA1635	RPA1635	112.74	108.96	101.15	167.12	218.69	141.62	133.11	107.62	192.91	137.37
RPA1636	RPA1636	60.02	70.81	61.37	113.68	149.02	107.84	150.99	64.07	131.35	129.42
RPA1637	RPA1637	190.21	33.49	179.96	3566.58	3264.62	475.42	593.7	134.55	3415.6	534.56
RPA1638	flhA	7.02	7.12	9.68	51.66	42.87	7.93	8.71	7.94	47.27	8.32
RPA1639	RPA1639	13.74	10.06	10.51	12.12	21.19	5.01	3.37	11.43	16.66	4.19
RPA1640	RPA1640	10.79	12.16	15.86	25.09	67.88	11.69	19.08	12.94	46.49	15.39
RPA1641	RPA1641	4.98	11.55	6.84	7.35	2.52	6.52	8.31	7.79	4.94	7.42
RPA1642	RPA1642	40.74	50.05	40.68	21.17	14.44	79.79	91.69	43.82	17.81	85.74
RPA1643	RPA1643	41.76	18.63	34.58	6.79	4.66	8.28	10	31.66	5.73	9.14
RPA1644	RPA1644	42.51	35.47	32.94	63.16	51.4	39.67	71.36	36.98	57.28	55.52
RPA1645	RPA1645	726.14	309.43	559.3	86.59	122.83	83.09	88.54	531.62	104.71	85.82
RPA1646	RPA1646	441.48	181.23	381.26	551.46	557.84	539.66	420.92	334.65	554.65	480.29
RPA1647	RPA1647	29.71	61.06	53.74	21.84	15.81	41.84	33.68	48.17	18.83	37.76
RPA1648	RPA1648	16.75	51.88	41.14	2.66	2.3	20.55	11.83	36.59	2.48	16.19
RPA1649	RPA1649	2.87	13.69	8.97	0.79	0.88	3.54	3.92	8.51	0.84	3.73
RPA1650	RPA1650	1.26	8.88	4.97	2	0.76	6.37	6.2	5.04	1.38	6.29
RPA1651	RPA1651	87.54	9.44	11.85	18.68	186.91	16.11	16.44	36.28	102.8	16.28
RPA1652	RPA1652	5.96	7.37	15.39	1.94	1.64	4.27	3.51	9.57	1.79	3.89
RPA1653	RPA1653	69.89	203.38	143.75	15.48	16.32	69.34	45.66	139.01	15.9	57.5
RPA1654	RPA1654	44.18	32.64	53.42	39.71	39.34	54.63	42.32	43.42	39.53	48.48
RPA1655	RPA1655	23.85	9.22	12.62	62.47	88.08	47.12	34.2	15.23	75.28	40.66
RPA1656	RPA1656	46.95	29.69	34.69	35.22	46.12	34.43	32.09	37.11	40.67	33.26
RPA1657	RPA1657	79.17	38.97	45.31	85.42	128.71	66.55	73.05	54.48	107.07	69.8
RPA1658	ptpS	16.5	18.54	14.71	96.31	58.75	62.09	80.9	16.58	77.53	71.5
RPA1659	RPA1659	191.27	574.24	465.84	36.41	22.66	189.71	90.63	410.45	29.54	140.17
RPA1660	RPA1660	5.6	5.5	5.91	18.53	17.34	11.91	13.49	5.67	17.94	12.7
RPA1661	RPA1661	15.99	6.19	13.27	50.66	41.34	26.61	28.97	11.82	46	27.79
RPA1662	RPA1662	117.64	60.58	66.73	63.27	62.84	99.57	68.44	81.65	63.06	84.01
RPA1663	hpaD	62.99	34.82	15.37	1.04	0.78	0.74	0.68	37.73	0.91	0.71
RPA1664	RPA1664	250.56	152.98	91.34	1.55	1.61	3.92	2.3	164.96	1.58	3.11
RPA1665	RPA1665	413.81	299.77	377.86	128.19	91.55	257.89	238.01	363.81	109.87	247.95
RPA1666	hemN1	62.21	299.46	165.5	15.66	11.38	64.6	81.65	175.72	13.52	73.13
RPA1667	bchJ	91.76	488.13	265.64	1.03	2.85	35.02	54.66	281.84	1.94	44.84
RPA1668	bchE	152.14	976.98	548.56	3.4	4.17	150.82	132.52	559.23	3.79	141.67
RPA1669	RPA1669	118.19	527.38	337.8	3.51	1.86	59.1	24.93	327.79	2.69	42.02
RPA1670	RPA1670	56.61	34.96	39.96	38.7	32.53	66.09	70.5	43.84	35.62	68.3
RPA1671	RPA1671	16.63	14.99	16.16	12.35	20.85	11.59	13.15	15.92	16.6	12.37
RPA1672	RPA1672	35.07	237.68	137.8	0.73	0.89	24.25	12.87	136.85	0.81	18.56
RPA1673	RPA1673	40.57	116.27	91.91	53.11	60.08	94.1	78.81	82.91	56.6	86.46
RPA1674	cheY3	80.37	35.76	45.01	19.34	10.07	27.47	26.11	53.71	14.71	26.79
RPA1675	RPA1675	2.19	3.11	2.6	2.41	7.1	2.42	4.36	2.63	4.76	3.39
RPA1676	cheA3	106.87	52.84	89.58	61.89	90.89	44.45	51.22	83.09	76.39	47.84
RPA1677	cheW3	126.41	127.21	138.34	79.27	82.57	74.35	72.03	130.65	80.92	73.19
RPA1678	cheR3	87.28	95.25	102.26	41.38	35.35	47.74	44.52	94.93	38.37	46.13
RPA1679	RPA1679	244.94	197.52	259.67	159.97	110.37	277.54	186.05	234.04	135.17	231.8
RPA1680	RPA1680	100.39	45.38	68.15	32.98	27.39	56.05	46.65	71.3	30.19	51.35
RPA1681	RPA1681	26.71	15.02	24.72	15.33	15.87	24.9	31.57	22.15	15.6	28.24
RPA1682	RPA1682	258.63	150.49	204.17	102.93	72.82	105.66	118.58	204.43	87.88	112.12
RPA1683	RPA1683	39.82	50.09	56.4	75.85	84.53	31.27	41.15	48.77	80.19	36.21
RPA1684	RPA1684	25.7	13.37	15.83	19.58	31.92	7.95	10.01	18.3	25.75	8.98
RPA1685	RPA1685	9.55	6.35	5.46	24.84	59.42	10.51	11.76	7.12	42.13	11.14
RPA1686	RPA1686	67.61	10.91	5.02	2.39	42.7	3.14	3.9	27.85	22.55	3.52
RPA1687	RPA1687	95.54	20.18	17.95	12.68	45.93	15.79	13.89	44.56	29.31	14.84
RPA1688	RPA1688	4.77	2.38	3.56	4.64	1.58	1.99	4.13	3.57	3.11	3.06
RPA1689	RPA1689	7.73	8.74	8.21	20.76	13.13	7.43	7.74	8.23	16.95	7.59
RPA1690	RPA1690	137.01	79.17	96.53	73.26	43.35	31.32	41	104.23	58.31	36.16
RPA1691	matE3	0.98	1.15	1.21	3.37	3.28	1.67	2.03	1.11	3.33	1.85
RPA1692	RPA1692	29.9	17.58	15.67	4.91	9.97	3.24	1.99	21.05	7.44	2.62
RPA1693	sodB	1336.5	534.69	1072.06	1267.64	1393.81	777.91	1033.67	981.08	1330.73	905.79
RPA1694	crcB	35.66	32.95	33.31	32.12	21.41	25.11	23.98	33.97	26.77	24.55
RPA1695	RPA1695	30.06	17.85	24.66	57.81	100.68	29.19	24.52	24.19	79.25	26.86
RPA1696	RPA1696	6.52	6.15	7.25	20.7	24.24	7.06	6.3	6.64	22.47	6.68
RPA1697	RPA1697	41.08	29.11	34.78	44.49	50.15	17.48	22.89	34.99	47.32	20.19
RPA1698	RPA1698	1.56	1.13	1.4	2.35	1.62	1.44	1.89	1.36	1.99	1.67
RPA1699	RPA1699	10.11	3.72	4.48	7.31	9.44	1.92	2.37	6.1	8.38	2.15
RPA1700	RPA1700	3.97	8.6	7.01	16.83	46.16	5.57	6.09	6.53	31.5	5.83
RPA1701	RPA1701	52.96	32.99	33.3	67.79	95.63	78.32	79.45	39.75	81.71	78.89
RPA1702	RPA1702	23.03	7.42	3.63	3.92	6.8	2.13	3.83	11.36	5.36	2.98
RPA1703	RPA1703	31.91	17.75	7.79	13.42	22.68	7.12	13.16	19.15	18.05	10.14
RPA1704	RPA1704	111.92	40.88	34.2	18.7	4.15	43.31	35.18	62.34	11.43	39.25
RPA1705	RPA1705	85.88	101.45	54.7	321.33	953.33	820.34	1150.88	80.68	637.33	985.61
RPA1706	RPA1706	14.62	8.16	5.55	20.78	41.54	12.8	33.41	9.44	31.16	23.11
RPA1707	fcs1	12.36	5.01	3.76	6.4	45.22	2.15	3.88	7.04	25.81	3.02
RPA1708	RPA1708	7.8	7.93	3.73	2.69	22.96	1.04	1.53	6.49	12.83	1.29
RPA1709	RPA1709	5.34	4.13	2.36	4.85	24.41	1.86	3.75	3.95	14.63	2.81
RPA1710	RPA1710	6.08	5.63	3.59	5.87	28.64	2.69	3.87	5.1	17.26	3.28
RPA1711	pnbA	6.02	3.7	4.58	15.17	22.26	5.48	3.84	4.76	18.72	4.66
RPA1712	RPA1712	4.07	8.16	6.35	12.38	4.39	4.46	6.67	6.19	8.39	5.57
RPA1713	RPA1713	52.06	25.48	37.03	20.39	20.55	22.2	14.84	38.19	20.47	18.52
RPA1714	RPA1714	7.93	5.81	6.93	12.86	9.44	9.85	11.1	6.89	11.15	10.48
RPA1715	RPA1715	25.43	31.99	29.58	11.72	12.1	20.05	19.38	29	11.91	19.72
RPA1716	RPA1716	18.13	6.17	11.73	7.02	4.47	3.58	4.96	12.01	5.75	4.27
RPA1717	RPA1717	249.76	111.16	371.37	283.05	299.16	342.95	226.71	244.1	291.11	284.83
RPA1718	RPA1718	159.89	79.21	201.19	204.65	490.55	93.6	81.94	146.76	347.6	87.77
RPA1719	RPA1719	18.73	11.35	15.89	14.22	5.78	5.47	5.96	15.32	10	5.72
RPA1720	RPA1720	3.58	3.11	5.28	7.78	6.79	5.49	3.5	3.99	7.29	4.5
RPA1721	RPA1721	9.83	3.03	5.69	12.18	12.58	2.39	3.71	6.18	12.38	3.05
RPA1722	alkB	4.85	0.99	3.44	6.63	7.9	2.06	1.59	3.09	7.27	1.83
RPA1723	paaK	7.36	2.49	2.04	2.86	17.08	2.21	2.24	3.96	9.97	2.23
RPA1724	paaI	18.08	4.26	4.36	21.85	42.05	23.73	15.16	8.9	31.95	19.45
RPA1725	RPA1725	4.3	1.27	1.54	1.64	9.59	1.18	1.13	2.37	5.62	1.16
RPA1726	RPA1726	13.18	14.97	20.65	13.5	12.28	6.11	10.53	16.27	12.89	8.32
RPA1727	RPA1727	219.33	10.18	68.24	4.22	2.29	36.19	17.11	99.25	3.26	26.65
RPA1728	RPA1728	9.3	9	8.81	7.82	8.1	9.52	12.17	9.04	7.96	10.85
RPA1729	RPA1729	24.97	3.89	5.85	8.77	37.55	3.47	3.02	11.57	23.16	3.25
RPA1730	RPA1730	1.73	1.08	1.58	6.88	6.88	2.1	2.07	1.46	6.88	2.09
RPA1731	RPA1731	28.79	11.12	12.94	40.56	47.99	16.99	13.32	17.62	44.28	15.16
RPA1732	RPA1732	66.37	6.63	5.02	3.13	13.96	3.73	6.03	26.01	8.55	4.88
RPA1733	fdxA	172.95	20.46	22.53	5.7	26.29	12.2	24.31	71.98	16	18.26
RPA1734	RPA1734	51.36	46.82	47.94	68.34	59.39	46.53	46.06	48.7	63.87	46.3
RPA1735	RPA1735	32.74	24.05	20.33	31.78	20.21	23.33	27.47	25.7	26	25.4
RPA1736	bglA	12	33.65	23.29	17.1	26.54	52.71	44.48	22.98	21.82	48.6
RPA1737	RPA1737	17.5	14.2	15.37	19.13	17.86	13.85	11.91	15.69	18.5	12.88
RPA1738	RPA1738	2.67	0.63	0.57	1.56	4.08	0.5	0.96	1.29	2.82	0.73
RPA1739	RPA1739	4.21	0.55	0.84	0.79	4.33	0.27	1.02	1.86	2.56	0.65
RPA1740	RPA1740	4.96	0.39	0.38	0.66	8.29	0.6	0.82	1.91	4.48	0.71
RPA1741	RPA1741	422.2	24.63	27.86	12.12	123.19	9.66	12.21	158.23	67.66	10.94
RPA1742	yeaU	19.17	24.76	14.88	31.49	50.7	15.38	25.72	19.6	41.1	20.55
RPA1743	RPA1743	127.04	121.17	117.99	15.36	19.3	238.3	150.4	122.07	17.33	194.35
RPA1744	serA	8.3	18.14	16.84	74.65	122.76	40.01	60.93	14.43	98.71	50.47
RPA1745	RPA1745	45.57	67.8	61.15	187.03	440.22	117.93	166.01	58.17	313.63	141.97
RPA1746	RPA1746	101.91	72.41	74.14	83.34	224.29	93.92	66.4	82.82	153.82	80.16
RPA1747	RPA1747	96.08	101.14	58.91	93.67	150	54.77	43.13	85.38	121.84	48.95
RPA1748	RPA1748	93.63	235.91	128.48	231.37	173.9	89.63	118.9	152.67	202.64	104.27
RPA1749	RPA1749	18.04	44.77	31.1	135.9	41.34	53.56	56.72	31.3	88.62	55.14
RPA1750	RPA1750	6.6	14.73	10.66	54.73	12.36	10.63	14.36	10.66	33.55	12.5
RPA1751	RPA1751	5.33	9.66	7.37	51	7.56	9.38	12.93	7.45	29.28	11.16
RPA1752	RPA1752	5.18	9.61	4.6	38.51	6.93	11.7	15.02	6.47	22.72	13.36
RPA1753	RPA1753	9.98	6.36	4.97	16.84	20.9	6.56	8.34	7.1	18.87	7.45
RPA1754	ragC	6.23	2.57	3.65	43.36	30.37	4.91	6.41	4.15	36.87	5.66
RPA1755	ragD	5.61	4.28	4.21	32.9	25.33	3.48	4.26	4.7	29.12	3.87
RPA1756	RPA1756	5.56	4.66	4.01	12.2	45.44	4.37	5.04	4.74	28.82	4.71
RPA1757	RPA1757	7.83	5.1	4.15	10.57	36.38	8.61	7.27	5.69	23.48	7.94
RPA1758	RPA1758	34.48	20.27	22.76	32.11	89.23	17.5	22.09	25.83	60.67	19.8
RPA1759	RPA1759	2.84	2.29	2.73	6.72	11.07	2.03	2.69	2.62	8.9	2.36
RPA1760	RPA1760	2.99	4.67	1.89	4.67	6.43	1.9	1.73	3.19	5.55	1.82
RPA1761	RPA1761	19.21	12.07	10.63	7.58	24.26	5.69	5.33	13.97	15.92	5.51
RPA1762	RPA1762	29.31	9.01	9.05	9.8	27.71	6.48	7.76	15.79	18.76	7.12
RPA1763	RPA1763	39.14	3.78	5.34	9.02	59.38	4.86	4.94	16.09	34.2	4.9
RPA1764	RPA1764	21.77	20.63	11.54	16.67	5.24	13.08	30.6	17.98	10.96	21.84
RPA1765	RPA1765	11.82	13.63	8.92	12.74	3.69	12.07	20.27	11.45	8.22	16.17
RPA1766	RPA1766	6.98	9.02	8.83	11.48	23.54	3.18	5.09	8.27	17.51	4.14
RPA1767	RPA1767	3.32	1.52	2.4	0.84	0.64	0.48	0.31	2.41	0.74	0.4
RPA1769	RPA1769	1.08	1.42	1.59	4.7	3.31	3.74	3.4	1.37	4.01	3.57
RPA1770	RPA1770	2.33	0.85	1.51	4.44	1.64	2.24	1.94	1.56	3.04	2.09
RPA1771	RPA1771	216.96	75.48	155.53	72.01	103.22	80.83	73.59	149.32	87.62	77.21
RPA1772	ppc	12.76	19.76	27.44	99.27	184.93	34.59	31.94	19.98	142.1	33.27
RPA1773	RPA1773	6.78	5.02	5.87	11.19	8.12	9.43	7.32	5.89	9.66	8.38
RPA1774	RPA1774	68.86	171.15	89.45	2.66	1.27	62.99	59.53	109.82	1.97	61.26
RPA1775	RPA1775	2.71	6.34	6.44	9.37	41.83	2.53	3.54	5.16	25.6	3.04
RPA1776	RPA1776	13.5	10.77	9.62	15.11	72.19	5.74	6.14	11.3	43.65	5.94
RPA1777	RPA1777	18.09	10.81	14.73	46.5	123.34	23.78	38.35	14.54	84.92	31.07
RPA1778	RPA1778	13.43	15.48	13.36	20.17	27.57	10.19	11.89	14.09	23.87	11.04
RPA1779	RPA1779	9.98	14.1	14.58	12.23	21.06	5	10.28	12.89	16.65	7.64
RPA1780	RPA1780	6.7	4.97	7.2	2.53	4.24	4.41	9.98	6.29	3.39	7.2
RPA1781	phbH	40.42	93.66	71.5	4.16	3.98	20.42	54.5	68.52	4.07	37.46
RPA1782	RPA1782	138.39	38.45	40.15	13.2	41.21	44.46	42.45	72.33	27.21	43.46
RPA1783	RPA1783	4.55	2.05	1.96	0.87	5.93	0.92	2.19	2.85	3.4	1.56
RPA1784	RPA1784	1.43	1.01	0.67	1.05	3.87	0.87	0.96	1.03	2.46	0.92
RPA1785	RPA1785	2.07	0.57	0.69	1.8	6.8	0.84	1.79	1.11	4.3	1.32
RPA1786	RPA1786	5.3	1.69	1.67	2.36	8.79	1.64	1.47	2.89	5.58	1.56
RPA1787	fcs2	5.65	2.87	3.16	2.8	12.05	3.02	3.22	3.89	7.43	3.12
RPA1788	RPA1788	9.67	4.05	4.58	12.89	20.2	7.05	7.99	6.1	16.55	7.52
RPA1789	RPA1789	223.64	23.34	23.52	19.77	139.43	11.68	12.54	90.17	79.6	12.11
RPA1790	RPA1790	13.2	15.05	12.58	25.34	23.86	18.83	20.78	13.61	24.6	19.81
RPA1791	RPA1791	7.83	6.33	1.61	0.61	12.78	0.62	1.32	5.26	6.7	0.97
RPA1792	RPA1792	14.33	8.29	3.34	1.65	30.98	1.99	3.13	8.66	16.32	2.56
RPA1793	RPA1793	12.85	4.57	2.86	5.2	12.93	3.78	4.35	6.76	9.07	4.07
RPA1794	RPA1794	8.69	3.46	4.82	7.79	7.44	4.95	5.34	5.65	7.62	5.15
RPA1795	RPA1795	8.47	12.83	10.24	8.08	7.62	6.84	10.38	10.51	7.85	8.61
RPA1796	RPA1796	2.78	1.5	2.18	29.45	42.75	2.37	2.69	2.15	36.1	2.53
RPA1797	RPA1797	4.94	2.27	2.47	6.53	6.3	1.87	1.81	3.23	6.42	1.84
RPA1798	RPA1798	43.96	78.06	49.97	68.93	225.37	63	78.95	57.33	147.15	70.98
RPA1799	ung	54.57	3.77	7.15	16.06	10.09	3.61	3.36	21.83	13.08	3.49
RPA1800	RPA1800	32.09	6.78	9.1	5.03	5.43	5.94	4.78	15.99	5.23	5.36
RPA1801	RPA1801	64.04	8.91	10.79	3.74	3.15	2.78	2.6	27.92	3.45	2.69
RPA1802	RPA1802	16.01	5.45	6.22	3.25	2.97	1.77	1.85	9.23	3.11	1.81
RPA1803	dnaE2	1.17	1.8	1.39	2.42	2.29	1.44	1.88	1.45	2.36	1.66
RPA1804	RPA1804	9.87	4.39	6.69	4.16	4.89	3.15	2.6	6.98	4.53	2.88
RPA1805	RPA1805	9.59	5.72	5.88	4.41	7.2	3.68	2.24	7.06	5.81	2.96
RPA1806	RPA1806	6.38	5.14	6.44	5.33	5.62	2.56	2.5	5.99	5.48	2.53
RPA1807	RPA1807	201.6	59.83	69.9	156.71	359.06	77.46	78.7	110.44	257.89	78.08
RPA1808	czcA1	2.48	4.88	2.24	6.67	12.54	3.01	5.71	3.2	9.61	4.36
RPA1809	RPA1809	39.27	47.24	46.74	1.99	2.66	10.54	3.76	44.41	2.33	7.15
RPA1810	RPA1810	62.73	76.22	69.7	59.62	127.31	87.64	78.49	69.55	93.47	83.07
RPA1811	RPA1811	41.98	68.96	61.13	63.23	147.55	76.67	138.9	57.35	105.39	107.79
RPA1812	RPA1812	8.47	3.08	5.22	89.59	77.15	8.86	5.89	5.59	83.37	7.38
RPA1813	RPA1813	16.93	12.63	14.41	22.21	13.16	8.6	7.56	14.66	17.69	8.08
RPA1814	RPA1814	4.76	3.47	4.22	6.12	3.08	4.76	2.01	4.15	4.6	3.39
RPA1815	RPA1815	37.02	17.78	16.09	88.44	71.75	3.66	4.59	23.63	80.1	4.13
RPA1816	RPA1816	0.74	0.54	0.55	1.76	3.48	1.1	1.13	0.61	2.62	1.12
RPA1817	RPA1817	19.54	22.67	22.25	40.69	72.06	32.1	34.81	21.49	56.38	33.46
RPA1818	RPA1818	21.13	13.13	15.52	24.58	30.52	15.31	15.12	16.59	27.55	15.22
RPA1819	RPA1819	124.5	124.86	209.75	268.18	212.93	113.87	166.83	153.03	240.56	140.35
RPA1820	RPA1820	19.55	29.71	39.38	28.76	27.88	7.52	13.4	29.54	28.32	10.46
RPA1821	RPA1821	60.26	102.77	92.24	155.44	310.79	61.4	63.19	85.09	233.12	62.3
RPA1822	RPA1822	29.07	107.16	27.9	17.18	7.78	118.89	88.63	54.71	12.48	103.76
RPA1823	RPA1823	4.68	3.73	4.59	3.42	2.5	4.46	4.9	4.33	2.96	4.68
RPA1824	RPA1824	70.31	74.76	76.5	73.02	127.26	61.4	71.75	73.85	100.14	66.58
RPA1825	RPA1825	58.15	32.39	43.65	58.86	23.97	32.38	45.57	44.73	41.42	38.98
RPA1826	RPA1826	5.88	6.05	5.04	3.3	6.63	8.43	9.86	5.66	4.97	9.15
RPA1827	RPA1827	13.4	4.05	7.74	24.23	22.51	8.73	8.88	8.4	23.37	8.81
RPA1828	RPA1828	8.22	8.28	5.98	27.49	21.36	13.07	12.05	7.49	24.43	12.56
RPA1829	argK	8.71	9.77	11.17	24.17	8.79	13.27	19.19	9.88	16.48	16.23
RPA1832	RPA1832	12.65	17.96	13.08	54.22	37.89	31.46	43.81	14.56	46.06	37.64
RPA1833	RPA1833	25.35	13.99	11.49	14.42	10.21	16.36	17.22	16.94	12.32	16.79
RPA1834	RPA1834	77.29	20.31	33.16	152.58	157.15	95.53	112.55	43.59	154.87	104.04
RPA1835	mutB	102.3	85.69	73.09	125.7	157.41	71.6	82.69	87.02	141.56	77.15
RPA1836	RPA1836	19.19	27.59	14.44	148.23	202.06	63.03	109.94	20.41	175.15	86.49
RPA1837	RPA1837	32.59	35	29.77	39.13	64.38	19.73	27.07	32.45	51.76	23.4
RPA1838	folK	2.79	7.34	4.59	6.38	2.55	3.55	10.32	4.91	4.47	6.94
RPA1839	folB	6.34	14.83	8.82	6.13	6.23	2.99	7.75	10	6.18	5.37
RPA1840	folP	14.51	19.83	16.2	20.57	11.91	16.15	20.14	16.85	16.24	18.15
RPA1841	RPA1841	81.7	144.46	73.92	74.54	457.1	188.19	166.16	100.02	265.82	177.18
RPA1842	RPA1842	84.96	110.43	73.32	65.7	294.27	113.66	100.74	89.57	179.99	107.2
RPA1843	RPA1843	47.71	36.53	42.49	33.9	80.8	38.55	39.73	42.25	57.35	39.14
RPA1844	RPA1844	7.92	19.92	15.56	35.84	34.06	9.39	20.31	14.47	34.95	14.85
RPA1845	RPA1845	8.14	18.55	3.39	11.02	72.74	1.66	1.53	10.03	41.88	1.6
RPA1846	RPA1846	4.74	33.55	4.84	11.91	64.6	2.77	2.91	14.38	38.26	2.84
RPA1847	RPA1847	5.53	42.5	5.25	0.95	1.6	0.25	0	17.76	1.28	0.13
RPA1848	RPA1848	1.62	11.33	1.83	2.29	11.14	0.72	0.42	4.93	6.72	0.57
RPA1849	RPA1849	1.16	6.06	0.63	0.95	2.45	0.07	0.59	2.62	1.7	0.33
RPA1850	RPA1850	0.76	0.82	0.48	1.9	2.21	1.66	1.89	0.69	2.06	1.78
RPA1851	RPA1851	556.9	57.98	53.73	150.5	744.87	18.96	19.75	222.87	447.69	19.36
RPA1852	mucR	14.05	38.66	21.68	98.48	121	133.15	140.96	24.8	109.74	137.06
RPA1853	RPA1853	10.35	9.99	9.29	9.42	13.92	7.85	9.22	9.88	11.67	8.54
RPA1854	RPA1854	17.88	9.02	10.39	14.37	10.48	12.62	9.4	12.43	12.43	11.01
RPA1855	RPA1855	12.74	6.54	12.28	8.01	8.39	8.08	7.83	10.52	8.2	7.96
RPA1856	RPA1856	140.46	135.36	109.04	116.47	87.26	132.61	131.56	128.29	101.87	132.09
RPA1857	RPA1857	148.51	124.51	114.19	127.01	69.06	183.98	146.61	129.07	98.04	165.3
RPA1858	RPA1858	23.12	20.17	22.33	22.53	37.52	16.45	25.46	21.87	30.03	20.96
RPA1859	RPA1859	30.28	47.41	39.15	27.73	64.54	33.78	35.24	38.94	46.14	34.51
RPA1860	RPA1860	13.88	10.28	13.59	17.85	11.89	16.91	20.23	12.58	14.87	18.57
RPA1861	RPA1861	32.51	21.21	27.54	67.26	83.82	29.81	24.07	27.09	75.54	26.94
RPA1862	RPA1862	44.25	40.37	60.17	81.31	226.28	30.68	35.11	48.26	153.8	32.9
RPA1863	RPA1863	67.16	18.55	45.16	50.61	48.79	44.72	32.24	43.62	49.7	38.48
RPA1864	RPA1864	1.58	4.09	2.11	26.2	41.87	5.39	5.59	2.59	34.04	5.49
RPA1865	RPA1865	2.42	9.01	4.72	42.15	50.64	19.1	30.92	5.38	46.4	25.01
RPA1866	RPA1866	7.68	14.98	9.52	15.66	12.72	6.93	10.24	10.73	14.19	8.59
RPA1867	RPA1867	27.94	26.42	30.6	63.07	46.59	31.84	49.9	28.32	54.83	40.87
RPA1868	RPA1868	1.59	8.26	9.63	24.16	7.27	18.22	28.4	6.5	15.72	23.31
RPA1869	RPA1869	0.49	2.07	0.88	1.54	0.45	0.57	1.91	1.15	1	1.24
RPA1870	RPA1870	22.91	15	13.04	24.68	16.78	12.46	19.17	16.98	20.73	15.82
RPA1871	RPA1871	3.75	1.07	0.4	0.59	0.73	0.47	0.38	1.74	0.66	0.43
RPA1872	thcC	5.2	1.81	1.4	3.69	7.12	2.91	4.36	2.8	5.41	3.64
RPA1873	RPA1873	2.93	1.42	1.07	0.75	2.95	1.76	1.47	1.81	1.85	1.62
RPA1874	RPA1874	0.86	6.35	0.39	1.14	5.39	0.35	0.17	2.53	3.27	0.26
RPA1875	RPA1875	1.1	7.17	1.02	0.9	14.73	0.31	0.56	3.1	7.82	0.44
RPA1876	RPA1876	1.36	4.86	0.73	2.56	78.28	1.48	1.44	2.31	40.42	1.46
RPA1877	RPA1877	65.33	34.92	35.62	20.64	25.97	27.25	24.19	45.29	23.31	25.72
RPA1878	RPA1878	15.97	12.72	18.14	8.91	6.41	17.72	14.97	15.61	7.66	16.35
RPA1879	RPA1879	105	65	108.25	22.16	51.07	87.53	70	92.75	36.62	78.77
RPA1880	RPA1880	7.48	10.07	9.13	19.64	17.32	13.34	16.49	8.89	18.48	14.92
RPA1881	RPA1881	51.72	26.87	41.12	19.62	15.73	21.61	24.05	39.9	17.68	22.83
RPA1882	RPA1882	40.49	31.06	31.85	111.86	159.98	31.24	36.55	34.47	135.92	33.9
RPA1883	RPA1883	6.27	4.71	5.63	3.85	4.85	3.56	3.78	5.53	4.35	3.67
RPA1884	RPA1884	75.73	31.55	58.17	19.97	23.79	21.12	16.39	55.15	21.88	18.76
RPA1885	RPA1885	12.07	8.77	11.75	2.26	2.36	3.05	2.09	10.86	2.31	2.57
RPA1886	RPA1886	19.33	8.16	19.19	0	0	0.83	0.36	15.56	0	0.6
RPA1887	RPA1887	25.22	14.3	25.76	4.7	5.22	8.84	4.19	21.76	4.96	6.52
RPA1888	RPA1888	20.26	15.13	21.88	2.35	3.21	5.71	2.98	19.09	2.78	4.35
RPA1889	RPA1889	50.58	30.35	36.53	10.17	13.26	28.2	22.57	39.15	11.72	25.39
RPA1891	RPA1891	23.46	15.48	25.59	2.49	2.65	5.95	4.1	21.51	2.57	5.03
RPA1892	RPA1892	9.02	3.18	10.06	1.33	1.48	2.64	2.36	7.42	1.41	2.5
RPA1893	RPA1893	53.67	9.22	30.07	7.86	9.21	6.65	3.37	30.99	8.54	5.01
RPA1894	RPA1894	12.11	13.24	15.16	21.49	28.94	5	5.6	13.5	25.22	5.3
RPA1895	RPA1895	6.98	4.61	4.61	6.54	3	2.59	3.49	5.4	4.77	3.04
RPA1896	GTA orfg6	8.81	2.32	7.71	0.4	0.25	0.75	0.49	6.28	0.33	0.62
RPA1897	GTA orfg7	14.25	5.43	13.81	1.7	0.61	1.38	1.29	11.16	1.16	1.34
RPA1898	GTA orfg8	9.99	4.05	9.74	1.11	1.38	3.4	0.88	7.92	1.25	2.14
RPA1899	GTA orfg9	10.17	5.75	14.41	0.48	1.79	4.9	3.54	10.11	1.14	4.22
RPA1900	GTA orfg10	9.9	4.09	7.96	0	0	0.2	0	7.32	0	0.1
RPA1901	GTA orfg10.1	4.63	2.19	1.41	0	0	0.65	1.6	2.74	0	1.13
RPA1902	GTA orfg11	10.86	5.46	11.64	0.46	1.25	1.94	1.97	9.32	0.86	1.96
RPA1903	GTA orfg12	3.78	1.8	4.4	0.75	1.44	2.26	1.25	3.33	1.1	1.76
RPA1904	RPA1904	132.24	90.43	110.51	52.07	52.3	93.95	134.13	111.06	52.19	114.04
RPA1905	GTA orfg13	11.78	7.66	11.77	1.12	0.79	2.13	1.04	10.4	0.96	1.59
RPA1906	GTA ofrg14	8.47	2.59	6.65	0	0	0.9	1.2	5.9	0	1.05
RPA1907	RPA1907	42.45	28.93	41.34	97.57	71.41	25.37	33.12	37.57	84.49	29.25
RPA1908	RPA1908	9.26	13.83	6.33	12.22	8.46	6.28	7.28	9.81	10.34	6.78
RPA1909	RPA1909	12.65	6	12.07	1.65	1.26	0.64	0.31	10.24	1.46	0.48
RPA1910	RPA1910	5.05	2.68	4.76	0.54	1.01	0.23	0.22	4.17	0.78	0.23
RPA1911	RPA1911	6.84	3.43	7.86	2.5	3.69	3.08	1.82	6.04	3.1	2.45
RPA1912	RPA1912	3.16	1.47	2.97	0.32	0.28	0.89	0.37	2.53	0.3	0.63
RPA1913	RPA1913	3.99	1.86	4.5	0.67	0.25	0.91	1.22	3.45	0.46	1.07
RPA1914	RPA1914	5.22	3.14	5.38	1	0.82	1.18	0.61	4.58	0.91	0.9
RPA1915	feuP	39.23	43.44	34.03	107.64	64.31	63.71	68.6	38.9	85.98	66.16
RPA1916	feuQ	8.69	8.48	7.59	12.91	12.55	3.78	5.3	8.25	12.73	4.54
RPA1917	lipA1	118.43	90.07	111.3	55.13	68.28	21.8	23.83	106.6	61.71	22.82
RPA1918	RPA1918	48.21	42.95	46.47	52.64	60.01	47.36	47.81	45.88	56.33	47.59
RPA1919	cycH	23.33	28.13	19.79	51.27	17.58	28.41	24.68	23.75	34.43	26.55
RPA1920	cycJ	14.28	23.24	15.56	46.44	32.54	22.57	26.55	17.69	39.49	24.56
RPA1921	cycK	7.85	15.55	9.45	13.05	13	6.28	8.29	10.95	13.03	7.29
RPA1922	cycL	8.04	9.04	6.13	6.96	7.39	4.66	6.12	7.74	7.18	5.39
RPA1923	aimE	3.27	2.65	2.47	9.87	4.64	2.14	1.5	2.8	7.26	1.82
RPA1924	RPA1924	1.13	0.53	0.69	0.7	0.19	0.33	0.58	0.78	0.45	0.46
RPA1925	RPA1925	2.27	0.53	1.21	0.95	0.53	0.5	0.84	1.34	0.74	0.67
RPA1926	RPA1926	35.47	17.78	19.16	25.88	20.46	23.36	19.82	24.14	23.17	21.59
RPA1927	RPA1927	2310.75	776.53	819.59	44.37	19.8	1545.38	1677.42	1302.29	32.09	1611.4
RPA1928	RPA1928	396.25	93.16	118.61	11.41	10.88	126.77	176.42	202.67	11.15	151.6
RPA1929	RPA1929	22.4	7.17	13.74	279.45	231.59	32.26	39.83	14.44	255.52	36.05
RPA1930	RPA1930	96.29	34.52	52.73	169.5	190.89	57.18	57.57	61.18	180.2	57.38
RPA1931	RPA1931	16.81	7.76	8.92	141.21	306.43	9.74	12.12	11.16	223.82	10.93
RPA1932	RPA1932	12.43	5.55	6.3	19.24	16.4	9.28	12.1	8.09	17.82	10.69
RPA1933	glnE	4.83	10.17	6.93	16.93	16.1	9.32	18.36	7.31	16.52	13.84
RPA1934	RPA1934	57.83	70.93	53.66	93.61	25.76	95.95	114.6	60.81	59.69	105.28
RPA1935	RPA1935	23	26.42	22.16	15.18	17.95	15.65	14.56	23.86	16.57	15.11
RPA1936	RPA1936	3.25	2.57	2.28	5.39	7.58	5.59	5.57	2.7	6.49	5.58
RPA1937	RPA1937	8.83	4.53	7.8	4.73	3.88	2.59	3.76	7.05	4.31	3.18
RPA1938	RPA1938	24.63	28.29	27.48	45.65	52.57	21.2	38.31	26.8	49.11	29.76
RPA1939	RPA1939	11.81	11.67	9.56	11.45	5.99	11.3	14.01	11.01	8.72	12.66
RPA1940	RPA1940	39.42	42.44	43.48	26.7	48.08	23.02	22.9	41.78	37.39	22.96
RPA1941	RPA1941	85.09	59.5	58.53	38.04	129.02	29.84	40.01	67.7	83.53	34.93
RPA1942	RPA1942	0.72	2.91	0.97	2.24	9.92	1.48	2.68	1.53	6.08	2.08
RPA1943	panE	5.45	6.73	3.6	5.7	15.49	2.17	6.09	5.26	10.6	4.13
RPA1944	oxlT	13.85	2.28	2.13	2.19	6.19	1.66	2.09	6.09	4.19	1.88
RPA1945	RPA1945	9.22	8.8	4.29	16.88	22.08	6.22	22.38	7.44	19.48	14.3
RPA1946	RPA1946	7.11	2.78	3.73	14.94	3.98	5.59	13.27	4.54	9.46	9.43
RPA1947	pqqB	88.91	5.78	5.9	13.52	27.64	5.61	4.7	33.53	20.58	5.16
RPA1948	pqqC	26.01	4.02	3.45	4.44	14.61	1.57	2.89	11.16	9.53	2.23
RPA1949	pqqD	8.01	1.07	1.86	0.7	4.37	0	1.24	3.65	2.54	0.62
RPA1950	pqqE	3.44	0.72	0.63	0.98	5.76	0.34	0.74	1.59	3.37	0.54
RPA1951	RPA1951	0.14	0.7	0.33	1.24	3.7	0.5	0.23	0.39	2.47	0.37
RPA1952	RPA1952	0.42	0.88	0.76	7.88	5.9	2.52	4.68	0.69	6.89	3.6
RPA1953	RPA1953	0.65	0.28	0.5	2.48	2.77	0.73	0.67	0.47	2.63	0.7
RPA1954	RPA1954	1.55	1.18	1.66	2.85	4.73	1.73	1.55	1.46	3.79	1.64
RPA1955	RPA1955	42.94	23.18	24.65	77.99	166.59	26.82	43.19	30.26	122.29	35.01
RPA1956	RPA1956	5.3	10.99	8.07	17.11	7.61	4.41	6.01	8.12	12.36	5.21
RPA1957	RPA1957	8.24	18.56	16.26	49.24	29.24	11.51	11.76	14.35	39.24	11.64
RPA1958	RPA1958	24.17	14.93	14.96	10.47	10.1	16.72	7.26	18.02	10.29	11.99
RPA1959	RPA1959	29.06	18.07	20.71	28.1	26.42	18.84	11.12	22.61	27.26	14.98
RPA1960	RPA1960	8.17	7.93	7.69	8.09	14.97	8.24	9.56	7.93	11.53	8.9
RPA1961	RPA1961	2.4	6.87	3.24	8.76	14.46	5.48	9.22	4.17	11.61	7.35
RPA1962	RPA1962	15.39	23.78	18.51	11.36	24.77	6.84	7.84	19.23	18.07	7.34
RPA1963	RPA1963	5.11	10.82	8.36	19.54	21.72	18.78	22.8	8.1	20.63	20.79
RPA1964	RPA1964	2.08	7.34	4.58	6.65	7.28	5.43	8.59	4.67	6.97	7.01
RPA1965	RPA1965	18.18	19.15	15.15	9.58	9.07	67.38	41.69	17.49	9.33	54.54
RPA1966	RPA1966	37.06	24.99	28.48	16.66	26.08	17.9	18.01	30.18	21.37	17.96
RPA1967	RPA1967	0.5	0.51	1.08	2.14	1.14	1.4	0.61	0.7	1.64	1.01
RPA1968	RPA1968	0.89	0.56	0.72	1.44	1.2	1.04	0.89	0.72	1.32	0.97
RPA1969	yjbN	31	19.16	20.02	23.11	14.7	9.02	10.22	23.39	18.91	9.62
RPA1970	RPA1970	11.55	13.8	10.26	17.77	21.53	13.94	12.94	11.87	19.65	13.44
RPA1971	RPA1971	31.36	28.08	29.22	15.57	27.05	12.46	15.18	29.55	21.31	13.82
RPA1972	RPA1972	25.67	18.34	20.08	37.54	41.07	26.34	25.51	21.36	39.31	25.93
RPA1973	RPA1973	21.99	26.24	19.1	20.07	38.87	20.91	24.12	22.44	29.47	22.52
RPA1974	RPA1974	14.94	16.87	15.3	10.22	15.87	9.43	12.51	15.7	13.05	10.97
RPA1975	RPA1975	409.12	578.7	291.87	252.51	757.28	222.38	339.33	426.56	504.9	280.86
RPA1976	RPA1976	11.53	31.03	10.69	8.18	43.67	9.07	21.96	17.75	25.93	15.52
RPA1977	RPA1977	36.77	70.32	33.17	34.69	29.8	34.2	66.02	46.75	32.25	50.11
RPA1978	moaA	81.54	65.96	55.91	118.82	80.97	134.91	130.71	67.8	99.9	132.81
RPA1979	RPA1979	327.95	429.96	384.22	72.09	100.02	141.3	136.3	380.71	86.06	138.8
RPA1980	cbbZ	52.56	39.32	37.07	83.68	70.74	38.11	70.19	42.99	77.21	54.15
RPA1981	cbbI%2C rpiA%2C ppi	26.25	79.77	59.03	28.76	17.34	24.98	31.78	55.02	23.05	28.38
RPA1982	RPA1982	36.83	171.61	91.61	95.2	135.59	55.45	124.46	100.02	115.4	89.96
RPA1983	gor	11.83	47.23	26.59	39.01	66.23	22.68	48.5	28.55	52.62	35.59
RPA1984	aroG2	58.56	85.91	62.86	303	160.62	131.56	204.11	69.11	231.81	167.84
RPA1985	RPA1985	1.64	8.83	3.09	2.51	1.47	1.72	2.35	4.52	1.99	2.04
RPA1986	nadE	39.58	30.46	25.53	35.89	31.37	15.56	20.11	31.86	33.63	17.84
RPA1987	RPA1987	5.33	10.94	8.5	6.9	7.3	8.57	15.06	8.26	7.1	11.82
RPA1988	RPA1988	145.06	53.71	69.77	10.01	12.08	31.89	51.56	89.52	11.05	41.73
RPA1990	RPA1990	1.72	3.88	2.72	2.2	2.45	5.15	5.75	2.77	2.33	5.45
RPA1992	RPA1992	2.06	5.17	2.35	17.86	14.65	18.42	22.96	3.19	16.26	20.69
RPA1993	RPA1993	41.74	31.96	28.17	114.95	163.46	112.03	73.42	33.96	139.21	92.73
RPA1994	RPA1994	104.23	36.43	48.21	82.55	104.1	115.82	104.38	62.96	93.33	110.1
RPA1995	RPA1995	10.72	20.92	14.88	95.18	82.58	50.68	58.45	15.51	88.88	54.57
RPA1996	RPA1996	15.94	44.89	30.85	70.64	107.72	22.43	35.69	30.56	89.18	29.06
RPA1997	cysS	30.54	34.18	24.05	40.35	32.66	29.06	52.17	29.59	36.51	40.62
RPA1999	RPA1999	10.08	28.99	10.26	34.04	35.62	16.2	39.16	16.44	34.83	27.68
RPA2000	leuA	8.92	35.09	9.98	28.54	28.01	7.08	20.51	18	28.28	13.8
RPA2001	RPA2001	114.16	29.75	42.67	11.52	42.82	23.9	21.38	62.19	27.17	22.64
RPA2002	RPA2002	35.88	15.38	11.79	3.25	20.93	4.68	6.06	21.01	12.09	5.37
RPA2003	RPA2003	11.17	9.16	10.1	10.28	11.46	6.85	10.46	10.14	10.87	8.66
RPA2004	RPA2004	58.02	40.51	44.28	51.4	22.97	25.21	41.32	47.6	37.19	33.27
RPA2005	RPA2005	14.38	23.84	17.62	17.5	13.15	12.48	19.54	18.61	15.33	16.01
RPA2006	psd	154.45	185.79	173.49	86.62	66.49	76.24	92.15	171.24	76.56	84.2
RPA2007	pssA	108.53	70.8	96.86	113.4	86.81	66.51	88.55	92.07	100.11	77.53
RPA2008	RPA2008	10.16	8.85	6.81	17.4	16.65	9.51	11.54	8.61	17.03	10.53
RPA2009	RPA2009	60.04	60.47	75.12	112.69	121.95	124.36	125.34	65.21	117.32	124.85
RPA2010	motB1	15.06	21.59	23.34	29.84	40.49	25.45	42.77	20	35.17	34.11
RPA2011	RPA2011	7.94	2.95	4.07	5.46	5.38	2.77	3.19	4.99	5.42	2.98
RPA2012	RPA2012	188.22	152.3	146.7	201.36	242.01	111.45	110.53	162.41	221.69	110.99
RPA2013	RPA2013	14.67	23.8	18.62	34.41	48.18	13.15	23.07	19.03	41.3	18.11
RPA2014	RPA2014	6.56	22.8	11.38	42.74	85.39	21.86	43.14	13.58	64.07	32.5
RPA2015	RPA2015	58.76	9.57	31.66	2.86	3.23	8.65	9.78	33.33	3.05	9.22
RPA2016	RPA2016	69.81	33.21	45.71	112.99	137.81	36.88	39.97	49.58	125.4	38.43
RPA2017	RPA2017	0.61	5.45	2.24	4.37	11.47	1.98	5.84	2.77	7.92	3.91
RPA2018	RPA2018	3.26	10.32	7.49	9.02	13.52	4.96	9.33	7.02	11.27	7.15
RPA2019	RPA2019	25.08	71.21	30.41	30.27	83.66	25.21	48.9	42.24	56.97	37.06
RPA2020	RPA2020	7.94	31.21	17.65	26.64	27.17	13.81	37.81	18.93	26.91	25.81
RPA2021	RPA2021	17.29	59.02	31.41	39.23	13.67	25.89	79.65	35.91	26.45	52.77
RPA2022	RPA2022	121.32	402.8	282.16	1308	352.76	1279.34	2095.19	268.76	830.38	1687.27
RPA2023	RPA2023	202.72	86.35	110.29	101.27	151.31	116.01	111.7	133.12	126.29	113.86
RPA2024	RPA2024	71.21	40.05	51.19	27.02	66.68	29.6	28.49	54.15	46.85	29.05
RPA2025	RPA2025	29.92	4.66	6.67	1.14	1.1	1.79	2.14	13.75	1.12	1.97
[truncated: 2,754 more rows]

## Sheet: DEGs-ΔfixLJ_A--ΔfixLJ_An
Gene_id	ΔfixLJ_A_1	ΔfixLJ_A_2	ΔfixLJ_An_1	ΔfixLJ_An_2	baseMean	log2FoldChange	pvalue	padj	regulate	significant
RPA0001	35.09	64.85	126.42	130.76	9883.22	1.92415	8.12411e-05	0.000907415	up	yes
RPA0002	59.91	104.24	71.17	97.7	8451.72	0.580421	0.219761	0.466649	no change	No
RPA0003	4.86	5.41	2.73	4.89	438.418	0.0850333	0.868048	0.955246	no change	No
RPA0004	47.83	55.75	52.79	73.9	5941.19	0.823348	0.0459343	0.160454	no change	No
RPA0005	30.64	94.24	15.14	12.74	3421.57	-1.58225	0.0115258	0.0573318	no change	yes
RPA0006	10.25	18.78	8.97	10.41	1184.81	-0.0308831	0.951198	0.984124	no change	No
RPA0007	59.31	40.43	18.84	20.19	3261.23	-0.80909	0.0789785	0.240328	no change	No
RPA0008	587.46	639.55	312.31	230.24	42206.4	-0.599968	0.196789	0.438033	no change	No
RPA0009	96.38	144.53	50.13	59.42	8287.14	-0.588866	0.180645	0.414063	no change	No
RPA0010	34.27	55.06	21.62	43.53	3763.22	0.056899	0.910997	0.969964	no change	No
RPA0011	21.2	31.62	18.51	11.9	2037.86	-0.205827	0.699148	0.867221	no change	No
RPA0012	37.76	41.32	22.58	14.83	2801.96	-0.494783	0.323459	0.58855	no change	No
RPA0013	18.74	28.12	6.71	4.88	1326.84	-1.43331	0.00556761	0.0328316	down	yes
RPA0014	25.77	30.38	2.6	2.45	1317.1	-2.91445	1.06401e-10	3.1568e-09	down	yes
RPA0015	179.99	175.9	16.17	30.22	8754.07	-2.42902	7.71318e-08	1.51927e-06	down	yes
RPA0016	160.9	271.35	23.43	51.66	11123.9	-2.01814	0.000131677	0.00138905	down	yes
RPA0017	374.76	587.64	47.2	214.94	27356.4	-1.41004	0.0364099	0.136631	no change	yes
RPA0018	185.3	299.1	32.05	103.57	13917.6	-1.35287	0.0244394	0.102305	no change	yes
RPA0019	115.37	127.7	34.04	96.01	8811.52	-0.415985	0.445771	0.700686	no change	No
RPA0020	10.97	17.65	4.17	5.3	876.062	-1.05158	0.0310552	0.122778	no change	yes
RPA0021	4.52	10.36	4.23	3.33	539.355	-0.394929	0.518045	0.748864	no change	No
RPA0022	3.46	12.83	2.65	3.56	520.601	-0.841761	0.228632	0.477398	no change	No
RPA0023	24.03	18.98	14.49	13.8	1758.05	-0.0495317	0.913364	0.969964	no change	No
RPA0024	18.37	40.76	24.68	18.98	2564.92	0.146061	0.79655	0.918341	no change	No
RPA0025	11.95	12.15	5.14	4.78	803.095	-0.720876	0.118617	0.319384	no change	No
RPA0026	16.97	6.63	7.43	8.22	968.001	-0.057191	0.924835	0.97144	no change	No
RPA0027	16.89	6.82	23.66	34.84	2244.25	1.81845	0.00187984	0.0133787	up	yes
RPA0028	32.8	23.69	38.82	64.05	4233.09	1.37955	0.00299868	0.0201625	up	yes
RPA0029	101.67	97.17	54.32	78.71	8105.16	-0.052227	0.89917	0.965606	no change	No
RPA0030	25.66	21.11	12.02	13.42	1742.7	-0.334397	0.443111	0.697892	no change	No
RPA0031	93.52	81.12	108.35	122.63	10621.1	0.947256	0.0213829	0.0926981	no change	No
RPA0032	10.3	5.1	5.14	5.58	646.744	0.0168879	0.976187	0.993548	no change	No
RPA0033	14.42	21.95	12.04	14.42	1550.31	0.0885284	0.847414	0.945622	no change	No
RPA0034	13.83	24.68	11.16	12.38	1507.92	-0.155133	0.75385	0.900341	no change	No
RPA0035	6.93	17.68	6.28	10.94	1016.72	0.0125179	0.983403	0.995187	no change	No
RPA0036	11.21	14.59	10.43	15.75	1315.31	0.550141	0.22292	0.469287	no change	No
RPA0037	28.54	24.47	13.75	46.11	2827.02	0.648552	0.278459	0.536681	no change	No
RPA0038	60.74	61.93	26.46	72.59	5422.12	0.178273	0.741516	0.893395	no change	No
RPA0039	1317.51	482.12	461.9	767.37	74185.9	-0.0439461	0.941944	0.981002	no change	No
RPA0040	1332.97	991.02	1264.68	1388.74	128802	0.735195	0.0893177	0.261885	no change	No
RPA0041	25.43	18.06	14.49	28.08	2160.83	0.472921	0.344067	0.607065	no change	No
RPA0042	3.88	3.16	2.55	1.83	281.921	-0.110385	0.84973	0.946824	no change	No
RPA0043	43.18	27.67	23.78	34.51	3219.11	0.24063	0.613071	0.814738	no change	No
RPA0044	48.18	15.3	35.22	52.22	3942.28	0.974422	0.12588	0.331237	no change	No
RPA0045	22.59	29.55	8.82	13.16	1735.21	-0.716212	0.107273	0.299721	no change	No
RPA0046	58.68	61.44	67.67	103.51	7597.22	1.03613	0.0129678	0.0628143	no change	yes
RPA0047	44.62	40.98	30.72	36.59	3809.82	0.194208	0.636401	0.829443	no change	No
RPA0048	25.07	33.61	12.09	18.21	2118.33	-0.423925	0.340977	0.604187	no change	No
RPA0049	22.06	19.03	11.32	14.26	1623.9	-0.147605	0.731224	0.887528	no change	No
RPA0050	107.47	108.19	57.63	60.94	8075.12	-0.312242	0.443538	0.698333	no change	No
RPA0051	178.53	229.09	189.72	238.92	21344.8	0.614156	0.136222	0.34916	no change	No
RPA0052	101.34	47.71	79.09	79.48	7942.58	0.63378	0.240726	0.494474	no change	No
RPA0053	401.52	301.63	138.78	103.81	22120.2	-0.964063	0.0463924	0.161675	no change	No
RPA0054	1489.98	868.23	883.07	638.22	96246.4	-0.0621012	0.906589	0.969275	no change	No
RPA0055	2.78	7.4	2.51	6.59	474.225	0.340278	0.622881	0.821566	no change	No
RPA0056	5.18	7.53	4.4	14.66	812.368	1.06559	0.0910341	0.265603	no change	yes
RPA0057	4.66	5.74	5.28	9.36	648.974	1.01074	0.0406965	0.148036	no change	yes
RPA0058	15.23	38.14	27.75	39.97	3124.1	0.884095	0.117648	0.318371	no change	No
RPA0059	95.41	126.76	54.46	71.96	8394.27	-0.274772	0.514102	0.746612	no change	No
RPA0060	438.04	148.43	167.16	342.7	27282	0.28907	0.651867	0.83678	no change	No
RPA0061	12.33	10.48	7.67	12.63	1077.31	0.349119	0.453176	0.705993	no change	No
RPA0062	18.15	6.62	9.82	15.11	1261.87	0.520649	0.40186	0.659167	no change	No
RPA0063	39.98	19.77	11.83	13.95	2026.31	-0.67909	0.203568	0.446965	no change	No
RPA0064	289.95	146.69	157.61	336.07	23614.5	0.670149	0.23333	0.483675	no change	No
RPA0065	45.32	35.22	23.61	30.71	3307.97	-0.0357685	0.934269	0.976651	no change	No
RPA0066	125.22	67.59	95.4	154.13	11446.7	0.884456	0.0857789	0.25471	no change	No
RPA0067	267.27	225.86	180.37	282.34	24033.4	0.428657	0.317724	0.582929	no change	No
RPA0068	32.59	23.94	30.77	33.85	3135.34	0.73661	0.0981825	0.280597	no change	No
RPA0069	38.61	36.42	26.12	57.1	3998.85	0.649176	0.186139	0.421968	no change	No
RPA0070	60.79	96.19	42.94	100.32	7433.09	0.370558	0.485466	0.726057	no change	No
RPA0071	125	90.91	59.8	86.98	8881.43	-0.0331401	0.940672	0.980303	no change	No
RPA0072	11.16	8.99	5.51	9.57	865.956	0.0948741	0.845327	0.945487	no change	No
RPA0073	387.62	365.49	89.25	104.56	21487.5	-1.41567	0.000418322	0.00376807	down	yes
RPA0074	4.6	6.4	4.44	5.64	530.911	0.416071	0.391077	0.64742	no change	No
RPA0075	8.49	9.68	6.74	9.48	862.275	0.36847	0.40924	0.665979	no change	No
RPA0076	70.71	95.25	43.9	40.61	6017.1	-0.409342	0.356185	0.617534	no change	No
RPA0077	81.65	51.65	132.37	64.26	8973.06	1.15802	0.0525513	0.177426	no change	yes
RPA0078	15.52	21.26	9.73	15.53	1512.63	-0.0161527	0.972063	0.992516	no change	No
RPA0079	29.59	58.28	21.62	46.01	3797.86	0.133555	0.809246	0.925999	no change	No
RPA0080	5.8	22.53	6.16	8.94	1032.6	-0.363249	0.596785	0.80527	no change	No
RPA0081	8.02	17.98	5.59	9.01	969.789	-0.301013	0.596282	0.804878	no change	No
RPA0082	20.76	14.06	13.59	25.72	1885.83	0.6797	0.178441	0.410596	no change	No
RPA0083	90.82	38.92	78.95	106.54	8279.33	1.038	0.0629467	0.203825	no change	yes
RPA0084	17.96	7.41	13.14	15.59	1398.28	0.710504	0.222928	0.469287	no change	No
RPA0085	36.31	37.83	21.84	27.24	3016.11	-0.0556674	0.891588	0.962857	no change	No
RPA0086	21.64	16.95	18.75	19.92	1976.85	0.549975	0.214966	0.461114	no change	No
RPA0087	13.94	20.37	3.58	4.71	958.228	-1.50884	0.00128734	0.00963879	down	yes
RPA0088	28.94	62.25	46.07	50.32	4801.96	0.638479	0.222686	0.469198	no change	No
RPA0089	259.76	683.11	441.9	484.08	47471.8	0.534539	0.344852	0.607426	no change	No
RPA0090	97.12	91.1	141.08	135.77	12356.9	1.11324	0.00800123	0.0433991	up	yes
RPA0091	352.52	394.58	605.42	421.7	47326.5	1.04086	0.0294388	0.118036	no change	yes
RPA0092	14.57	20.01	10.91	10.57	1370.51	-0.125799	0.784136	0.912998	no change	No
RPA0093	8.09	14.44	10.51	8.89	1060.72	0.358367	0.496202	0.733817	no change	No
RPA0094	8.58	15.7	5.36	6.95	871.004	-0.435711	0.396622	0.653512	no change	No
RPA0095	8.18	24.01	4.88	7.24	1023.5	-0.868935	0.163115	0.389399	no change	No
RPA0096	7.38	13.94	3.85	6.45	745.543	-0.52266	0.336474	0.598666	no change	No
RPA0097	389.46	247.66	384.93	422.25	37749.7	0.883272	0.0570425	0.189093	no change	No
RPA0098	6.2	4.57	5.57	5.73	567.813	0.617703	0.212475	0.45888	no change	No
RPA0099	9.38	5.18	7.75	7.79	776.98	0.64033	0.23389	0.484413	no change	No
RPA0100	4.99	2.52	5.09	4.11	439.996	0.853428	0.157824	0.381851	no change	No
RPA0101	8.09	6.06	8.71	8.71	825.012	0.850604	0.075443	0.232098	no change	No
RPA0102	71.58	60.9	62.63	75.25	6914.56	0.596968	0.149384	0.370688	no change	No
RPA0103	15.37	12.43	21.29	17.78	1778.69	1.05546	0.0252297	0.104781	no change	yes
RPA0104	19	17.47	15.01	15.26	1678.49	0.28346	0.51235	0.745568	no change	No
RPA0105	132.19	285.41	26.53	23.38	10130.8	-2.49092	3.45139e-06	5.16838e-05	down	yes
RPA0106	2.32	15.79	0.98	1.06	432.188	-2.58069	0.00234576	0.0162323	down	yes
RPA0107	1.82	12.8	1.26	1.33	377.575	-1.92551	0.0253927	0.105367	no change	yes
RPA0108	1.19	7.49	0.8	0.94	230.122	-1.7555	0.0449619	0.158569	no change	yes
RPA0109	3.43	3.93	3.56	2.83	349.341	0.368247	0.492904	0.732459	no change	No
RPA0110	11.77	9.52	10.96	10.14	1087.78	0.544264	0.244212	0.498596	no change	No
RPA0111	0.89	0.47	0.59	0.8	70.0879	0.556645	0.499703	0.736137	no change	No
RPA0112	1.57	1.58	1.27	0.91	132.835	0.0456615	0.945472	0.982494	no change	No
RPA0112a	0.8	0	0.13	0.51	35.2604	0.119726	0.949481	0.984124	no change	No
RPA0113	0.36	0.4	0.72	0.59	56.0508	1.35448	0.111926	0.307651	no change	yes
RPA0114	416.62	310.08	17.3	31.38	16555.4	-3.39117	4.95711e-13	1.85286e-11	down	yes
RPA0116	1.92	0.79	1.42	1.66	149.767	0.716954	0.323473	0.58855	no change	No
RPA0118	14.35	9.11	9.62	17.18	1282.31	0.699851	0.174037	0.403593	no change	No
RPA0119	4.84	3.61	3.93	7.11	502.487	0.895063	0.08952	0.262316	no change	No
RPA0120	8.2	3.18	9.22	17.38	1023.77	1.72317	0.00607864	0.0351661	up	yes
RPA0121	11.2	9.32	13.68	21.27	1468.21	1.28916	0.00434556	0.027107	up	yes
RPA0122	1.48	2.19	11.12	9.79	716.903	3.07908	1.20643e-09	3.21736e-08	up	yes
RPA0123	2.25	2.02	5.21	6.59	443.986	2.00299	3.38399e-05	0.000423847	up	yes
RPA0124	1.53	1.32	0.67	0.67	100.02	-0.536887	0.436105	0.692604	no change	No
RPA0125	1.27	0.22	0.15	0.66	54.4574	-0.433532	0.717761	0.878601	no change	No
RPA0126	2	2.41	1.68	2.41	213.706	0.42315	0.44722	0.702393	no change	No
RPA0127	0.89	0.66	0.75	0.3	65.5893	0.0457632	0.960724	0.988203	no change	No
RPA0128	0.15	0.12	0.34	0.3	25.2312	1.80493	0.120441	0.323195	no change	yes
RPA0129	0.69	0.35	0.31	0.14	35.9292	-0.6141	0.58353	0.795525	no change	No
RPA0130	1.67	0.69	0.81	1.36	113.787	0.386542	0.620208	0.819554	no change	No
RPA0131	0.75	0.28	0.88	1.06	80.1102	1.44292	0.0916462	0.266899	no change	yes
RPA0132	1.17	0.4	1.22	1.2	106.658	1.1668	0.156026	0.3797	no change	yes
RPA0133	4.34	1.84	6.53	5.23	491.382	1.48746	0.0191654	0.0851855	no change	yes
RPA0134	10.57	6.25	24.83	25.51	1882.19	2.12726	2.05796e-05	0.000271365	up	yes
RPA0135	2.27	1.83	6.58	5.56	458.154	2.12959	4.48914e-05	0.000543335	up	yes
RPA0136	34.02	40.51	19.9	30.39	3043.71	-0.0405322	0.924757	0.97144	no change	No
RPA0137	38.64	58.76	29.05	31.01	3836.08	-0.14182	0.753418	0.900195	no change	No
RPA0138	48.73	54.01	57.26	60.46	5705.65	0.748568	0.0682762	0.215356	no change	No
RPA0139	103.7	227.11	138.67	176.57	16302	0.478177	0.359332	0.620949	no change	No
RPA0140	17.29	26.72	15.25	17.47	1899.22	0.12318	0.788819	0.915084	no change	No
RPA0141	44.39	96.54	34.91	40.48	5182.37	-0.348207	0.506542	0.74146	no change	No
RPA0142	148.55	288.74	84.14	113.2	14938.7	-0.60555	0.221463	0.468211	no change	No
RPA0143	98.42	273.19	62.72	53.93	11218.7	-1.09314	0.0661962	0.210753	no change	yes
RPA0144	388.47	1134.55	285.33	225.16	47027.7	-0.991928	0.105349	0.295738	no change	No
RPA0145	66.21	93.97	53.49	52.65	6547.52	-0.0331326	0.940381	0.980235	no change	No
RPA0146	14.32	17.63	11.75	14.66	1457.18	0.26698	0.534946	0.762579	no change	No
RPA0147	53.98	55.54	21.59	21.78	3591.7	-0.782027	0.0612804	0.200205	no change	No
RPA0148	0.8	0.62	1.1	1.65	111.644	1.4766	0.0292923	0.117939	no change	yes
RPA0149	0.86	1.05	0.73	0.51	77.983	-0.0427757	0.956362	0.986101	no change	No
RPA0150	0.65	0.29	0.67	0.47	54.9752	0.846349	0.371645	0.630521	no change	No
RPA0151	1.85	1.11	1.15	1.07	129.564	0.137393	0.841356	0.942628	no change	No
RPA0152	3.31	2.23	0.74	0.89	164.541	-1.22886	0.0489318	0.167832	no change	yes
RPA0153	5.44	4.32	4.75	5.36	509.047	0.593681	0.22153	0.468211	no change	No
RPA0154	1.83	0.45	0.93	1.04	107.523	0.319472	0.719087	0.879202	no change	No
RPA0155	11.36	12.35	8.84	4.27	904.601	-0.25047	0.673437	0.850667	no change	No
RPA0156	5.19	4.01	2.87	3.7	388.941	0.047408	0.925499	0.97144	no change	No
RPA0157	122.59	128.33	68.03	60.1	9129.68	-0.405492	0.347067	0.608618	no change	No
RPA0158	375.26	142.52	268.64	327.12	28805.5	0.730635	0.210306	0.456063	no change	No
RPA0159	5737.42	6399.01	1356.82	1306.76	332762	-1.62901	8.73576e-05	0.000964388	down	yes
RPA0160	106.54	402.51	34.63	64.59	13373.2	-1.8321	0.00628003	0.0359606	down	yes
RPA0161	12.04	5.38	6.9	6.88	783.837	0.206182	0.724785	0.883192	no change	No
RPA0162	98.83	65.99	48.98	55.06	6582.91	-0.122926	0.787972	0.914548	no change	No
RPA0163	10.7	6.72	4.18	10.78	798.719	0.264695	0.6559	0.839706	no change	No
RPA0164	26.83	19.36	11.31	11.51	1655.63	-0.468375	0.312391	0.576527	no change	No
RPA0165	10.1	8.73	5.55	7.19	774.282	-0.0294111	0.948279	0.983511	no change	No
RPA0166	1416.47	1410.64	1383.84	1132.95	136075	0.401099	0.364529	0.625604	no change	No
RPA0167	110.64	63.78	91.49	76.39	8796.55	0.504972	0.324951	0.589798	no change	No
RPA0168	62.76	41.02	34.62	39.2	4396.31	0.0485841	0.916551	0.970235	no change	No
RPA0169	415.52	486.19	425.54	435.54	44878	0.488688	0.23457	0.485398	no change	No
RPA0170	138.91	93.45	54.84	66.7	8504.47	-0.39964	0.377477	0.63542	no change	No
RPA0171	245.94	411.46	178.87	154.6	23802.4	-0.40718	0.400363	0.657442	no change	No
RPA0172	11.67	6.65	11.61	15.39	1193.13	1.08663	0.0339319	0.130342	no change	yes
RPA0173	15.45	7.81	23.87	29.13	2084.28	1.7196	0.00112272	0.00870845	up	yes
RPA0174	4.23	2.49	1.51	3.72	292.731	0.125217	0.847196	0.945622	no change	No
RPA0175	121.1	774.16	146.96	290.71	31209.4	-0.505258	0.52041	0.749965	no change	No
RPA0176	95.7	681.69	95.12	281.05	26790.1	-0.544101	0.518367	0.748864	no change	No
RPA0177	65.55	253.31	59.35	177.89	13408.6	0.0711606	0.922229	0.971311	no change	No
RPA0178	261.5	354.54	87.6	394.97	26513.7	0.112463	0.86514	0.954187	no change	No
RPA0179	301.95	60.56	145.23	289.4	20420.5	0.74996	0.31817	0.582929	no change	No
RPA0180	310.31	147.27	555.94	618	45133.3	1.89659	0.000351148	0.00323042	up	yes
RPA0181	9.63	8.45	4.99	5.76	700.652	-0.207486	0.649391	0.836089	no change	No
RPA0182	23.67	19.33	17.52	13.68	1855.74	0.106474	0.82508	0.93433	no change	No
RPA0183	66.6	49.3	51.42	68.34	6008.26	0.577518	0.187301	0.423721	no change	No
RPA0184	11.54	8.66	6.39	6.16	803.159	-0.133469	0.782272	0.912338	no change	No
RPA0185	50.98	121.24	30.55	41.23	5698.75	-0.718033	0.188641	0.42581	no change	No
RPA0186	12.74	17.22	3.81	4.62	874.01	-1.28444	0.00507818	0.0303603	down	yes
RPA0187	67.53	75.51	22.18	23.22	4343.67	-1.10275	0.00771868	0.042394	down	yes
RPA0188	125.09	248.37	55.35	70.05	11473.1	-1.02744	0.0396414	0.145087	no change	yes
RPA0189	182.23	337.17	62.87	88.81	15254.2	-1.23752	0.0109405	0.0549906	no change	yes
RPA0190	12.84	41.97	13.88	34.83	2545.96	0.336404	0.621148	0.819736	no change	No
RPA0191	80.84	194.36	74.46	188.77	13337.1	0.438479	0.474799	0.719255	no change	No
RPA0192	97.03	80.86	64.09	122.3	9198.74	0.57418	0.218033	0.465169	no change	No
RPA0193	35.51	13.76	9.1	16.17	1779.06	-0.461161	0.450939	0.704843	no change	No
RPA0194	29.22	38.2	16.4	14.82	2350.73	-0.545243	0.227831	0.476858	no change	No
RPA0195	38	15.59	17.81	19.23	2244.58	0.0048345	0.993336	0.997395	no change	No
RPA0196	51.6	26.42	18.22	22.62	2859.16	-0.40351	0.438915	0.69451	no change	No
RPA0197	22.07	16.9	6.53	10.7	1322.66	-0.661194	0.161195	0.387164	no change	No
RPA0198	2103.85	1436.35	646.36	632.4	112694	-0.918013	0.0448652	0.158346	no change	No
RPA0199	41.53	15.36	24.91	32.75	2923.33	0.541911	0.365893	0.626359	no change	No
RPA0200	122.02	148.19	97.97	81.24	11104.5	-0.0217839	0.96124	0.9883	no change	No
RPA0201	205.08	94.63	21.33	48.82	8314.29	-1.60759	0.00674897	0.0383222	down	yes
RPA0202	196.74	260.78	135.25	237.98	20524.5	0.224884	0.618538	0.818567	no change	No
RPA0203	23.27	16.33	20.14	19.84	2043.04	0.564682	0.227215	0.475778	no change	No
RPA0204	6.92	3.01	2.52	2.29	354.748	-0.495373	0.438219	0.694103	no change	No
RPA0205	14.73	7.26	10.82	10.92	1121.09	0.528184	0.338433	0.60125	no change	No
RPA0206	26.58	19.93	35.23	35.75	3128.22	1.15957	0.00963056	0.0498574	up	yes
RPA0207	225.4	441.24	61.22	51.16	17195.4	-1.99214	0.000128339	0.00135987	down	yes
RPA0208	17.64	11.83	6.67	12.6	1182.71	-0.108047	0.834115	0.939171	no change	No
RPA0209	33.17	11	13.01	15.45	1784.63	-0.105504	0.867218	0.954976	no change	No
RPA0210	8.64	4.65	4.79	6.68	620.968	0.310402	0.572049	0.787791	no change	No
RPA0211	76.94	165.7	89.15	102.45	10794.5	0.214141	0.679879	0.855617	no change	No
RPA0212	41.75	139.41	51.95	57.65	7040.58	-0.162831	0.794821	0.917338	no change	No
RPA0213	69.79	81.23	26.57	24.6	4692.7	-0.99916	0.0203838	0.0892638	no change	No
RPA0214	70.02	51.86	16.8	21.83	3696.85	-1.12579	0.0106625	0.0537424	no change	yes
RPA0215	54.68	55.6	12.44	10.8	2999.96	-1.68171	0.000144018	0.0014927	down	yes
RPA0216	128.82	567.52	154.04	290.77	27407.3	-0.119068	0.865691	0.954351	no change	No
RPA0217	57.29	196.65	62.19	130.14	10865.9	0.117581	0.858729	0.950082	no change	No
RPA0218	48.43	54.97	56.21	99.79	6763.06	1.10926	0.0124886	0.061243	no change	yes
RPA0219	71.43	61.43	88.76	78.98	7899.58	0.897245	0.0414693	0.149813	no change	No
RPA0220	13.62	27.77	7.48	10.06	1379.44	-0.695637	0.186554	0.422505	no change	No
RPA0221	31.68	21.39	8.3	16.33	1830.93	-0.605298	0.237786	0.489706	no change	No
RPA0222	50.41	44.92	15.03	11.35	2794.25	-1.28077	0.00703899	0.0396371	down	yes
RPA0223	18.98	15.82	4.28	4.11	979.171	-1.49762	0.00123638	0.00936057	down	yes
RPA0224	25.89	21.4	8.45	8.01	1485.43	-0.966868	0.0331613	0.128713	no change	No
RPA0225	130.64	180.74	46.36	38.28	9041.58	-1.30658	0.0047924	0.029241	down	yes
RPA0226	4.6	5.61	1.96	1.8	326.403	-0.878492	0.0946729	0.273105	no change	No
RPA0227	45.21	46.76	34.23	59.1	4675.2	0.537763	0.220726	0.467345	no change	No
RPA0228	376.88	1071.21	394.72	299.32	51192.6	-0.473529	0.438081	0.694103	no change	No
RPA0229	46	81.37	79.49	68.03	7156.76	0.785312	0.115743	0.315201	no change	No
RPA0230	169.13	81.11	58.42	85.87	9538.2	-0.276772	0.604816	0.809662	no change	No
RPA0231	16.66	36.91	31.47	30.15	2984.38	0.770146	0.155087	0.378315	no change	No
RPA0232	18.11	9.59	14.23	12.61	1400.52	0.509279	0.346974	0.608618	no change	No
RPA0233	16.91	9.61	11.74	18.62	1457.11	0.709567	0.172325	0.401888	no change	No
RPA0234	5.66	12.96	3.88	8.12	736.085	-0.119419	0.844889	0.945248	no change	No
RPA0235	139.09	99.08	80.46	129.25	11197.4	0.332823	0.468154	0.714798	no change	No
RPA0236	18.24	11.69	5.79	9.09	1066.75	-0.491389	0.328152	0.591621	no change	No
RPA0237	1084	1181.52	350.75	239.16	65260.3	-1.35857	0.00481834	0.0293616	down	yes
RPA0238	90.13	69.22	49.19	42.27	6120.74	-0.239158	0.603403	0.809188	no change	No
RPA0239	84.81	85.67	15.88	11.64	4386.86	-2.05456	1.37002e-05	0.000185814	down	yes
RPA0240	77.81	38.12	50.62	80.28	6318.66	0.68774	0.200153	0.442742	no change	No
RPA0241	151.51	53.36	105.61	145.09	11806.7	0.810098	0.180409	0.41392	no change	No
RPA0242	10.01	9.48	5.11	7.75	788.272	-0.0753096	0.869283	0.955903	no change	No
RPA0243	5.8	13.41	2.48	9.39	736.17	-0.21417	0.764287	0.906565	no change	No
RPA0244	35.23	111.29	33.03	81.28	6345.6	0.149291	0.822276	0.933659	no change	No
RPA0245	12.14	7.82	12.88	26	1560.58	1.46174	0.00559749	0.032926	up	yes
RPA0246	23.87	23.31	20.14	17.4	2130.77	0.234909	0.600384	0.807826	no change	No
RPA0247	4.43	4.15	3.13	2.44	349.852	-0.0526464	0.922393	0.971311	no change	No
RPA0248	39.63	41.67	14.31	18.81	2680.89	-0.759689	0.0650883	0.208073	no change	No
RPA0249	78.47	79.31	44.25	63.89	6507.46	-0.0163579	0.968252	0.991293	no change	No
RPA0250	96.74	52.75	42.13	40.55	5641.76	-0.305121	0.550765	0.772829	no change	No
RPA0251	9.59	7.2	4.66	5.76	663.325	-0.152585	0.74964	0.898327	no change	No
RPA0252	4.91	1.97	3.92	4.87	408.792	0.881064	0.165316	0.392387	no change	No
RPA0253	59.45	60.1	47.51	81.15	6297.46	0.62294	0.152607	0.374768	no change	No
RPA0254	11.97	9.91	8.59	11.25	1051.04	0.391679	0.38115	0.639109	no change	No
RPA0255	18.93	12.9	19.15	20.4	1863.74	0.858236	0.0668437	0.212388	no change	No
RPA0256	52.74	31.28	68.05	76.94	6141.6	1.32603	0.00599609	0.0349244	up	yes
RPA0257	70.94	68.63	80.86	129.87	9167.78	1.11501	0.00865945	0.0460318	up	yes
RPA0258	41.65	68.37	50.89	61.89	5674.07	0.583133	0.204325	0.447798	no change	No
RPA0259	691.04	927.7	3115.14	3383.56	230659	2.5581	1.1841e-09	3.17567e-08	up	yes
RPA0260	19.28	16.11	477.77	184.54	21799.4	4.84033	8.84112e-15	3.85035e-13	up	yes
RPA0261	53.66	54.51	129.54	138.35	10378.2	1.85854	4.58637e-06	6.7196e-05	up	yes
RPA0262	6.31	6.7	5.81	8.5	697.529	0.665962	0.145071	0.36398	no change	No
RPA0263	14.18	15.07	15.99	26.82	1877.85	1.06851	0.0164099	0.0759978	no change	yes
RPA0264	5.05	1.8	3.98	5.1	416.614	0.930724	0.159429	0.384044	no change	No
RPA0265	2.27	2.92	1.53	3.09	243.428	0.342055	0.562042	0.782179	no change	No
RPA0266	4.95	2.64	3.6	4.89	413.101	0.686352	0.230331	0.479693	no change	No
RPA0267	200.18	145.1	135.22	136.61	15460.8	0.204509	0.646141	0.832705	no change	No
RPA0268	104.26	113.48	78.33	102.28	9942.63	0.267052	0.506264	0.74146	no change	No
RPA0269	52.98	51.16	70.63	85.05	6860.09	1.12097	0.00542607	0.0321167	up	yes
RPA0270	27.15	19.06	13.82	17.11	1894.03	-0.0445876	0.922467	0.971311	no change	No
RPA0271	31.31	46.92	44.29	48.58	4432.81	0.801058	0.0724294	0.225015	no change	No
RPA0272	50.36	48.17	22.85	45.74	4065	-0.0169337	0.971326	0.992516	no change	No
RPA0273	6.32	6.76	2.27	4.13	460.483	-0.517067	0.311139	0.574992	no change	No
RPA0274	6005.3	13186.3	691.29	716.07	438009	-3.20686	9.79927e-10	2.65812e-08	down	yes
RPA0275	2099.14	3114.48	398.26	323.54	129950	-2.27779	1.41734e-06	2.25775e-05	down	yes
RPA0276	27	22.13	9.67	6.97	1536.06	-0.987291	0.0485503	0.16737	no change	No
RPA0277	2.11	2.15	2.67	2.66	250.756	0.878131	0.101825	0.28944	no change	No
RPA0278	42.99	48.14	23.39	22.55	3290.25	-0.42938	0.313574	0.577877	no change	No
RPA0279	37.03	54.13	17.42	21.08	3045.87	-0.697332	0.114836	0.314194	no change	No
RPA0280	63.42	62.68	33.74	39.16	4820.36	-0.246723	0.542668	0.767594	no change	No
RPA0281	22.69	25.34	12.84	16.78	1885.65	-0.160261	0.70198	0.868691	no change	No
RPA0282	19.99	23.52	16.27	17.12	1915.74	0.171287	0.688206	0.85904	no change	No
RPA0283	417.07	368.34	285.94	225.25	32067	-0.0497127	0.913316	0.969964	no change	No
RPA0284	17.11	18.14	7.69	11.53	1304.67	-0.348211	0.42559	0.682065	no change	No
RPA0285	21.19	45.02	27.22	34.14	3212.31	0.438677	0.400626	0.657597	no change	No
RPA0286	128.57	79.74	131.72	105.21	11638.4	0.749889	0.137087	0.350713	no change	No
RPA0287	29.79	29.1	30.44	45.77	3497.22	0.897315	0.0332606	0.128783	no change	No
RPA0288	183.89	311.1	203.12	182.17	22017.8	0.208109	0.665634	0.843954	no change	No
RPA0289	13.09	14.51	16.22	19.24	1643.09	0.905391	0.0311749	0.123015	no change	No
RPA0290	29.83	25.76	10.47	40.3	2611.24	0.33538	0.595211	0.804581	no change	No
RPA0291	31.38	30.78	17.18	28.86	2656.87	0.0846853	0.847636	0.945646	no change	No
RPA0292	135.53	100.28	76.25	95.53	10080.2	0.0773802	0.858488	0.950082	no change	No
RPA0293	155.39	125	147.62	163.73	15264.6	0.695395	0.0989305	0.282395	no change	No
RPA0294	23.38	17.21	10.95	13.61	1584.54	-0.189844	0.675164	0.851068	no change	No
RPA0295	6.28	2.46	2.36	2.74	337.022	-0.245072	0.708273	0.872667	no change	No
RPA0296	179.74	156.1	485.29	652.73	41140.1	2.29224	2.28315e-08	4.9716e-07	up	yes
RPA0297	73.56	33.18	49.94	52.8	5351.38	0.485213	0.377198	0.635176	no change	No
RPA0298	95.83	125.96	94.4	122.35	11107.3	0.506728	0.225138	0.472055	no change	No
RPA0299	17.89	12.87	6.9	17.8	1359.57	0.1694	0.763487	0.906069	no change	No
RPA0300	37.94	37.69	18.58	33.55	3111.72	-0.0238053	0.957957	0.98664	no change	No
RPA0301	74.25	55.56	37.01	39.78	5030.95	-0.211862	0.629809	0.825919	no change	No
RPA0302	157.7	111.35	114.49	167.44	14028.1	0.590308	0.189275	0.426387	no change	No
RPA0303	140.67	127.84	147.87	129.08	14068.7	0.607697	0.164102	0.390565	no change	No
RPA0304	31.47	29.46	20.94	22.43	2581.37	0.0583708	0.889245	0.961559	no change	No
RPA0305	11.2	11.13	6.34	10.68	968.597	0.126183	0.785079	0.913201	no change	No
RPA0306	34.8	31.41	11.97	21.74	2372.11	-0.462485	0.315006	0.579812	no change	No
RPA0307	13.79	7.43	5.52	9.43	886.304	0.00354046	0.994879	0.998455	no change	No
RPA0308	128.68	60.48	42.28	54.5	6862.04	-0.440203	0.411346	0.667746	no change	No
RPA0309	147.99	59.49	98.25	110.26	10654.7	0.541866	0.343801	0.607065	no change	No
RPA0310	22.79	15.97	8.77	14.55	1499.64	-0.218858	0.651345	0.836712	no change	No
RPA0311	50.1	51.91	25.46	66.94	4804.81	0.346826	0.513714	0.746612	no change	No
RPA0312	22.32	32.82	9.28	25.91	2161.35	-0.157019	0.783062	0.912338	no change	No
RPA0313	18.83	28.34	10.3	27.8	2082.46	0.185111	0.743535	0.894012	no change	No
RPA0314	73.07	139.37	39.65	75.62	7783.08	-0.364015	0.489215	0.729137	no change	No
RPA0315	26.8	37	20.57	38.8	3072.92	0.410767	0.390022	0.646902	no change	No
RPA0316	2.06	1.6	2.55	1.97	215.555	0.873284	0.147496	0.367734	no change	No
RPA0317	23.06	43.25	19.09	15.12	2421.58	-0.375311	0.47853	0.722284	no change	No
RPA0318	23.17	23.93	21.47	29.16	2495.87	0.637555	0.124075	0.32849	no change	No
RPA0319	3.25	0.69	0.42	7.26	296.046	1.3671	0.224328	0.471364	no change	yes
RPA0320	2.12	1.17	5.51	39.94	1349.26	4.2225	2.07231e-07	3.8129e-06	up	yes
RPA0321	49.89	57.66	49.46	51.43	5295.4	0.461649	0.265626	0.522338	no change	No
RPA0322	27.34	36.82	23.22	33.7	3029.45	0.359497	0.410798	0.667599	no change	No
RPA0323	24.84	25.31	16.36	24.96	2272.85	0.245552	0.565932	0.785005	no change	No
RPA0324	60.89	52.36	51.59	61.67	5772.45	0.539967	0.192053	0.430036	no change	No
RPA0325	89.26	62.29	79.4	73.5	7830.12	0.568091	0.220589	0.467264	no change	No
RPA0326	30.45	30.33	16.99	24.74	2508.63	-0.0146088	0.972328	0.992516	no change	No
RPA0327	30.02	73.87	8.03	20.23	2961.51	-1.37477	0.0276799	0.11269	no change	yes
RPA0328	28.24	61.41	10.99	12.68	2562.31	-1.36658	0.0100202	0.0513117	no change	yes
RPA0329	26.64	10.78	16.15	27.52	2078.52	0.728247	0.221507	0.468211	no change	No
RPA0330	65.45	64.15	50.01	43.85	5566.73	0.0982541	0.821654	0.933521	no change	No
RPA0331	135.22	81.44	59.55	70.65	8448.27	-0.199079	0.67624	0.852167	no change	No
RPA0332	39.23	36.62	19.26	24.65	2895.73	-0.252492	0.541224	0.766716	no change	No
RPA0333	969.35	556.49	471.7	496.56	61235.5	-0.112558	0.817771	0.931149	no change	No
RPA0334	68.12	74.71	26.37	34.75	4796.61	-0.688335	0.0905033	0.264707	no change	No
RPA0335	101.15	113.24	168.37	163.44	14565.8	1.18849	0.0043428	0.027107	up	yes
RPA0336	41.94	31.39	23.52	30.57	3151.74	0.0929584	0.832823	0.93861	no change	No
RPA0337	23.49	23.45	12.54	19.19	1920.2	-0.0404752	0.925241	0.97144	no change	No
RPA0338	96.9	185.62	49.39	69.52	9386.49	-0.709504	0.151983	0.373816	no change	No
RPA0339	46.51	34.96	28.59	35.52	3626.61	0.189544	0.66465	0.84366	no change	No
RPA0340	91.97	75.04	50.27	54.71	6655.62	-0.123987	0.769755	0.908415	no change	No
RPA0341	42.77	62.49	8.63	7.07	2658.42	-2.17141	6.36874e-06	9.05161e-05	down	yes
RPA0342	18.74	14.98	1.38	2.56	817.355	-2.58795	2.66374e-07	4.78968e-06	down	yes
RPA0343	24.77	32.4	27.08	32.33	2976.87	0.601122	0.157266	0.381082	no change	No
RPA0344	28.8	23.17	7.74	7.9	1556.16	-1.18234	0.00835253	0.0448017	down	yes
RPA0345	4.89	5.79	24.66	12.03	1377.12	2.38573	4.57597e-05	0.000549927	up	yes
RPA0346	38.44	18.17	13.64	17.5	2119.25	-0.335235	0.537905	0.763587	no change	No
RPA0347	3.07	2.92	8.27	7.16	597.745	1.92914	8.1839e-05	0.00091086	up	yes
RPA0348	15.92	8.6	154.81	82.04	7947.27	3.86176	1.41839e-10	4.15623e-09	up	yes
RPA0349	64.55	107.4	53.66	56.63	6900.58	-0.0829706	0.85868	0.950082	no change	No
RPA0351	31.19	30.33	20.03	33.96	2879.11	0.328654	0.456765	0.706924	no change	No
RPA0352	35.55	20.67	16.42	26.26	2442.53	0.11662	0.818304	0.931453	no change	No
RPA0353	4.31	2.31	2.89	4.25	351.518	0.628359	0.283758	0.543145	no change	No
RPA0354	75.14	41.04	48.23	74.28	6076.92	0.592448	0.245562	0.499465	no change	No
RPA0355	125.33	91.1	79.27	106.71	10085.8	0.31034	0.480156	0.723459	no change	No
RPA0356	17.43	11.23	6.58	7.29	1017.32	-0.505713	0.303769	0.565676	no change	No
RPA0357	31.27	34.38	25.3	30.82	3053.5	0.315586	0.440519	0.695889	no change	No
RPA0358	268.84	142.61	173.1	148.15	18446.7	0.200307	0.702975	0.869243	no change	No
RPA0359	12.8	11.61	10.01	9.57	1104.62	0.238317	0.597511	0.805714	no change	No
RPA0360	132.94	180.25	333.51	271.04	25084.2	1.5224	0.000963271	0.00764657	up	yes
RPA0361	2.45	1.89	1.84	1.71	198.786	0.265966	0.651461	0.836712	no change	No
RPA0362	7.96	5.92	2.4	3.22	457.439	-0.774487	0.123933	0.328299	no change	No
RPA0363	12.68	9.84	15.14	14.86	1383.05	0.966253	0.0354452	0.134284	no change	No
RPA0364	2.81	2.57	2.68	2.22	262.357	0.431326	0.439258	0.694821	no change	No
RPA0365	4.2	3.05	6.34	2.9	442.732	0.951964	0.145344	0.364472	no change	No
RPA0366	375.95	351.17	270.42	196.5	29539.8	-0.0627875	0.893783	0.963916	no change	No
RPA0367	1631.56	1316.53	550.17	505.58	93571.2	-0.923724	0.0351026	0.133582	no change	No
RPA0368	16.12	11.19	9.76	15.01	1307.18	0.378404	0.430583	0.68844	no change	No
RPA0369	55.02	64.21	50.1	62.66	5866.73	0.460316	0.257874	0.513747	no change	No
RPA0370	42.42	70.15	6.73	6.69	2732.81	-2.50663	1.55304e-07	2.92551e-06	down	yes
RPA0371	57.13	90.2	47.38	59.22	6254.58	0.0780842	0.862564	0.952009	no change	No
RPA0372	14.63	11.58	21.23	15.95	1693.52	1.07596	0.0294745	0.118072	no change	yes
RPA0373	48.65	27.44	44.66	33.91	4012.82	0.612707	0.251842	0.507697	no change	No
RPA0374	20.57	13.35	39.95	30.03	2868.4	1.61375	0.0017061	0.0122896	up	yes
RPA0375	176.39	148.7	82.59	49.62	10881.3	-0.710453	0.172625	0.401888	no change	No
RPA0376	0.54	0.29	14.8	8.43	744.29	5.39265	2.1229e-17	1.30876e-15	up	yes
RPA0377	56.28	151.17	106.99	81.56	10086.3	0.448714	0.454594	0.705993	no change	No
RPA0378	1.32	0.99	10.54	4.93	536.306	3.34504	1.89403e-07	3.5121e-06	up	yes
RPA0379	2.48	2.3	4.81	5.15	401.629	1.6078	0.00106851	0.00835624	up	yes
RPA0380	15.62	9.01	6.95	7.71	957.814	-0.208673	0.686257	0.858106	no change	No
RPA0381	75.52	81.04	64.95	64.54	7191.34	0.28223	0.496219	0.733817	no change	No
RPA0382	50.4	61.41	21.07	31.37	3881.22	-0.563208	0.185732	0.421913	no change	No
RPA0383	8.26	12.02	5.63	7.51	813.783	-0.0868316	0.854368	0.948726	no change	No
RPA0384	12.7	9.17	6.24	9.1	913.718	0.0118696	0.980225	0.995187	no change	No
RPA0385	23.84	20.25	52.35	43.54	3863.92	1.68643	0.000227313	0.00223407	up	yes
RPA0386	29.48	20.6	24.79	20.77	2442.42	0.425843	0.381329	0.639135	no change	No
RPA0387	207.56	289.7	257.37	254.03	25871.6	0.60065	0.168495	0.396947	no change	No
RPA0388	7.56	7.5	5.83	6.16	676.677	0.221598	0.626597	0.825092	no change	No
RPA0389	37.67	51.19	19.5	21.39	3077.74	-0.567555	0.190149	0.427385	no change	No
RPA0390	30.07	39.98	25.9	23.92	2972.79	0.0725395	0.871355	0.955903	no change	No
RPA0391	1.74	1.24	1.53	2.17	172.798	0.837856	0.168338	0.396774	no change	No
RPA0392	67.13	53.05	33.27	60.13	5262.63	0.14609	0.753163	0.900195	no change	No
RPA0393	18.12	6.52	5.86	6.15	880.687	-0.49849	0.429053	0.686456	no change	No
RPA0394	9.58	12.17	3.13	7.59	763.212	-0.5229	0.342358	0.60573	no change	No
RPA0395	55.87	47.92	32.34	58	4830.65	0.311203	0.49394	0.7325	no change	No
RPA0396	51.62	25.18	24.04	28.67	3195.29	-0.0104027	0.984362	0.995204	no change	No
RPA0397	62.69	25.26	15.51	24.96	3043.44	-0.610551	0.299159	0.560643	no change	No
RPA0398	6.59	5.04	2.32	3.82	424.364	-0.4053	0.436904	0.693407	no change	No
RPA0399	3.19	3.75	2.81	2.42	304.238	0.158732	0.767649	0.908282	no change	No
RPA0400	22.91	38.51	13.43	13.36	2084.13	-0.635023	0.189001	0.426015	no change	No
RPA0401	3.86	3.31	4.4	4.34	415.387	0.839005	0.0935197	0.270859	no change	No
RPA0402	27.5	30.62	15.42	20.4	2280.49	-0.162078	0.696759	0.865162	no change	No
RPA0403	288.92	134.78	183.57	127.48	18495.2	0.124369	0.830075	0.93759	no change	No
RPA0404	26.37	41.27	33.27	22.91	3139.91	0.319008	0.539515	0.765186	no change	No
RPA0405	46.22	23.65	16.34	16.71	2463.93	-0.535843	0.310586	0.574573	no change	No
RPA0406	1.99	2.29	0.93	0.88	143.948	-0.682127	0.271839	0.528542	no change	No
RPA0407	26.72	26.84	11.71	10.36	1787.32	-0.715786	0.109134	0.302782	no change	No
RPA0408	227.23	95.82	78.12	106.52	12292	-0.285687	0.610756	0.812502	no change	No
RPA0409	9.96	6.75	4.39	4.57	620.291	-0.352754	0.484483	0.72596	no change	No
RPA0410	37.85	130.01	30.43	29.44	5272.05	-0.915086	0.152271	0.374135	no change	No
RPA0411	306.08	297.71	241.98	380.84	31081.9	0.566838	0.17575	0.406459	no change	No
RPA0412	19.29	45.8	11.9	24.45	2409.04	-0.324655	0.581652	0.793726	no change	No
RPA0413	14.62	8.62	9.87	24.02	1474.14	1.03105	0.073622	0.227825	no change	yes
RPA0414	59.86	25.97	39.75	48.57	4457.77	0.570765	0.305306	0.566873	no change	No
RPA0415	38.82	31.95	39.01	36.6	3781.4	0.65198	0.139917	0.355208	no change	No
RPA0416	4.18	40.56	1.62	1.61	1011.96	-3.21445	0.00029032	0.00273986	down	yes
RPA0417	10.81	22.19	6.89	6.42	1086.87	-0.740896	0.173674	0.403387	no change	No
RPA0418	36.15	82.87	10.91	10.32	3098.66	-1.9176	0.000498398	0.00438128	down	yes
RPA0419	37.9	25.41	24.45	29.75	2953.33	0.311088	0.499603	0.736137	no change	No
RPA0420	73.86	80.71	38.66	28.21	5272.09	-0.630808	0.181838	0.415992	no change	No
RPA0421	30.34	25.73	6.92	7.28	1596.32	-1.43268	0.0010952	0.00852283	down	yes
RPA0422	153.34	77.79	84.82	104.78	10539.9	0.244832	0.634914	0.828459	no change	No
RPA0423	55.26	62.6	34.39	39.53	4678.16	-0.126613	0.756011	0.900875	no change	No
RPA0424	2099.58	2211.58	46.15	107.47	93869.1	-4.31344	3.62525e-18	2.45843e-16	down	yes
RPA0425	199.52	122.74	182.9	229.16	19128.6	0.886626	0.0591673	0.194506	no change	No
RPA0426	75.9	55.49	72.34	86.18	7520.94	0.808693	0.0644099	0.206582	no change	No
RPA0427	19.55	19.66	14.04	25.56	1984.86	0.52697	0.250909	0.506837	no change	No
RPA0428	30.25	39.71	22.51	19.01	2722.83	-0.182399	0.692624	0.862736	no change	No
RPA0429	1801.22	2863.58	5780.03	5304.89	435482	1.81584	9.6399e-05	0.00105683	up	yes
RPA0430	24.68	24.58	9.05	8.94	1570.17	-0.897878	0.038478	0.141813	no change	No
RPA0431	165.85	351.5	66.51	81.53	15121.6	-1.2551	0.0145763	0.0692457	no change	yes
RPA0432	90.75	87.72	52.89	135.76	9199.89	0.570043	0.275948	0.533791	no change	No
RPA0433	565.1	287.1	429.79	769.24	53289.9	0.997251	0.0631868	0.204324	no change	No
RPA0434	151.71	68.44	88.89	106.42	10496.6	0.35869	0.50941	0.743455	no change	No
RPA0435	24.5	21.28	18.97	23.07	2219.21	0.415799	0.325318	0.589798	no change	No
RPA0436	178.43	246.23	122.57	177.99	17770.5	0.033842	0.937441	0.978244	no change	No
RPA0437	113.64	69.92	125.55	185.21	13112	1.27998	0.00741278	0.0411561	up	yes
RPA0438	70.76	109.93	36.74	70.14	6887.47	-0.242201	0.621561	0.820053	no change	No
RPA0439	60.3	37.69	81.1	78.89	6922.35	1.2576	0.0088029	0.0465857	up	yes
RPA0440	24.2	31.09	33.8	33.58	3197.52	0.843858	0.0517316	0.175407	no change	No
RPA0441	3.01	16.99	2.83	2.67	577.324	-1.28449	0.105632	0.296182	no change	yes
RPA0442	89.21	85.53	55.55	76.6	7588.26	0.128135	0.753342	0.900195	no change	No
RPA0443	376.48	404	228.74	390.76	34561.3	0.184513	0.668634	0.846402	no change	No
RPA0444	14.97	20.78	13.26	24.44	1853.98	0.592871	0.217908	0.465113	no change	No
RPA0445	22.38	23.14	18.5	25.96	2275.82	0.497017	0.234989	0.485841	no change	No
RPA0446	47.84	72.31	40.74	55.21	5361.84	0.214121	0.631243	0.826905	no change	No
RPA0447	31.62	52.74	32.22	30.75	3664.24	0.14301	0.765316	0.906929	no change	No
RPA0448	88.69	75.26	85.17	79.16	8430.5	0.560989	0.196657	0.438033	no change	No
RPA0449	13.47	13.17	11.7	24.09	1605.6	0.93014	0.0569194	0.188949	no change	No
RPA0450	316.43	321.4	320.57	389.7	34657.6	0.696122	0.0794828	0.240782	no change	No
RPA0451	29.55	25.76	18.48	31.94	2644.12	0.380668	0.400393	0.657442	no change	No
RPA0452	72.41	69.03	40.19	52.12	5711.25	-0.0801833	0.843458	0.944093	no change	No
RPA0453	307.56	238.77	156.25	175.78	21415.5	-0.175667	0.679752	0.855617	no change	No
RPA0454	12.09	14.57	7.77	8.24	1038.32	-0.182784	0.680224	0.855699	no change	No
RPA0455	43.33	15.96	16.33	43.43	2979.37	0.487127	0.464436	0.713026	no change	No
RPA0456	7	8.85	6.31	6.13	707.556	0.210227	0.655481	0.839706	no change	No
RPA0457	13.19	4.47	8.25	16.71	1104.62	0.991155	0.135002	0.346783	no change	No
RPA0458	3.97	12.87	5.07	4.5	639.033	-0.237734	0.722029	0.8817	no change	No
RPA0459	7.9	51.42	8.82	8.82	1750.52	-1.17464	0.137696	0.351572	no change	yes
RPA0460	57.08	319.23	23.19	33.92	9408.6	-2.17317	0.00355145	0.0231576	down	yes
RPA0461	80.24	98.56	27.12	34.84	5565.61	-0.98933	0.0165004	0.0761941	no change	No
RPA0462	2.64	8.08	1.74	2.04	334.442	-0.946652	0.164467	0.390991	no change	No
RPA0463	3.32	5.78	2.23	1.76	310.749	-0.611514	0.303546	0.565676	no change	No
RPA0464	1.41	4.97	1.57	1.44	223.012	-0.508099	0.500855	0.736543	no change	No
RPA0465	3.83	5.43	153.57	95.47	7954.27	5.34161	2.81064e-24	3.51108e-22	up	yes
RPA0466	51.36	76.61	26.19	36.24	4515.86	-0.498531	0.26382	0.520638	no change	No
RPA0467	98.1	145.49	47.93	56.92	8200.75	-0.668373	0.126868	0.333467	no change	No
RPA0468	2.96	5.35	1.54	2.94	303.669	-0.37339	0.536428	0.763477	no change	No
RPA0469	8.85	8.32	4.67	5.28	657.631	-0.242161	0.594658	0.804229	no change	No
RPA0470	48.73	59	30.18	38.96	4310.27	-0.100765	0.807313	0.924563	no change	No
RPA0471	20.58	46.71	24.18	27.75	2956.62	0.181734	0.735896	0.890448	no change	No
RPA0472	6.9	10.14	6.32	11.14	869.517	0.555246	0.267137	0.523792	no change	No
RPA0473	35.14	20.51	15.58	19.86	2226.84	-0.12088	0.806859	0.924563	no change	No
RPA0474	5.81	1.56	2.17	4.24	343.581	0.291115	0.701663	0.868691	no change	No
RPA0475	36.85	50.98	10.55	14.19	2558.82	-1.28987	0.00323381	0.0214099	down	yes
RPA0476	50.5	54.29	31.66	55.22	4747.66	0.246027	0.577048	0.790207	no change	No
RPA0477	70.76	48.46	43.02	34.11	4858.39	-0.0623309	0.899197	0.965606	no change	No
RPA0478	89.73	95.9	49.54	24.65	6183.23	-0.720387	0.198879	0.441212	no change	No
RPA0479	20.94	49.98	14.54	13.6	2319.6	-0.762854	0.175899	0.406518	no change	No
RPA0480	11.68	73.72	8.82	9.54	2303.86	-1.64844	0.0344109	0.131627	no change	yes
RPA0481	14.09	83.15	5.85	9.27	2439.79	-2.14331	0.0052916	0.0314079	down	yes
RPA0482	13.75	78.94	9.66	11.76	2542.87	-1.55332	0.0400605	0.146058	no change	yes
RPA0483	4.63	31.24	3.17	2.32	903.256	-2.111	0.0109524	0.0549906	no change	yes
RPA0484	5.02	42.5	2.16	4.75	1173.44	-2.25948	0.00966738	0.0499903	down	yes
RPA0485	11.04	146.61	10.32	9.47	3821.55	-2.40916	0.00925879	0.0484047	down	yes
RPA0486	11.01	9.62	8.25	8.32	933.054	0.235931	0.60321	0.809188	no change	No
RPA0487	21.78	12.09	11.56	12.76	1443.66	0.0618821	0.904284	0.969134	no change	No
RPA0488	460.91	304.23	317.64	350.18	36179.6	0.345812	0.448346	0.703268	no change	No
RPA0489	1969.67	1251.98	1383.65	1251.65	147792	0.265888	0.57966	0.791841	no change	No
RPA0490	31.05	31.12	42.84	60.55	4385.82	1.26385	0.00215376	0.0150551	up	yes
RPA0491	95.85	74.86	42	67.51	6808.31	-0.12285	0.78312	0.912338	no change	No
RPA0492	40.21	37.38	19.09	18.74	2764.02	-0.481405	0.260405	0.516566	no change	No
RPA0493	305.56	86.45	258.56	313.33	25475.4	1.07045	0.101505	0.288989	no change	yes
RPA0494	33.92	23.44	49.89	52.93	4317.21	1.38744	0.00234211	0.0162306	up	yes
RPA0495	17.64	11.04	5.46	10.91	1079.74	-0.308719	0.566748	0.785005	no change	No
RPA0496	125.14	149.69	43.63	94.65	9749.24	-0.487508	0.316514	0.581685	no change	No
RPA0497	309.48	492.63	205.48	298.64	31641.1	-0.135696	0.765774	0.906929	no change	No
RPA0498	450.34	825.41	340.7	377.89	48092	-0.272689	0.570177	0.78671	no change	No
RPA0499	7.96	6.89	4.18	4.03	559.011	-0.30001	0.534319	0.762269	no change	No
RPA0500	152.57	109.43	61.94	63.92	9279.79	-0.509846	0.253967	0.509688	no change	No
RPA0501	38	48.51	18.46	18.09	2904.8	-0.683585	0.116758	0.317076	no change	No
RPA0502	8.39	9.64	2.97	5.95	636.22	-0.506655	0.322921	0.588222	no change	No
RPA0503	16.47	18.54	9.41	12.16	1374.17	-0.160725	0.705883	0.871721	no change	No
RPA0504	26.42	15.98	15.49	17.99	1896.02	0.196449	0.687937	0.85904	no change	No
RPA0505	33.13	14.39	44.01	46.77	3750.43	1.47336	0.00856414	0.0456274	up	yes
RPA0506	22.23	23.85	16.35	15.46	1926.93	0.0248873	0.954372	0.985299	no change	No
RPA0507	3.73	3.61	0.89	1.35	219.142	-1.18677	0.0332574	0.128783	no change	yes
RPA0508	43.17	19.48	31.18	42.73	3525.68	0.760266	0.16776	0.396	no change	No
RPA0509	115.84	131.74	91.67	94.33	10787.4	0.141822	0.730208	0.886748	no change	No
RPA0510	182.58	135.37	136.01	188.05	16329	0.55492	0.203356	0.446706	no change	No
RPA0511	170.72	188.5	109.66	242.96	17783.7	0.474207	0.330021	0.593217	no change	No
RPA0512	20.29	27.84	11.03	13.34	1730.76	-0.436439	0.321626	0.586763	no change	No
RPA0513	17.47	46.96	7.1	9.78	1830.82	-1.38788	0.0181333	0.0820581	no change	yes
RPA0514	6.21	9.02	1.84	1.99	431.005	-1.43771	0.00485885	0.0294673	down	yes
RPA0515	39.73	95.35	10.19	8.61	3357.19	-2.2671	7.08398e-05	0.000808357	down	yes
RPA0516	205.3	170.91	25.42	24.63	9343.9	-2.35572	4.60651e-08	9.54895e-07	down	yes
RPA0517	82.15	100.52	55.49	46.63	6919.47	-0.269183	0.548135	0.770458	no change	No
RPA0518	2.94	2.72	2.01	2.22	245.719	0.126164	0.8134	0.928868	no change	No
RPA0519	122.52	76.46	72.76	92.05	9108.18	0.259676	0.579577	0.791841	no change	No
RPA0520	13.79	5.68	1.92	2.58	542.152	-1.59091	0.0100473	0.0513396	no change	yes
RPA0521	47.25	37.44	23.51	19.46	3081.83	-0.414036	0.3761	0.634452	no change	No
RPA0522	20	14.08	16.42	15.88	1694.89	0.474853	0.314562	0.579219	no change	No
RPA0523	10.1	7.78	6.42	7.4	789.853	0.169345	0.716942	0.87805	no change	No
RPA0524	20.87	12.49	20.08	25.1	2056.54	0.969413	0.047735	0.164918	no change	No
RPA0525	9.01	14.83	12.58	10.37	1198.04	0.520052	0.310121	0.574051	no change	No
RPA0526	120.13	73.46	43.52	83.86	7792.67	-0.101794	0.842834	0.943616	no change	No
RPA0527	47.59	20.28	19.17	23.82	2714.23	-0.130664	0.81725	0.930779	no change	No
RPA0528	53.66	110.91	38.5	41.2	5810.65	-0.486593	0.34395	0.607065	no change	No
RPA0529	60.79	72.98	44.94	46.82	5559.6	0.0104382	0.980037	0.995187	no change	No
RPA0530	521.03	1312.88	653.81	556.31	74885.5	-0.0216193	0.969841	0.99192	no change	No
RPA0531	62.83	267.38	50.25	68.15	10320.9	-0.929605	0.172735	0.401949	no change	No
RPA0532	73.71	213.28	82.28	140.06	12496.4	0.162292	0.787767	0.914534	no change	No
RPA0533	4.27	5.99	3.27	4.93	456.928	0.206981	0.682255	0.8566	no change	No
RPA0534	51.24	96.9	47.66	35.8	5633.02	-0.244441	0.645856	0.832705	no change	No
RPA0535	2.92	2.32	1.84	3.09	255.342	0.427537	0.446931	0.702277	no change	No
RPA0536	23.32	30.7	15.94	17.84	2140.91	-0.126968	0.769106	0.908415	no change	No
RPA0537	65.03	67.68	50.46	74.46	6484.81	0.440254	0.286647	0.546032	no change	No
RPA0538	1628.55	6519.7	5.2	4.51	167362	-9.13152	1.82928e-41	7.89417e-39	down	yes
RPA0539	164.44	153.83	185.8	163.26	17308.1	0.696208	0.108132	0.301412	no change	No
RPA0540	21.58	15.53	4.05	6.32	1081.18	-1.32051	0.0060923	0.0351827	down	yes
RPA0541	37.72	11.92	8.42	14.53	1720.56	-0.611048	0.351649	0.615062	no change	No
RPA0542	17.29	13.34	5.03	6.32	978.762	-0.897394	0.0505592	0.172343	no change	No
RPA0543	71.32	109.39	289.16	269.12	20802.2	2.19296	1.7747e-06	2.79883e-05	up	yes
RPA0544	11.24	7.9	19.59	12.97	1410.29	1.34507	0.0122446	0.0603456	no change	yes
RPA0545	17.86	5.18	7.23	8.5	958.302	-0.0225777	0.973342	0.992516	no change	No
RPA0546	177.85	97.82	17.77	18.24	6845.14	-2.39167	2.10565e-06	3.27722e-05	down	yes
RPA0547	8.25	10.9	3.6	5.01	654.195	-0.618181	0.189887	0.426999	no change	No
RPA0548	22.51	27.46	13.6	13.43	1858.49	-0.328289	0.452487	0.705868	no change	No
RPA0549	14.91	10.75	7.76	9.4	1051.71	-0.0439424	0.92504	0.97144	no change	No
RPA0550	32.72	16.35	16.3	20.33	2128.06	0.107919	0.838833	0.941405	no change	No
RPA0551	5.95	9.78	4.72	6.19	652.682	0.0141765	0.97754	0.993871	no change	No
RPA0552	2.07	3.79	0.87	1.35	187.045	-0.868125	0.172291	0.401888	no change	No
RPA0553	6.21	9.09	4.71	3.54	571.078	-0.311633	0.56137	0.781473	no change	No
RPA0554	4.37	4.97	2.02	1.7	307.785	-0.760396	0.158109	0.381956	no change	No
RPA0555	10.21	8.23	9.92	9.86	986.053	0.653276	0.157708	0.381765	no change	No
RPA0556	384.45	503.94	478.15	374.04	44656.3	0.515774	0.266319	0.523052	no change	No
RPA0557	248.69	315.87	96.78	213.95	20795.6	-0.358441	0.467422	0.714798	no change	No
RPA0558	47.13	66.36	30.11	33.75	4280.85	-0.278399	0.521553	0.750711	no change	No
RPA0559	80.23	91.74	4.73	6.25	3892.22	-3.43247	9.78973e-17	5.4037e-15	down	yes
RPA0560	138.95	228.07	14.33	12.56	8401.65	-3.20006	3.10625e-11	9.83026e-10	down	yes
RPA0561	49.1	17.18	2.53	2.94	1552.8	-3.06829	8.75928e-07	1.46707e-05	down	yes
RPA0562	56.35	88.74	27.31	28.93	4705.01	-0.81057	0.0761637	0.234012	no change	No
RPA0563	4.11	4.45	1.82	2.4	304.224	-0.484166	0.341372	0.604662	no change	No
RPA0564	12.63	12.95	10.46	12.4	1221.02	0.380646	0.372009	0.630687	no change	No
RPA0565	177.46	140.04	18.89	15.88	7668.58	-2.62719	1.09196e-08	2.57887e-07	down	yes
RPA0566	541.86	364.35	73.47	45	22561.6	-2.35208	1.2588e-05	0.000171218	down	yes
RPA0567	77.24	48.22	61.92	102.17	7491.25	0.900095	0.0650733	0.208073	no change	No
RPA0568	75.09	69.82	33.49	39.72	5219.29	-0.443575	0.276204	0.533852	no change	No
RPA0569	33.29	21.51	6.64	5.31	1509.38	-1.63291	0.00151952	0.0111314	down	yes
RPA0570	14.43	12.62	6.96	3.72	896.936	-0.745712	0.194502	0.434291	no change	No
RPA0571	401.05	276.28	257.47	176.37	27560.6	-0.0665719	0.896659	0.964976	no change	No
RPA0572	22.71	22.69	12.08	15.25	1764.72	-0.194182	0.642147	0.832216	no change	No
RPA0573	7.42	3.41	6.34	6.28	610.881	0.765859	0.193655	0.433213	no change	No
RPA0574	2.83	2.43	1.59	3.21	250.599	0.372442	0.524533	0.753298	no change	No
RPA0575	291.44	288.55	250.34	233.61	26825.4	0.298328	0.477842	0.721475	no change	No
RPA0576	73.06	51.16	56.68	72.69	6478.18	0.590651	0.186009	0.421913	no change	No
RPA0577	32.41	54.44	17.03	20.41	2923.07	-0.665219	0.156891	0.380757	no change	No
RPA0578	8.86	10.43	10.4	10.74	1042.5	0.686635	0.121837	0.325152	no change	No
RPA0579	95.55	159.12	1056.79	790.55	62342.7	3.44083	9.67356e-12	3.23383e-10	up	yes
RPA0580	29.83	125.81	25.84	20.22	4610.33	-1.16751	0.0954934	0.274399	no change	yes
RPA0581	19.95	24.47	13.91	12.52	1728.95	-0.184186	0.683256	0.856687	no change	No
RPA0582	9.39	10.15	4.12	4.37	662.883	-0.651274	0.153676	0.376418	no change	No
RPA0583	5.86	6.51	3.47	5.04	510.833	-0.00984104	0.983447	0.995187	no change	No
RPA0584	15.75	23.81	8.11	15.27	1507.98	-0.242727	0.627511	0.825838	no change	No
RPA0585	2.6	1.66	2.31	2.15	225.093	0.619625	0.302108	0.56441	no change	No
RPA0586	12.55	14.97	17.41	12.93	1507.72	0.718641	0.140323	0.355811	no change	No
RPA0587	5.48	8.08	3.49	3.47	492.323	-0.402173	0.428373	0.685599	no change	No
RPA0588	11.14	6.6	5.02	6.5	716.247	-0.0935836	0.857224	0.949523	no change	No
RPA0589	3.1	5.34	1.71	2.01	286.594	-0.631676	0.266013	0.522883	no change	No
RPA0590	155.36	116.51	47.13	71.35	9190.75	-0.677026	0.127212	0.333816	no change	No
RPA0591	61.48	82.78	35.66	40.54	5290.44	-0.371236	0.382621	0.639769	no change	No
RPA0592	31.83	14.75	17.59	29.18	2362.78	0.514685	0.35894	0.620499	no change	No
RPA0593	6.58	5.01	3.1	8.45	576.73	0.478753	0.422422	0.679281	no change	No
RPA0594	4.33	4.2	1.73	7.87	450.894	0.630979	0.377135	0.635176	no change	No
RPA0595	9.87	3.25	3.61	4.54	520.239	-0.162343	0.808239	0.925178	no change	No
RPA0596	17.22	21.38	16.54	18.25	1853.71	0.400643	0.350087	0.612556	no change	No
RPA0597	5.62	4.9	6.76	6.46	622.151	0.885451	0.0637307	0.205383	no change	No
RPA0598	178.51	132.85	93.47	88.02	12021.9	-0.223756	0.618474	0.818567	no change	No
RPA0599	52.34	47.46	29.86	29.39	3878.44	-0.197788	0.642029	0.832216	no change	No
RPA0600	45.65	39.29	19.61	28.28	3197.1	-0.300155	0.482178	0.724835	no change	No
RPA0601	20.59	10.85	6.66	8.08	1100.75	-0.560496	0.291606	0.551057	no change	No
RPA0602	13.58	17.98	9.02	10.08	1231.55	-0.174021	0.69594	0.864824	no change	No
RPA0603	118.08	59.51	80.3	92.18	8925.56	0.493627	0.340897	0.604187	no change	No
RPA0604	54.99	15.16	30.4	51.95	3914.56	0.732555	0.279164	0.537602	no change	No
RPA0605	41.11	35.16	23.75	24.47	3051.19	-0.111116	0.795379	0.91776	no change	No
RPA0606	14.97	19.73	6.99	11.8	1275.75	-0.363357	0.437923	0.694103	no change	No
RPA0607	30.81	31.63	19.28	22.19	2549.39	-0.0454344	0.912123	0.969964	no change	No
RPA0608	551.53	187.64	629.32	965.68	63052.6	1.62027	0.00847015	0.0453301	up	yes
RPA0609	102.97	72.73	35.7	36.57	5855.38	-0.733434	0.105063	0.29512	no change	No
RPA0610	172.09	172.05	160.27	130.34	16082.1	0.325435	0.465028	0.713705	no change	No
RPA0611	14.58	9.37	8.4	8.08	1001.87	0.0120575	0.980846	0.995187	no change	No
RPA0612	19.57	44.42	16.33	19.51	2399.66	-0.283593	0.600636	0.807826	no change	No
RPA0613	17.76	31.5	11.49	20.19	1955.14	-0.114152	0.82375	0.934133	no change	No
RPA0614	30.47	44.73	28.38	36.74	3512.77	0.333829	0.450303	0.704463	no change	No
RPA0615	25.78	19.83	23.5	37.31	2759.28	0.933282	0.039866	0.145684	no change	No
RPA0616	13.36	23.24	8.7	11.95	1374.51	-0.286187	0.561079	0.781297	no change	No
RPA0617	96.13	70.06	24.89	35.9	5276.08	-0.926648	0.0381353	0.141208	no change	No
RPA0618	12.59	15.56	6.16	9.89	1060.4	-0.286358	0.533431	0.76225	no change	No
RPA0619	24.46	27.28	11.4	15.37	1875.61	-0.415771	0.322864	0.588222	no change	No
RPA0620	50.52	51	52.18	52.71	5299.44	0.601196	0.14702	0.367261	no change	No
RPA0621	100.63	32.46	43.36	47.86	5553.01	-0.0114127	0.985498	0.995204	no change	No
RPA0622	11.26	4.5	7.22	11.83	896.011	0.781601	0.20211	0.444792	no change	No
RPA0623	5.89	6.34	6.57	5.83	633.502	0.583817	0.223335	0.469933	no change	No
RPA0624	17.67	39.41	13.59	25.1	2319.23	-0.0388999	0.944916	0.982494	no change	No
RPA0625	12.56	13.12	4.57	7.74	897.87	-0.542465	0.244215	0.498596	no change	No
RPA0626	31.43	24.16	15.69	29.1	2479.94	0.196098	0.682514	0.8566	no change	No
RPA0627	11.11	11.97	4.56	8.77	871.756	-0.281723	0.565271	0.784832	no change	No
RPA0628	4.18	3.95	0.75	3.73	296.2	-0.402804	0.596325	0.804878	no change	No
RPA0629	48.05	40.05	14.18	31.55	3171.2	-0.449041	0.373336	0.63136	no change	No
RPA0630	2.1	2.44	0.93	1.01	152.893	-0.676301	0.260996	0.517269	no change	No
RPA0631	8.45	14.37	4.22	11.91	939.145	-0.00817035	0.989239	0.996164	no change	No
RPA0632	58.07	84.86	22.5	70.84	5651.54	-0.13085	0.824115	0.934133	no change	No
RPA0633	143.73	76.84	85.79	181.69	12460.7	0.772343	0.161569	0.387164	no change	No
RPA0634	1738.27	432.39	968.03	1111.21	108454	0.466236	0.494888	0.732991	no change	No
RPA0635	37.71	47.41	22.15	26.46	3229.57	-0.263149	0.530087	0.759714	no change	No
RPA0636	0.11	0	0	0.19	7.53958	1.16967	0.711443	0.874264	no change	yes
RPA0637	0.31	0.04	0	0.26	14.502	-0.0403849	0.985536	0.995204	no change	No
RPA0638	0.86	0.51	0.54	0.73	66.6721	0.417459	0.610623	0.812502	no change	No
RPA0639	2.32	2.1	1.04	1.14	157.877	-0.47332	0.427674	0.68471	no change	No
RPA0640	3.33	2.33	1.8	1.73	225.549	-0.128928	0.825092	0.93433	no change	No
RPA0641	2.04	1.85	1.44	1.93	181.949	0.325695	0.57027	0.78671	no change	No
RPA0642	0.17	0.42	0.28	0.53	36.0602	0.979543	0.361434	0.623044	no change	No
RPA0643	92.87	82.07	45.75	45.75	6420.39	-0.382046	0.36549	0.625895	no change	No
RPA0644	0.63	0.7	0.21	0.95	60.6625	0.267813	0.783801	0.912832	no change	No
RPA0645	2.57	1.84	2.41	1.92	225.157	0.53918	0.370599	0.629648	no change	No
RPA0646	0	0	0.31	0	10.3812	7.0863	0.0347244	0.132558	no change	yes
RPA0647	0.26	0	0.88	0.42	46.4918	2.89993	0.0704531	0.220317	no change	yes
RPA0648	1.86	1.2	0.58	1.25	117.458	-0.244372	0.736978	0.890448	no change	No
RPA0649	1.33	0.33	0.27	1.04	72.4109	0.112512	0.915146	0.970235	no change	No
RPA0650	1.1	1.12	0.88	0.33	84.5635	-0.260214	0.766021	0.906929	no change	No
RPA0651	3.73	3.43	1.85	1.99	265.193	-0.350842	0.506534	0.74146	no change	No
RPA0652	0.43	1.38	0.31	0.37	57.7003	-0.856263	0.372958	0.630945	no change	No
RPA0653	5.16	16.26	5.42	6.45	798.392	-0.295111	0.645895	0.832705	no change	No
RPA0654	1.58	5.61	1.17	1.55	229.25	-0.852254	0.254039	0.509688	no change	No
RPA0655	2.03	3.08	3.96	2.81	315.301	0.989544	0.0934158	0.270859	no change	No
RPA0656	1.46	3.15	1.56	1.86	198.234	0.121225	0.851963	0.948024	no change	No
RPA0657	1.06	0.87	1.17	1.1	109.475	0.789899	0.243939	0.498484	no change	No
RPA0658	2.94	3.09	3.05	4.42	348.452	0.838131	0.0946979	0.273105	no change	No
RPA0659	1.74	2.14	2.8	2.83	251.75	1.09344	0.0435485	0.155481	no change	yes
RPA0661	8.07	28.81	6.47	4.8	1105.11	-1.11929	0.103626	0.293329	no change	yes
RPA0662	6.38	85.32	5.75	7.36	2265.19	-2.24527	0.0155533	0.0726689	no change	yes
RPA0663	7.47	4.25	5.7	7.27	634.765	0.67606	0.204942	0.448736	no change	No
RPA0664	9.66	12.66	10.15	12.56	1146.36	0.568124	0.200568	0.443454	no change	No
RPA0665	4.48	3.25	3.01	2.91	341.479	0.167555	0.755089	0.900604	no change	No
RPA0666	1.01	1.82	0.89	1.02	116.174	-0.0148046	0.98302	0.995187	no change	No
RPA0667	0.57	1.15	0.62	0.57	71.8505	0.0372563	0.964001	0.988788	no change	No
RPA0668	3.34	8.39	3.61	3.87	468.391	-0.0876828	0.886626	0.960698	no change	No
RPA0669	1.41	0.58	3.47	3.12	243.433	2.27856	0.000821383	0.00669672	up	yes
RPA0670	0.24	0.6	2.31	1.07	124.002	2.62484	0.00195053	0.0138197	up	yes
RPA0671	1.37	0.77	1.75	1.87	154.549	1.30072	0.0494122	0.169235	no change	yes
RPA0672	1.85	1.86	1.54	1.44	168.037	0.242738	0.682942	0.8566	no change	No
RPA0673	0.85	0.61	1.2	0.71	90.0483	0.972567	0.219637	0.466649	no change	No
RPA0674	8.52	7.05	2.48	2.98	488.357	-0.972856	0.0440148	0.156274	no change	No
RPA0675	9.55	8.15	2.35	1.7	493.026	-1.55369	0.00384071	0.024516	down	yes
RPA0676	29.03	12.67	2.76	3.8	1068.11	-2.14703	0.000216029	0.00213199	down	yes
RPA0677	14.2	20.32	2.25	2.46	856.418	-2.32075	9.40706e-07	1.55847e-05	down	yes
RPA0678	3.3	4	26.3	37.07	2049.22	3.65063	2.52918e-17	1.53923e-15	up	yes
RPA0679	61.41	39.03	10.65	17.97	2941.94	-1.29959	0.0085164	0.0454751	down	yes
RPA0680	5.31	3.87	6.83	5.47	569.818	0.987932	0.0612257	0.200164	no change	No
RPA0681	37.21	52.65	65.96	61.8	5762.59	1.07175	0.017019	0.0781328	no change	yes
RPA0682	7.76	7.02	6.5	11.24	832.993	0.77822	0.102604	0.291304	no change	No
RPA0683	9.17	13.24	13.71	17.11	1391.89	1.00355	0.0268092	0.109615	no change	yes
RPA0684	99.69	176.64	115.97	93.6	12153.3	0.17862	0.724107	0.88308	no change	No
RPA0685	52.49	54.43	28.58	29.97	3996.47	-0.31703	0.442349	0.697182	no change	No
RPA0686	9.64	10.71	8.76	9.98	988.906	0.427836	0.326093	0.590405	no change	No
RPA0687	20.12	12.53	5.46	6.01	1028	-0.967862	0.0524549	0.177264	no change	No
RPA0688	18.61	7.09	4.19	4.41	798.963	-1.04071	0.0935015	0.270859	no change	yes
RPA0689	31.28	23.4	11.99	11.7	1859.87	-0.654365	0.15452	0.377513	no change	No
RPA0690	2.64	2.36	0.81	1.47	171.285	-0.620331	0.311176	0.574992	no change	No
RPA0691	8.52	5.28	2.51	2.18	431.397	-0.999339	0.073806	0.228189	no change	No
RPA0692	20.04	17.1	5.45	5.27	1098.63	-1.23804	0.0066517	0.0378151	down	yes
RPA0693	12.21	15.64	4.42	6.26	896.099	-0.849342	0.0624369	0.202867	no change	No
RPA0694	5.64	4.32	1.51	1.41	296.369	-1.21506	0.0265926	0.109106	no change	yes
RPA0695	8.75	8.41	2.27	1.6	475.982	-1.57129	0.00350559	0.0229215	down	yes
RPA0696	9.81	8.86	5.22	4.1	674.943	-0.432448	0.388365	0.645544	no change	No
RPA0697	0.68	0.28	0.05	0.57	37.3879	-0.207794	0.87571	0.956332	no change	No
RPA0698	0.39	0.27	0.14	0.61	35.1661	0.645434	0.572793	0.787973	no change	No
RPA0699	2.57	1.16	1.78	1.95	191.049	0.53785	0.426638	0.683514	no change	No
RPA0700	0.12	0	0.16	0.52	22.1656	2.95613	0.102776	0.291619	no change	yes
RPA0701	0.79	0.44	0.36	0.24	44.2928	-0.463001	0.639202	0.831312	no change	No
RPA0702	35.27	26.75	7.8	7.26	1750.2	-1.4862	0.00137993	0.0102352	down	yes
RPA0703	12.34	15.88	3.23	2.68	765.628	-1.68485	0.000635427	0.00544471	down	yes
RPA0704	10.8	9.72	18	16.71	1487.41	1.31679	0.00332453	0.0218884	up	yes
RPA0705	16.23	73.84	40.37	25.73	3903.35	0.157357	0.830734	0.93759	no change	No
RPA0706	3.26	2.34	2.62	1.42	243.225	0.11983	0.856502	0.949513	no change	No
RPA0707	23.33	9.31	12.92	15.05	1528.25	0.309232	0.599888	0.807826	no change	No
RPA0708	6.91	9.07	6.56	4.72	679.805	0.0785794	0.880983	0.958521	no change	No
RPA0709	37.19	42.48	27.95	32.25	3471.42	0.141989	0.729472	0.886081	no change	No
RPA0710	5.26	5.01	1.72	4.37	390.642	-0.262494	0.655879	0.839706	no change	No
RPA0711	18.68	10.06	8.22	11.74	1196.99	-0.00482348	0.992717	0.997395	no change	No
RPA0712	22.91	17.72	14.08	13.52	1687.33	-0.00389385	0.993217	0.997395	no change	No
RPA0713	139.08	101.64	70.8	66.79	9211.62	-0.252418	0.577299	0.790207	no change	No
RPA0714	20.9	23.91	15.93	24.84	2143.4	0.388722	0.370558	0.629648	no change	No
RPA0715	12.9	15.05	4.65	11.22	1042.51	-0.319766	0.550115	0.772373	no change	No
RPA0716	4.34	12.41	3.26	8.22	678.975	-0.0398289	0.95354	0.985172	no change	No
RPA0717	8.54	31.75	18.76	29.99	2277.74	0.812329	0.222689	0.469198	no change	No
RPA0718	1.89	4.46	1.57	3.1	268.34	0.075461	0.910098	0.969964	no change	No
RPA0719	11.2	11.88	8.21	8.27	980.337	0.0688938	0.876707	0.956939	no change	No
RPA0720	1.73	4.12	1.39	3.04	250.366	0.111256	0.871767	0.955943	no change	No
RPA0721	9.55	5.55	2.8	3.79	512.559	-0.670208	0.216459	0.463269	no change	No
RPA0722	9.5	18.08	4.06	7.54	911.528	-0.729441	0.185485	0.421695	no change	No
RPA0723	2.88	2.45	1.38	2.44	223.898	0.0325971	0.954954	0.985471	no change	No
RPA0724	39.37	22.75	28.38	31.85	3119.52	0.494503	0.316389	0.58168	no change	No
RPA0725	0.48	0	0.19	0	16.5089	-0.676743	0.803164	0.922705	no change	No
RPA0726	3.13	1.02	6.79	4.68	442.735	2.03351	0.00430397	0.0269537	up	yes
RPA0727	0.87	0.97	1.42	1.06	114.768	1.00621	0.144406	0.362586	no change	yes
RPA0728	30.81	45.38	42.19	44.74	4215.2	0.746005	0.0939015	0.271633	no change	No
RPA0729	15.01	30.26	25.37	25.29	2476.56	0.726477	0.161981	0.387564	no change	No
RPA0730	21.11	29.92	31.3	41.31	3236.82	1.04844	0.0166144	0.0766457	no change	yes
RPA0731	9.32	4.3	2.84	3.37	472.08	-0.600702	0.31359	0.577877	no change	No
RPA0732	19.51	9.6	12.7	27.32	1782.78	0.951469	0.103228	0.292552	no change	No
RPA0733	23.4	15	6.31	14.73	1415.36	-0.377401	0.497669	0.735264	no change	No
RPA0734	68.03	37.79	42.2	28.37	4398.61	-0.00993601	0.985752	0.995204	no change	No
RPA0735	20.56	12.29	15.48	7.84	1418.18	0.0993377	0.87113	0.955903	no change	No
RPA0736	44.83	12.43	20.12	19.52	2409.98	0.010757	0.987271	0.99522	no change	No
RPA0737	1.98	4.36	1.01	1.24	198.409	-0.944291	0.150393	0.371904	no change	No
RPA0738	4.19	11.69	3.44	3.86	547.528	-0.561869	0.372359	0.63076	no change	No
RPA0739	0.92	2.92	0.67	0.77	122.422	-0.856288	0.28551	0.544961	no change	No
RPA0740	11.8	5.77	5.12	6.94	728.736	-0.0192195	0.972785	0.992516	no change	No
RPA0741	9.07	15.67	3.77	6.46	814.058	-0.749759	0.154031	0.376705	no change	No
RPA0742	3.27	3.09	0.98	2.24	226.279	-0.483592	0.430989	0.688596	no change	No
RPA0743	3.2	7.34	2.76	3.33	400.786	-0.239359	0.690385	0.86085	no change	No
RPA0744	2.52	2.14	2.98	5.65	351.659	1.39713	0.010535	0.0533154	no change	yes
RPA0745	1.24	0.67	4.34	4.49	308.404	2.75326	3.77544e-06	5.61819e-05	up	yes
RPA0746	0.72	0.21	3.48	2.32	199.7	3.20931	5.94622e-05	0.00069524	up	yes
RPA0747	16.45	45.83	19.58	30.11	2762.14	0.21134	0.722454	0.881821	no change	No
RPA0748	10.21	19.17	8.23	15.81	1315.32	0.228065	0.674553	0.85097	no change	No
RPA0749	10.96	23.71	11.58	15.81	1535.72	0.202585	0.70665	0.872007	no change	No
RPA0750	41.71	215.18	31.25	65.51	8103.75	-0.886754	0.236194	0.487673	no change	No
RPA0751	39.07	34.1	13.76	59.93	3625.13	0.470604	0.473631	0.718289	no change	No
RPA0752	24.51	16.31	7.35	40.47	2206.71	0.675008	0.354901	0.616434	no change	No
RPA0753	12.22	23.18	8.9	17.37	1504.64	0.0862021	0.874231	0.956332	no change	No
RPA0754	30.17	9.32	14.63	21.02	1894.15	0.366814	0.572239	0.787824	no change	No
RPA0755	123.5	14.96	4.18	3.31	3145.71	-3.65881	2.04604e-05	0.000270545	down	yes
RPA0756	208.24	23.25	8.13	7.67	5357.53	-3.33603	0.000111361	0.00119061	down	yes
RPA0757	356.51	78.08	20.19	23.94	10457.5	-2.7749	0.000102811	0.00111681	down	yes
RPA0758	183.16	31.53	3.2	3.38	4713.01	-4.49669	6.28283e-09	1.51394e-07	down	yes
RPA0759	383.88	121.89	5.22	3.27	10858.8	-5.32407	2.97377e-15	1.37053e-13	down	yes
RPA0760	153.88	112.9	2.41	2.48	5698.36	-5.22174	5.58498e-31	1.26247e-28	down	yes
RPA0761	791.55	2045.88	23.38	21.87	59737.2	-5.39885	2.82898e-21	2.39807e-19	down	yes
RPA0762	604.39	934.43	5.11	7.08	32151.4	-6.4425	1.05625e-46	1.2535e-43	down	yes
RPA0763	20.49	7.47	16.09	13.79	1502.37	0.648663	0.30017	0.562094	no change	No
RPA0764	2.96	1.51	4.38	10.07	516.329	2.18159	0.000486667	0.0042861	up	yes
RPA0765	3.1	2.26	5.07	5.17	423.177	1.48284	0.00408519	0.0257878	up	yes
RPA0766	6.97	5.33	2.18	3.49	424.551	-0.599063	0.247662	0.50263	no change	No
RPA0767	29.91	20.9	13.29	12.97	1858.44	-0.400775	0.394841	0.651425	no change	No
RPA0768	14.63	10.05	13.47	18.56	1474.16	0.902849	0.0549873	0.184079	no change	No
RPA0769	15.83	10.02	22.11	28.32	2056.1	1.49496	0.00176201	0.0125983	up	yes
RPA0770	10.81	8.9	11.87	19.5	1342.23	1.18743	0.0102834	0.0523274	no change	yes
RPA0771	0.36	13.46	17.95	0.01	882.828	1.09542	0.724212	0.88308	no change	yes
RPA0772	62.18	32.76	25.03	28.03	3588.31	-0.301328	0.557468	0.778553	no change	No
RPA0773	13.07	12.72	17.25	23.38	1754.37	1.18836	0.00487372	0.0295096	up	yes
RPA0774	29.12	32.93	29.24	32.11	3145.9	0.533289	0.197329	0.438745	no change	No
RPA0775	41	11.62	25.31	36.56	2954	0.746799	0.261086	0.517269	no change	No
RPA0776	29.01	82.94	11.06	13.39	3038.43	-1.6406	0.00573862	0.0336311	down	yes
RPA0777	31.31	45.97	30.8	35.74	3609.35	0.33339	0.450399	0.704463	no change	No
RPA0778	109.71	153.26	609.29	534.53	40510.7	2.68949	2.60953e-09	6.6243e-08	up	yes
RPA0779	105.78	133.32	93.59	118.66	11339	0.369038	0.369898	0.629488	no change	No
RPA0780	1.59	1.5	7.43	5.97	476.783	2.68569	2.26302e-07	4.11592e-06	up	yes
RPA0781	1.85	1.03	131.35	72.85	6458.01	6.73536	6.76408e-30	1.23496e-27	up	yes
RPA0782	1.22	2.37	67.15	25.8	3030.78	5.31998	2.47264e-15	1.16214e-13	up	yes
RPA0783	28.07	35.59	25.61	46.71	3456.95	0.699683	0.129438	0.336866	no change	No
RPA0784	9.03	26.76	7.32	8.8	1221.93	-0.595507	0.333716	0.596442	no change	No
RPA0785	14.84	43.46	8.1	11.39	1781.7	-1.03677	0.0885245	0.26034	no change	yes
RPA0786	66.76	62.42	7.38	10.01	3202.93	-2.36097	1.37998e-08	3.17999e-07	down	yes
RPA0787	161.48	63.96	76.88	73.74	9312.88	-0.0360388	0.95072	0.984124	no change	No
RPA0788	2.54	1.53	1.58	1.27	172.582	0.0484842	0.941276	0.980522	no change	No
RPA0789	24.88	18.13	8.55	13.44	1549.93	-0.449441	0.339548	0.602554	no change	No
RPA0790	15.98	11.45	5.96	5.1	910.282	-0.749505	0.134523	0.346115	no change	No
RPA0791	54.55	40.65	19.47	15.9	3068.45	-0.863517	0.0709933	0.221537	no change	No
RPA0792	22.76	17.52	15.13	19	1865.65	0.295814	0.503662	0.739034	no change	No
RPA0793	58.05	42.56	9.88	12.22	2759.15	-1.6514	0.000208178	0.00206309	down	yes
RPA0794	231.55	471.84	514.33	560.41	47097.7	1.1696	0.0206418	0.090308	no change	yes
RPA0795	126.73	161.58	104.9	78.85	11642.9	-0.071721	0.879067	0.957788	no change	No
RPA0796	78.78	93.64	56.91	41.56	6616.68	-0.229017	0.629288	0.825886	no change	No
RPA0797	33.59	28.7	18.15	27.34	2652.04	0.0699718	0.872121	0.95611	no change	No
RPA0798	74.19	24.49	52.39	75.53	5893.76	0.889192	0.154199	0.376921	no change	No
RPA0799	29.69	28.14	7.75	6.23	1630.59	-1.4794	0.00156498	0.0114292	down	yes
RPA0800	4.57	2.29	1.62	2.55	267.422	-0.204255	0.745018	0.895115	no change	No
RPA0801	239.11	129.73	86.98	71.09	12557.4	-0.661595	0.20937	0.454865	no change	No
RPA0802	7.92	7.62	1.76	3.34	473.04	-1.09729	0.0340734	0.130744	no change	yes
RPA0803	23.69	14.42	12.64	8.97	1463.59	-0.246577	0.650765	0.836712	no change	No
RPA0804	2.56	0.55	1.79	1.65	170.529	0.688285	0.422368	0.679281	no change	No
RPA0805	1150.08	3821.1	1938.13	1554.15	209605	0.0758417	0.905572	0.969259	no change	No
RPA0806	17.78	140.93	15.83	18.93	4292.61	-1.62744	0.0473098	0.163862	no change	yes
RPA0807	8.2	10.41	2.47	3.04	551.262	-1.21285	0.0103332	0.0524619	no change	yes
RPA0808	31.74	17.69	18.92	19.62	2202.86	0.18523	0.716214	0.877385	no change	No
RPA0809	12.48	21.98	8.78	8.47	1237.45	-0.433613	0.391152	0.64742	no change	No
RPA0810	0.47	0.26	0.76	0.13	44.2429	0.927696	0.445072	0.700053	no change	No
RPA0811	21.41	25.04	5.91	5.53	1311.67	-1.46033	0.00114566	0.00880011	down	yes
RPA0812	10.16	8.68	5.45	7.49	779.418	-0.0119979	0.979066	0.994783	no change	No
RPA0813	7.79	4.24	5.17	5.01	561.553	0.307814	0.580944	0.79323	no change	No
RPA0814	62.6	158.09	32.05	40.59	6726.74	-1.05341	0.0592974	0.194665	no change	yes
RPA0815	8.94	22.59	11.95	8.5	1282.01	-0.034219	0.955611	0.985721	no change	No
RPA0816	36.55	50.5	47.62	64.97	5177.73	0.908083	0.0352603	0.133833	no change	No
RPA0817	38.6	68.42	36.44	50.66	4818.52	0.241735	0.614887	0.81601	no change	No
RPA0818	41.77	96.56	62.23	81.31	7162.83	0.599865	0.264286	0.520823	no change	No
RPA0819	31.2	23.84	129.94	174.02	10271.8	2.99547	3.55267e-12	1.24004e-10	up	yes
RPA0820	27.73	53.09	25.78	39.04	3600.98	0.215568	0.669671	0.847351	no change	No
RPA0821	94.14	70.21	57.02	53.14	6786.18	-0.0214756	0.96214	0.9883	no change	No
RPA0822	57.44	46.66	42.38	58.26	5181.55	0.480354	0.259539	0.515279	no change	No
RPA0823	35.02	29.58	7.34	10.93	1887.81	-1.29789	0.00321304	0.0213319	down	yes
RPA0824	48.11	35.73	12.89	16.19	2619.83	-0.993278	0.0250891	0.104472	no change	No
RPA0825	138.17	105.42	39.09	47.82	7686.77	-0.950301	0.0269763	0.110203	no change	No
RPA0826	82.09	106.53	92.71	128.19	10525.2	0.763035	0.0690932	0.216922	no change	No
RPA0827	17.49	14.08	29.14	34.11	2568.11	1.54297	0.000342324	0.00316766	up	yes
RPA0828	72.83	26.97	657.06	1379.08	61939.6	4.84109	8.30719e-15	3.65132e-13	up	yes
RPA0829	42.5	49.96	245.27	1147.66	41625	4.37427	4.79021e-11	1.496e-09	up	yes
RPA0830	89.14	47.08	51.9	58.99	6199.01	0.240226	0.63699	0.829572	no change	No
RPA0831	136.76	238.58	3.43	6.32	8032.91	-4.747	6.53542e-21	5.44275e-19	down	yes
RPA0832	150.57	488.4	4.36	4.44	13386.8	-5.61419	1.85152e-19	1.44085e-17	down	yes
RPA0833	38.61	69.01	0.92	0.68	2269.58	-5.49087	3.2759e-24	3.98735e-22	down	yes
RPA0834	23.7	27.73	0	0.63	1082.41	-5.94344	0.0285282	0.115823	no change	yes
RPA0835	60.53	65.9	2.09	1.92	2742.86	-4.41771	9.39942e-24	1.08827e-21	down	yes
RPA0836	141.71	282.16	8.56	6.86	9210.77	-4.20146	2.72881e-15	1.26997e-13	down	yes
RPA0837	12.23	20.98	0.76	0.74	731.103	-3.90623	1.71041e-13	6.71017e-12	down	yes
RPA0838	12.92	9.22	1.4	1.94	560.803	-2.20147	1.23006e-05	0.000168273	down	yes
RPA0839	64.81	46.38	52.94	61.92	5785.72	0.585761	0.186013	0.421913	no change	No
RPA0840	28.89	37.65	14.23	35.47	2826.62	0.0750255	0.887709	0.961428	no change	No
RPA0841	113	199.18	128.49	89.68	13204.9	0.070624	0.893692	0.963916	no change	No
RPA0842	52.02	40.2	37.28	43.82	4368.48	0.354212	0.411451	0.667746	no change	No
RPA0843	218.58	869.04	287.35	626.72	49123.1	0.266383	0.701219	0.868428	no change	No
RPA0844	80.72	262.45	66.72	183.74	14322.6	0.0466152	0.945635	0.982494	no change	No
RPA0845	199.14	926.82	171.09	463.4	41512.1	-0.322302	0.667637	0.84559	no change	No
RPA0846	61.16	28.27	49.91	90.52	6023.57	1.15367	0.0404711	0.147328	no change	yes
RPA0847	462.14	270.94	322.15	504.49	39914.3	0.688907	0.161381	0.387164	no change	No
RPA0848	13.57	31.57	13.09	14.31	1760.2	-0.160934	0.770954	0.908469	no change	No
RPA0849	129.88	103.98	112.95	98.6	11349.3	0.416661	0.354323	0.616368	no change	No
RPA0850	28.58	26.87	19.2	23.68	2443.63	0.167955	0.685267	0.858076	no change	No
RPA0851	233.36	468.46	147.68	178.45	24306.2	-0.555239	0.267013	0.523764	no change	No
RPA0852	99.38	128.79	291.28	156.52	18770.8	1.57343	0.00398221	0.0252048	up	yes
RPA0853	12.17	11.95	9.27	9.9	1082.5	0.218263	0.616745	0.817562	no change	No
RPA0854	105.52	158.56	294.79	290.18	23292	1.70877	0.000140592	0.0014668	up	yes
RPA0855	17.16	41.91	7.68	11.62	1791.45	-1.07694	0.058543	0.193091	no change	yes
RPA0856	39.01	183.75	22	22.94	5929.19	-1.73969	0.0140458	0.0672811	no change	yes
RPA0857	3315.9	10339.2	3576.63	3614.27	499401	-0.356969	0.557799	0.778785	no change	No
RPA0858	14.36	11.23	18.85	17.95	1655.88	1.07889	0.0184645	0.0830029	no change	yes
RPA0859	4.45	3.42	3.12	3.47	363.356	0.287317	0.576304	0.790207	no change	No
RPA0860	28.57	43.03	23.08	34.99	3212.51	0.228513	0.618134	0.818567	no change	No
RPA0861	98.13	60.2	45.15	55.36	6330.29	-0.122086	0.796656	0.918341	no change	No
RPA0862	29.08	23.09	7.24	13.43	1695.47	-0.827366	0.0857236	0.25471	no change	No
RPA0863	37.58	27.67	17.68	19.54	2485.62	-0.266572	0.551543	0.77332	no change	No
RPA0864	41.76	143.85	14.29	12.29	4625.1	-2.22327	0.000604306	0.00519681	down	yes
RPA0865	32.21	27.44	25.69	43.98	3306.41	0.738535	0.101294	0.28862	no change	No
RPA0866	52.09	20.87	16.45	17.85	2566.42	-0.551813	0.343782	0.607065	no change	No
RPA0867	78.72	37.15	29.42	52.23	4838.4	-0.000625684	0.999104	0.999675	no change	No
RPA0869	25.83	48.92	5.28	2.44	1785.02	-2.66128	2.65137e-05	0.000338334	down	yes
RPA0870	111.52	51.8	7.19	13.33	4017.76	-2.49121	1.13922e-05	0.00015675	down	yes
RPA0871	509.12	225.94	198.06	247.93	28795.2	-0.192824	0.723942	0.88308	no change	No
RPA0872	89.99	68.8	28.09	45.03	5478.39	-0.601231	0.181803	0.415992	no change	No
RPA0873	46.59	50.19	16.15	21.49	3136.51	-0.827114	0.0440867	0.156412	no change	No
RPA0874	43.23	36.8	13.07	19.57	2637.24	-0.770083	0.0764362	0.234309	no change	No
RPA0875	176.95	132.28	103.26	118.63	13145.2	0.0619423	0.886024	0.960698	no change	No
RPA0876	32.11	51.78	20.33	17.14	2883.38	-0.589571	0.229606	0.479095	no change	No
RPA0877	19.89	18.16	8.19	8.04	1284.81	-0.674651	0.128307	0.334839	no change	No
RPA0878	5.09	2.88	3.65	6.62	470.096	0.871351	0.130503	0.339265	no change	No
RPA0879	121.53	88	77.03	104.43	9804.78	0.321035	0.466336	0.714557	no change	No
RPA0880	18.43	33.79	8.97	8.4	1607.93	-1.02066	0.0458907	0.160454	no change	yes
RPA0881	4.78	3.8	2.4	3.54	355.872	-0.00625935	0.990355	0.996654	no change	No
RPA0882	3.91	6.88	1.25	2.61	336.108	-0.970961	0.108674	0.302005	no change	No
RPA0883	6.08	25.1	1.66	3.08	779.282	-2.18907	0.00251608	0.0172599	down	yes
RPA0884	26.56	77.25	15.31	20.16	3199.01	-1.00072	0.0942408	0.272449	no change	yes
RPA0885	69.17	56.02	34.55	38.24	4808.28	-0.237785	0.576444	0.790207	no change	No
RPA0886	14.4	32.53	15.76	20.82	2065.35	0.186013	0.731823	0.887718	no change	No
RPA0887	39.42	59.74	52.82	74.61	5865.08	0.897575	0.045423	0.159839	no change	No
RPA0888	19.07	11.16	15.25	15.07	1554.42	0.552602	0.276599	0.534397	no change	No
RPA0889	6249.39	3191.33	2671.65	1640.63	331519	-0.550837	0.342609	0.605948	no change	No
RPA0890	42.39	45.22	8.33	5.26	2239.32	-2.1015	4.13425e-05	0.000505806	down	yes
RPA0891	111.28	160.35	64.86	84.45	10104.2	-0.322526	0.456087	0.706273	no change	No
RPA0892	61.94	84.82	35.09	68.39	6086.9	0.00816449	0.986369	0.99522	no change	No
RPA0893	6.8	3.73	42.29	42.53	2803.03	3.55628	3.88153e-12	1.33519e-10	up	yes
RPA0894	15.13	25.73	8.7	10.32	1417.85	-0.553576	0.253008	0.509408	no change	No
RPA0895	16.93	97.51	4.94	6.73	2691.78	-2.74152	0.000300119	0.00281555	down	yes
RPA0896	6.67	15.54	2.69	3.76	650.415	-1.24188	0.0331215	0.128664	no change	yes
RPA0897	122.35	76.31	73.86	107.82	9571.17	0.392444	0.408935	0.665711	no change	No
RPA0898	2.36	1.93	2.98	3.05	272.649	1.04127	0.0531054	0.178788	no change	yes
RPA0899	13.98	24.17	4.71	5.89	1106.61	-1.30154	0.008512	0.0454751	down	yes
RPA0900	5.26	5.57	2.82	2.28	381.513	-0.516743	0.325402	0.589798	no change	No
RPA0901	55.5	66.09	10.9	13.77	3260.65	-1.76081	2.15043e-05	0.000281991	down	yes
RPA0902	5.12	4.78	3.08	2.28	371.188	-0.311111	0.568401	0.785273	no change	No
RPA0903	1.58	2.6	2.55	1.95	225.204	0.68589	0.26868	0.525666	no change	No
RPA0904	39.72	41.46	34.94	39.92	3948.72	0.428801	0.291787	0.55118	no change	No
RPA0905	97.45	109.72	192.49	213.52	16598.1	1.5196	0.000164065	0.00167487	up	yes
RPA0906	218.12	291.5	48.21	55.31	13673.4	-1.75069	3.03225e-05	0.000383842	down	yes
RPA0907	128.64	155.78	183.32	242.84	18692	1.12059	0.0059815	0.0348823	up	yes
RPA0908	5.95	10.16	8.35	6.15	780.876	0.431193	0.432393	0.689708	no change	No
RPA0909	38.93	32.31	23.79	16.42	2727.54	-0.247151	0.620837	0.819554	no change	No
RPA0910	5.18	5.96	1.01	2.17	324.124	-1.30357	0.0219873	0.0946271	no change	yes
RPA0911	3.86	3.77	0.93	1.88	241.03	-0.934361	0.109677	0.303291	no change	No
RPA0912	40.55	21.84	9.9	14.52	2031.49	-0.834021	0.10879	0.302005	no change	No
RPA0913	363.31	370.5	301.01	246.96	32075.1	0.147703	0.738461	0.890618	no change	No
RPA0914	40.11	38.35	23.38	28.87	3203.31	-0.0475456	0.907648	0.969792	no change	No
RPA0915	45.95	32.29	18.47	37.22	3268.21	0.0105256	0.983326	0.995187	no change	No
RPA0916	56.13	90.27	44.41	52	5937.26	-0.0528283	0.907639	0.969792	no change	No
RPA0917	173.72	447.09	216.93	163.14	24509.7	-0.120877	0.837783	0.941292	no change	No
RPA0918	740.51	198.41	527.48	670.45	55753.6	0.873153	0.18976	0.426914	no change	No
RPA0919	27.56	16.07	8.32	9.68	1453.78	-0.740721	0.140401	0.355811	no change	No
RPA0920	62.39	50.66	19.73	27.24	3757.74	-0.738317	0.0853323	0.254442	no change	No
RPA0921	18.38	20.02	8.48	9.55	1341.88	-0.543416	0.202437	0.445306	no change	No
RPA0922	36.82	52.12	16.92	16.13	2847.94	-0.865421	0.056139	0.187012	no change	No
RPA0923	24.66	41.57	17.28	17.78	2433.61	-0.358012	0.454868	0.705993	no change	No
RPA0924	10.28	8.61	6.46	7.7	820.116	0.123889	0.784762	0.913055	no change	No
RPA0925	99.26	139.53	667.91	300.08	35539.2	2.63198	9.11345e-06	0.000126496	up	yes
RPA0926	11.23	11.95	207.44	101.6	10215.6	4.34057	1.35169e-14	5.7806e-13	up	yes
RPA0927	43.43	62.65	32.35	30.84	4122.31	-0.184319	0.683608	0.856902	no change	No
RPA0928	6.38	8.9	3.75	3.25	530.699	-0.557353	0.276104	0.533852	no change	No
RPA0929	0.65	1.15	1.18	0.77	97.7836	0.705864	0.363616	0.625166	no change	No
RPA0930	10.62	9.9	27.23	25.79	2045.56	1.92707	1.0514e-05	0.00014551	up	yes
RPA0931	7.07	7.89	38.28	26.09	2307.9	2.68823	6.3224e-08	1.27713e-06	up	yes
RPA0932	10.03	7.27	59.25	27.16	3089.46	2.92287	1.22897e-06	1.9776e-05	up	yes
RPA0933	16.32	32.17	171.58	136.46	10490.3	3.2473	8.51047e-10	2.32179e-08	up	yes
RPA0934	5.04	10.83	38.98	44.78	2861.18	2.95473	1.94087e-08	4.30528e-07	up	yes
RPA0935	16.48	19.88	7.63	9.53	1269.86	-0.541936	0.209877	0.455757	no change	No
RPA0936	6.81	8.15	4.24	4.62	578.538	-0.204901	0.660541	0.840969	no change	No
RPA0937	38.46	13.51	29.41	46.61	3351.87	1.05753	0.0869602	0.257161	no change	yes
RPA0938	11.04	12.32	7.97	16.26	1197.15	0.559421	0.256795	0.513539	no change	No
RPA0939	11.92	15.31	7.77	10.37	1108.24	-0.0484809	0.913175	0.969964	no change	No
RPA0940	94	101.7	49.4	69.03	7604.78	-0.192712	0.636119	0.829348	no change	No
RPA0941	31.17	16.31	25.56	28.36	2624.96	0.722155	0.163685	0.390067	no change	No
RPA0942	321.1	185.5	171.53	143.51	20244	-0.125313	0.806017	0.924194	no change	No
RPA0943	31.01	20.76	31.65	50.27	3517.35	1.17852	0.0130823	0.0633045	no change	yes
RPA0944	103.5	40.59	49.74	92.79	7225.8	0.483157	0.421912	0.678921	no change	No
RPA0945	25.44	22.04	16.55	15.1	1954.77	-0.0259656	0.953834	0.985172	no change	No
RPA0946	61.64	84.37	61.62	63.99	6839.09	0.339164	0.432323	0.689708	no change	No
RPA0947	36.18	43.03	33.85	33.62	3696.43	0.32609	0.442637	0.697377	no change	No
RPA0948	17.64	5.4	7.27	10.06	1002.28	0.106139	0.872871	0.956332	no change	No
RPA0949	4.45	2.54	1.21	1.1	216.448	-1.04423	0.0970482	0.278193	no change	yes
RPA0950	5.45	3.2	1.02	1.75	262.489	-1.13239	0.0628737	0.203825	no change	yes
RPA0951	9.49	5.14	2.58	3.98	500.796	-0.641091	0.257161	0.513539	no change	No
RPA0952	305.01	342.05	135.85	159.29	22327	-0.587626	0.141714	0.3578	no change	No
RPA0953	80.42	55.62	61.42	89.51	7344.83	0.672677	0.139659	0.354905	no change	No
RPA0954	82.27	79.08	99.05	77.31	8786.55	0.699989	0.125245	0.33036	no change	No
RPA0955	4.98	2.4	2.18	4.23	343.186	0.295969	0.641743	0.832216	no change	No
RPA0956	46.61	94.27	37.11	37.12	5164.58	-0.360378	0.482995	0.725291	no change	No
RPA0957	33.05	64.19	30.19	36.86	4027.11	0.0129391	0.979309	0.994817	no change	No
RPA0958	27.71	29.8	14.94	25.99	2405.58	0.0260259	0.953634	0.985172	no change	No
RPA0959	15.37	21.38	10.22	10.06	1378.19	-0.297502	0.517074	0.748567	no change	No
RPA0960	6.91	8.01	2.79	3.6	501.253	-0.684773	0.146019	0.365586	no change	No
RPA0962	6.86	22.35	3.39	3.02	796.11	-1.61079	0.0150471	0.0705121	no change	yes
RPA0963	11.05	19.46	1.75	1.87	739.402	-2.51807	1.24547e-06	1.99738e-05	down	yes
RPA0964	5.39	2.34	0.86	1.76	238.641	-1.06571	0.12549	0.330579	no change	yes
RPA0965	5.91	2.2	2.26	1.41	284.062	-0.569853	0.434307	0.691641	no change	No
RPA0966	0	0.34	0.7	0.3	38.5919	2.19298	0.199538	0.441709	no change	yes
RPA0967	4.24	2.28	2.99	2.03	291.851	0.195696	0.761665	0.905054	no change	No
RPA0968	57.6	39.81	154.34	163.5	11683.1	2.25171	6.01508e-07	1.03455e-05	up	yes
RPA0969	2.27	9.64	3.71	4.26	485.256	-0.0176969	0.980715	0.995187	no change	No
RPA0970	4.41	4.85	2.91	1.65	334.622	-0.428219	0.48022	0.723459	no change	No
RPA0971	1.53	4.33	2.11	5.35	337.919	0.853091	0.235215	0.486098	no change	No
RPA0972	2.58	6.55	2.99	3.96	396.6	0.152999	0.806642	0.924563	no change	No
RPA0973	3.89	5.69	5.48	8.12	604.347	1.03746	0.0357673	0.134966	no change	yes
RPA0974	4.63	11.28	11.75	11.47	1035.62	1.11327	0.0549151	0.183967	no change	yes
RPA0975	1.77	2.13	2.88	3.24	266.112	1.19865	0.023145	0.0983013	no change	yes
RPA0976	1.47	2.5	5.74	4	383.931	1.88134	0.0015679	0.0114329	up	yes
RPA0977	2.99	3.57	3.77	3.34	353.745	0.681399	0.191257	0.429063	no change	No
RPA0978	4.08	4.79	5.56	3.88	476.369	0.67141	0.215091	0.461172	no change	No
RPA0979	12.56	15.45	9.36	11.13	1198.72	0.0940818	0.828944	0.937574	no change	No
RPA0980	6.94	5.98	3.67	4.89	525.46	-0.0616323	0.896705	0.964976	no change	No
RPA0981	21	27.39	23.66	19.75	2335.48	0.414375	0.372583	0.63076	no change	No
RPA0982	13.51	5.74	1.33	2.62	518.794	-1.78789	0.0052931	0.0314079	down	yes
RPA0983	714.18	712.94	18.39	27.8	30979.5	-4.42407	8.53622e-27	1.26629e-24	down	yes
RPA0984	229.17	51.93	7.43	11.13	6454.94	-3.41214	1.68123e-06	2.66027e-05	down	yes
RPA0985	220.89	152.29	18.47	32.9	9288.85	-2.3519	9.42236e-07	1.55847e-05	down	yes
RPA0986	30.82	14.14	7.45	12.02	1518.51	-0.696704	0.220041	0.466935	no change	No
RPA0987	8.12	4.87	1.38	2.67	390.207	-1.17885	0.0447187	0.157946	no change	yes
RPA0988	4.7	6.69	1.85	4.11	410.201	-0.429289	0.453896	0.705993	no change	No
RPA0989	7.89	7.59	2.93	4.63	546.379	-0.511859	0.286512	0.546032	no change	No
RPA0990	16.07	9.35	8.04	10.52	1087.86	0.0745059	0.883861	0.960111	no change	No
RPA0991	43.82	57.8	27.44	25.54	3722.01	-0.376117	0.396537	0.653512	no change	No
RPA0992	26.75	15.24	11.12	10.55	1537.41	-0.403524	0.435603	0.692537	no change	No
RPA0993	2.51	2.24	2.01	1.59	209.575	0.168862	0.775032	0.910101	no change	No
RPA0994	124.13	96.95	239.31	167.36	17203.3	1.45569	0.00317194	0.0210885	up	yes
RPA0995	15.37	34.97	12.12	13.96	1825.33	-0.393451	0.470935	0.715827	no change	No
RPA0996	7.36	4.91	3.9	4.84	518.899	0.0444037	0.930792	0.974949	no change	No
RPA0997	26.53	18.97	4.81	6.4	1283.44	-1.49126	0.00136956	0.0101954	down	yes
RPA0998	2.9	1.8	1.72	0.69	174.456	-0.357357	0.644196	0.832705	no change	No
RPA0999	34.52	34.41	16.46	18.39	2485.64	-0.4373	0.290885	0.55057	no change	No
RPA1000	15.11	28.49	27.07	16.75	2265.22	0.603619	0.291429	0.550941	no change	No
RPA1001	7.68	15.03	14.44	11.95	1279.64	0.79357	0.14374	0.361597	no change	No
RPA1002	8.51	7.44	5.23	5.2	649.098	-0.0597839	0.898919	0.965606	no change	No
RPA1003	4.9	11.23	2.78	2.12	483.322	-1.13495	0.0677253	0.214471	no change	yes
RPA1004	4.76	4.73	7.94	6.99	654.575	1.21716	0.0111911	0.0559201	no change	yes
RPA1005	23.38	13.98	23.19	20.56	2119.46	0.784093	0.123489	0.327487	no change	No
RPA1006	2.91	1.2	2.26	1.76	209.909	0.528609	0.454947	0.705993	no change	No
RPA1007	1.96	2.03	2.77	1.65	220.774	0.737534	0.245049	0.499034	no change	No
RPA1008	7.4	9.26	3.33	2.97	537.834	-0.837637	0.0910407	0.265603	no change	No
RPA1009	2.84	3.35	26.6	17.07	1487.44	3.40631	6.71935e-11	2.03164e-09	up	yes
RPA1010	10.49	26.69	3.3	3.41	968.825	-1.90595	0.00126282	0.0095002	down	yes
RPA1011	10.78	22.82	7.91	5.64	1111.8	-0.722131	0.214958	0.461114	no change	No
RPA1012	7.49	4.9	3.99	6.16	560.684	0.230665	0.658475	0.840947	no change	No
RPA1013	11.44	13.87	2.53	3.43	702.854	-1.5505	0.000732888	0.00611427	down	yes
RPA1014	165.49	209.81	35.84	39.95	10063.2	-1.7578	2.28035e-05	0.000297385	down	yes
RPA1015	55.15	30.14	96.73	84.28	7331.23	1.64206	0.00157285	0.0114514	up	yes
RPA1016	48.8	52.18	171.83	151.15	11995.5	2.24212	2.03005e-07	3.74968e-06	up	yes
RPA1017	5.62	4.63	15.79	18.87	1259.64	2.29697	2.08582e-07	3.82293e-06	up	yes
RPA1018	40.77	27.97	15.73	7.32	2158.48	-0.975811	0.108132	0.301412	no change	No
RPA1019	33.94	24.79	7.56	5.94	1637.95	-1.55402	0.00176223	0.0125983	down	yes
RPA1020	10.19	9.75	4.62	4.36	688.125	-0.593016	0.205375	0.449063	no change	No
RPA1021	4.37	5.47	1.82	2.24	326.08	-0.734281	0.149571	0.370765	no change	No
RPA1022	97.74	75.99	46.51	60.58	6832.09	-0.165677	0.69882	0.867041	no change	No
RPA1023	4.18	6.19	29.61	7.43	1409.78	2.47976	0.000913194	0.00733491	up	yes
RPA1024	0.55	0.45	2.68	2.18	170.357	2.84725	6.89321e-06	9.71787e-05	up	yes
RPA1025	7.62	5.23	15.09	17.28	1247.04	1.87281	7.36038e-05	0.000835879	up	yes
RPA1026	90.98	125.69	60.3	70.25	8427.5	-0.18272	0.667844	0.845628	no change	No
RPA1027	73.56	64.05	36.15	44.56	5291.47	-0.231947	0.574404	0.789503	no change	No
RPA1028	20.89	19.08	11.32	14.38	1603.47	-0.100795	0.812431	0.928186	no change	No
RPA1029	8.9	20.53	7.81	4.49	990.564	-0.655314	0.302477	0.56441	no change	No
RPA1030	1.98	11.29	1.42	0.57	334.738	-2.10509	0.0200204	0.0881975	no change	yes
RPA1031	4.26	6.87	2.26	3.97	414.45	-0.315271	0.566915	0.785005	no change	No
RPA1032	51.37	29.01	75.06	49.66	5552.53	1.20965	0.0292438	0.117871	no change	yes
RPA1033	30.27	28.78	15.71	18.71	2264.94	-0.237213	0.56771	0.785005	no change	No
RPA1034	20.63	13.08	13.65	21.51	1749.62	0.577072	0.242231	0.495755	no change	No
RPA1035	4	4.69	1.59	3.09	318.016	-0.381606	0.489503	0.729182	no change	No
RPA1036	63.56	26.55	33.01	47.03	4279.81	0.3472	0.542149	0.767088	no change	No
RPA1037	39.49	37.82	44.02	74.03	5110	1.12798	0.00963118	0.0498574	up	yes
RPA1038	303.33	304.99	169.29	212.03	24104.8	-0.135174	0.734037	0.889578	no change	No
RPA1039	13.27	9.3	7.24	9.94	984.952	0.133652	0.779501	0.912338	no change	No
RPA1040	177.01	131.96	208.5	199.28	18877.6	0.954238	0.0324611	0.127349	no change	No
RPA1041	41.64	39.41	32.01	29.46	3562.41	0.160873	0.710142	0.873355	no change	No
RPA1042	8.08	9.08	7.7	7.05	806.861	0.343996	0.459518	0.708384	no change	No
RPA1043	47.62	30.03	28.04	19.37	3088.13	-0.1375	0.796233	0.918299	no change	No
RPA1044	4.14	3.86	3.64	2.17	347.491	0.127089	0.830724	0.93759	no change	No
RPA1045	46.48	22.28	35.07	50.46	3995.02	0.833948	0.12113	0.32398	no change	No
RPA1046	27.64	26.73	17.09	47.91	3015.22	0.742504	0.177634	0.409334	no change	No
RPA1047	7.12	24.65	8.26	20.61	1494.23	0.369483	0.597095	0.805459	no change	No
RPA1048	91.85	183.38	25.38	31.55	7388.07	-1.72506	0.000592179	0.00510177	down	yes
RPA1049	11.55	17.08	12.05	12.5	1338.21	0.335493	0.470192	0.715827	no change	No
RPA1051	123.49	142.49	125.96	218.65	15728	0.89133	0.0417612	0.150639	no change	No
RPA1052	93.9	114.16	51.25	52.92	7475.98	-0.442989	0.288687	0.547939	no change	No
RPA1053	18.58	21.27	5.62	11.56	1330.93	-0.707253	0.151571	0.373383	no change	No
RPA1054	49.27	41.05	11.89	23.1	2908.74	-0.862312	0.0707772	0.221185	no change	No
RPA1055	226.3	120.24	63.94	124.23	12780.3	-0.381263	0.48014	0.723459	no change	No
RPA1056	17.21	19.22	7.44	11.38	1316.27	-0.426723	0.332892	0.595418	no change	No
RPA1057	92.1	201.99	79.5	61.11	10395.6	-0.480943	0.386756	0.643615	no change	No
RPA1058	4.11	6.37	1.39	2.37	328.062	-0.955169	0.0875013	0.258153	no change	No
RPA1059	1.44	1.45	0.71	0.99	110.884	-0.233939	0.721918	0.8817	no change	No
RPA1060	7.97	8.35	4.19	3.7	580.203	-0.484846	0.316883	0.581913	no change	No
RPA1061	1.22	1.38	0.82	0.82	103.828	-0.109234	0.871529	0.955903	no change	No
RPA1062	9.65	8.06	3.41	4.29	599.887	-0.665764	0.156056	0.3797	no change	No
RPA1063	19.39	15.53	14.01	19.11	1719.44	0.453177	0.304192	0.565676	no change	No
RPA1067	45.02	44.29	16.71	19.76	2954.57	-0.749661	0.0674715	0.21381	no change	No
RPA1068	63.73	93.11	23.28	20.82	4592.38	-1.2627	0.00626746	0.0359466	down	yes
RPA1069	23.7	11.56	8.97	11.68	1357.09	-0.245486	0.652332	0.837151	no change	No
RPA1070	264.36	184.95	152.36	110.92	17497.1	-0.198947	0.690324	0.86085	no change	No
RPA1071	27.94	78.59	77.3	89.64	7238.18	1.20532	0.0390908	0.143625	no change	yes
RPA1072	37.44	15.58	24.76	23.65	2586.59	0.415402	0.473747	0.718289	no change	No
RPA1073	22.97	15.17	10.74	8.63	1390.67	-0.413116	0.419445	0.676904	no change	No
RPA1074	185.8	173.57	116.11	124.1	14752.7	-0.0321828	0.937089	0.978244	no change	No
RPA1075	18.41	20.02	17.58	14.95	1795.45	0.326763	0.471404	0.716311	no change	No
RPA1076	24.81	36.55	8.88	20.65	2132.12	-0.553093	0.297861	0.558651	no change	No
RPA1077	30.43	12.56	12.78	15.71	1757.88	-0.0650203	0.910568	0.969964	no change	No
RPA1078	17.54	25.21	8.98	10.81	1481.04	-0.564811	0.21062	0.45612	no change	No
RPA1079	5.53	6.05	3.23	3.17	435.141	-0.298635	0.54138	0.766716	no change	No
RPA1080	7.7	10.65	2.44	3.41	554.726	-1.11379	0.0222912	0.0956748	no change	yes
RPA1081	19.26	14.8	71.05	77.72	5220.5	2.67161	7.55335e-10	2.08464e-08	up	yes
RPA1082	85.56	88.83	2626.96	3210.46	179696	5.60579	1.78413e-45	1.41154e-42	up	yes
RPA1083	2.17	1.98	47.56	45.69	2932.76	5.04628	1.08266e-30	2.33608e-28	up	yes
RPA1084	8.99	4.61	79.28	94.14	5522.34	4.20623	3.45868e-16	1.80422e-14	up	yes
RPA1085	7.14	6.81	70.79	86.82	5042.79	4.03747	4.16911e-23	4.71209e-21	up	yes
RPA1086	5.04	4.4	32.15	43.73	2472.82	3.53777	1.09106e-16	5.95316e-15	up	yes
RPA1087	3.27	3.49	16.39	18.55	1198.08	2.91647	1.45507e-11	4.69879e-10	up	yes
RPA1088	85.98	95.24	183.95	131.78	13531.7	1.3805	0.00352863	0.0230405	up	yes
RPA1089	45.45	71.52	24.81	17.75	3733.72	-0.874298	0.0877181	0.258632	no change	No
RPA1090	6.67	5.81	10.9	5.58	777.348	0.998985	0.0906554	0.264988	no change	No
RPA1091	264.02	267.89	162.12	139.9	20299.4	-0.251159	0.5623	0.782218	no change	No
RPA1092	66.3	65.69	37.58	46	5258.78	-0.119107	0.767966	0.908415	no change	No
RPA1093	63.24	48.79	40.21	57.77	5261.37	0.331983	0.447448	0.702393	no change	No
RPA1094	142.32	248.22	120.58	144.4	16059.2	-0.0103027	0.982466	0.995187	no change	No
RPA1095	36.54	70.11	38.47	53.33	4950.61	0.323754	0.515409	0.747698	no change	No
RPA1096	9.34	12.35	11.16	12.7	1170.95	0.686763	0.12337	0.327487	no change	No
RPA1097	89.64	17.56	47.64	70.92	5793.76	0.65323	0.380012	0.63784	no change	No
RPA1098	34.71	29.84	49.53	46.77	4283	1.13381	0.00913916	0.0480971	up	yes
RPA1099	67.72	52.6	48.18	44.51	5336.57	0.180469	0.687607	0.85904	no change	No
RPA1100	10.16	12.44	5.31	7.81	860.007	-0.254403	0.576781	0.790207	no change	No
RPA1101	19.23	20.34	9.66	15.61	1572.19	-0.125423	0.776891	0.910593	no change	No
RPA1102	20.55	19.96	9.55	15.61	1588.67	-0.167544	0.706718	0.872007	no change	No
RPA1103	21.36	19.9	8.32	15.49	1560.09	-0.282944	0.547332	0.770445	no change	No
RPA1104	19.11	10.24	16.83	22.5	1793.37	0.947954	0.0673431	0.213546	no change	No
RPA1105	46.15	69.86	61.66	70.14	6386.58	0.735205	0.0976179	0.279489	no change	No
RPA1106	8.11	8.54	4.83	5.97	670.759	-0.0842406	0.851371	0.947802	no change	No
RPA1107	1.64	1.52	0.6	1.85	136.454	0.113645	0.877979	0.957447	no change	No
RPA1108	1.45	3.23	1.47	2.3	208.712	0.221696	0.736533	0.890448	no change	No
RPA1109	1.7	2.45	1.05	0.9	145.64	-0.520333	0.420512	0.677587	no change	No
RPA1110	15.96	9.9	11.13	19.44	1445.01	0.750393	0.143882	0.361762	no change	No
RPA1112	4.71	4.26	4.28	5.37	476.931	0.642567	0.176069	0.406518	no change	No
RPA1113	9.6	3.21	3.73	4.58	518.835	-0.0979472	0.882961	0.959858	no change	No
RPA1114	531.3	573.12	139.19	148.96	31639.7	-1.38751	0.000577833	0.00499631	down	yes
RPA1115	25.16	29.36	6.69	4.82	1485.46	-1.66454	0.000732039	0.00611427	down	yes
RPA1116	14.26	10	3.52	3.32	713.864	-1.27287	0.011212	0.0559657	no change	yes
RPA1117	93.8	99.93	34.63	37.51	6204.88	-0.87535	0.0314194	0.123691	no change	No
RPA1118	52.8	48.65	20.99	35.38	3779.73	-0.331098	0.452218	0.705681	no change	No
RPA1119	108.74	141.56	43.31	80.87	8848.28	-0.496793	0.282844	0.541832	no change	No
RPA1120	30.57	72.61	11.89	19.93	3068.53	-1.1677	0.0383504	0.141673	no change	yes
RPA1121	59.49	73.13	38.33	58.32	5629.43	0.0712207	0.867264	0.954976	no change	No
RPA1122	68.26	130.07	63.97	72.67	8225.67	0.0166567	0.972964	0.992516	no change	No
RPA1123	401.19	493.48	137.83	163.82	27631.5	-1.02331	0.0118645	0.0587057	no change	yes
RPA1124	54.58	42.54	25.38	37.94	3910.32	-0.0944267	0.830655	0.93759	no change	No
RPA1125	7.78	8.32	4.8	7.79	708.252	0.166766	0.722151	0.8817	no change	No
RPA1126	531.58	631.64	295.05	330.57	43039.7	-0.345833	0.393121	0.649998	no change	No
RPA1127	4.76	4.57	3.15	4.31	417.362	0.209237	0.66558	0.843954	no change	No
RPA1128	0.98	0.81	0.94	1.29	104.076	0.847041	0.212135	0.458355	no change	No
RPA1129	30.98	35.11	15.62	13.95	2275.07	-0.595968	0.178354	0.410595	no change	No
RPA1130	18.07	15.31	16.91	17.96	1752.62	0.611069	0.160494	0.385949	no change	No
RPA1131	8.28	11.63	5.2	9.41	844.015	0.0712772	0.886513	0.960698	no change	No
RPA1132	66.13	63.21	38.32	35.8	4949.58	-0.24435	0.567451	0.785005	no change	No
RPA1133	688.15	483.12	467.24	394.92	50860.1	0.119787	0.799607	0.920401	no change	No
RPA1134	2205.68	8560.43	2073.97	1821.92	340235	-0.886153	0.184209	0.419598	no change	No
RPA1135	23.78	27.62	10.66	17.82	1910.61	-0.33132	0.458918	0.708384	no change	No
RPA1136	9.09	13.47	4.44	3.4	708.18	-0.946559	0.0716597	0.222915	no change	No
RPA1137	12.21	8.53	6.8	8.69	897.841	0.111259	0.81608	0.930779	no change	No
RPA1138	17.65	14.56	7.42	10.1	1194.97	-0.348386	0.434625	0.691641	no change	No
RPA1139	42.61	77.05	26.73	35.26	4331.04	-0.405983	0.401013	0.658005	no change	No
RPA1140	32.35	282.92	81.96	167.76	13788.4	0.190518	0.823031	0.933959	no change	No
RPA1141	93.85	188.17	351.41	443.81	29760	2.04279	4.37698e-05	0.000532757	up	yes
RPA1142	59.8	70.77	71.04	67.17	6926.24	0.643033	0.131502	0.341011	no change	No
RPA1143	2.84	2.91	7.28	7.68	573.798	1.93056	3.42593e-05	0.00042797	up	yes
RPA1144	150.36	197.2	249.18	267.27	22869.8	1.12477	0.00734972	0.0408538	up	yes
RPA1145	45.04	109.15	18.39	23.2	4425.2	-1.34082	0.0149598	0.070311	no change	yes
RPA1146	262.74	188.01	68.06	73.98	13688.3	-1.12188	0.011245	0.0560715	no change	yes
RPA1147	14.35	12.82	5.61	9.76	1019.87	-0.30758	0.514151	0.746612	no change	No
RPA1148	29.95	23.52	14.33	14.08	1977.88	-0.359777	0.424413	0.681328	no change	No
RPA1149	14.38	17.46	7.44	14.5	1306.27	-0.0264346	0.956603	0.986101	no change	No
RPA1150	26.92	13.47	11.63	18.69	1745.47	0.0982325	0.857113	0.949523	no change	No
RPA1151	11.52	8.96	5.46	6.1	776.049	-0.281825	0.546819	0.770445	no change	No
RPA1152	155.94	73.15	72.69	92.09	9746.02	0.0524575	0.921847	0.971311	no change	No
RPA1153	24.43	14.3	11.27	13.24	1548.1	-0.124108	0.803895	0.922876	no change	No
RPA1154	30.02	66.1	31.96	30.37	3883.08	-0.0562166	0.916886	0.970235	no change	No
RPA1155	44.89	29.41	24.83	32.19	3262.15	0.148515	0.749603	0.898327	no change	No
RPA1156	15.62	12.5	7.25	11.06	1130.8	-0.0972063	0.833024	0.93861	no change	No
RPA1157	315.54	257.5	296.48	332.48	30961.7	0.678032	0.104447	0.294773	no change	No
RPA1158	8.88	7.97	7.34	9.04	843.747	0.497509	0.263883	0.520638	no change	No
RPA1159	3.56	4.55	2.72	5.76	416.984	0.5708	0.302341	0.56441	no change	No
RPA1160	166.53	137.35	110.18	102.7	12822.6	0.0435994	0.920331	0.970978	no change	No
RPA1161	24.01	20.34	9.48	10.93	1538.76	-0.577466	0.183148	0.418145	no change	No
RPA1162	20.18	27.41	11.34	19.05	1886.77	-0.124791	0.787533	0.914534	no change	No
RPA1163	12.8	17.36	4.95	6.06	955.822	-0.909456	0.045629	0.160326	no change	No
RPA1164	10.52	5.88	6.78	6.43	745.511	0.23852	0.659611	0.840969	no change	No
RPA1165	21.65	10.08	11.7	21.06	1632.49	0.549442	0.33805	0.600796	no change	No
RPA1166	1.77	3.24	1.37	1.67	195.04	-0.172273	0.780958	0.912338	no change	No
RPA1167	39.56	40.11	18.07	28.51	3039.79	-0.251771	0.556837	0.778268	no change	No
RPA1168	14.33	11.87	9.92	15.62	1305.27	0.483183	0.290092	0.549739	no change	No
RPA1169	23.61	12.47	19.18	17.63	1878.9	0.581078	0.275719	0.533565	no change	No
RPA1170	77.51	51.14	48.73	59.61	5946.63	0.286743	0.531685	0.760902	no change	No
RPA1171	28.82	28.37	20.13	23.31	2500.2	0.147219	0.721262	0.881295	no change	No
RPA1172	164.45	331.69	164.47	173.7	20499	0.00712228	0.988753	0.996098	no change	No
RPA1173	419.3	332.11	680.22	518.08	52617.2	1.24405	0.00857567	0.0456376	up	yes
RPA1174	19.36	11.96	15.03	15.64	1585.1	0.51507	0.29559	0.55505	no change	No
RPA1175	307.13	548.76	318.46	313.31	36919.4	0.125653	0.794522	0.917334	no change	No
RPA1176	3.74	13.79	1.99	4.29	543.982	-0.963311	0.184633	0.420158	no change	No
RPA1177	53.47	214.26	37.31	85.34	9080.77	-0.611981	0.384362	0.641432	no change	No
RPA1178	26.67	22.89	13.97	23.17	2133.14	0.100646	0.82319	0.933959	no change	No
RPA1179	276.92	239.36	76.1	102.26	16078	-1.00179	0.0150353	0.0705121	no change	yes
RPA1180	29.72	36.62	17.7	20.72	2534.61	-0.241761	0.565247	0.784832	no change	No
RPA1181	10.27	6.55	3.49	9.8	736.169	0.139725	0.819403	0.932112	no change	No
RPA1182	29.52	19.46	7.39	9.41	1525.62	-1.01193	0.0333118	0.128876	no change	yes
RPA1183	57.25	36.05	11.67	13.68	2709.81	-1.34284	0.00476134	0.0290889	down	yes
RPA1184	85.9	73.16	22	22.26	4651.79	-1.2939	0.00244338	0.0168586	down	yes
RPA1185	91.39	116.67	27.1	26.48	5939.63	-1.39758	0.00115667	0.008856	down	yes
RPA1186	45.17	50.64	34.56	31.08	3995.35	0.0181736	0.96665	0.990649	no change	No
RPA1187	35.98	35	35.98	32.44	3567.78	0.50865	0.24219	0.495755	no change	No
RPA1188	11.68	14.01	6.52	8.26	976.947	-0.257272	0.558798	0.779408	no change	No
RPA1189	8.54	10.15	9.86	10.45	1004	0.67272	0.12934	0.336795	no change	No
RPA1190	12.47	13.02	11.86	15.33	1346.36	0.630103	0.137652	0.351572	no change	No
RPA1191	21.05	19.76	23.66	28.01	2408	0.882139	0.033553	0.129527	no change	No
RPA1192	784.13	688.18	771.07	1012.67	84189	0.810221	0.0466435	0.162091	no change	No
RPA1193	312.55	624.89	417.83	659.94	51423.5	0.732675	0.151199	0.373047	no change	No
RPA1194	402.77	427.16	50.3	45.87	20147.4	-2.54729	1.88437e-09	4.83518e-08	down	yes
RPA1195	58.2	58.77	29.68	30.45	4255.47	-0.407024	0.32623	0.590405	no change	No
RPA1196	160.66	125.06	105.34	115.51	12638	0.173127	0.685566	0.858106	no change	No
RPA1197	62.31	91.17	27.2	27.25	4830.63	-0.935333	0.0368631	0.137895	no change	No
RPA1198	270.09	144.42	166.47	212.77	20061.3	0.400497	0.425111	0.681788	no change	No
RPA1199	32.03	12.96	19.16	34.6	2531.91	0.758384	0.20522	0.448931	no change	No
RPA1200	5.94	5.67	2.43	7.28	522.082	0.223675	0.713844	0.876177	no change	No
RPA1201	32.06	13.94	16.23	21.89	2105.55	0.251443	0.656329	0.840009	no change	No
RPA1202	56.74	42.25	43.67	40.73	4639.14	0.325572	0.474115	0.71859	no change	No
RPA1203	88.15	107.75	24.45	26.66	5605.87	-1.38721	0.000834854	0.00678605	down	yes
RPA1204	121.37	80.5	10.16	8.91	4788	-2.84578	3.8948e-09	9.62948e-08	down	yes
RPA1205	11.92	10.59	6.2	5.13	815.826	-0.424296	0.381973	0.639135	no change	No
RPA1206	31.91	36.88	11.63	14.35	2208.1	-0.863153	0.0383357	0.141673	no change	No
RPA1207	3.16	5.62	2.48	2.13	322.638	-0.356923	0.541081	0.766716	no change	No
RPA1208	33.42	9.27	8.42	9.58	1439.91	-0.715965	0.290511	0.550301	no change	No
RPA1209	34.79	11.98	7.53	6.75	1416.53	-1.16261	0.0682353	0.215356	no change	yes
RPA1210	63.68	47.85	19.6	20.79	3546.47	-0.918833	0.0379721	0.140869	no change	No
RPA1211	64.6	51.08	55.21	42.95	5432.3	0.332262	0.484014	0.725485	no change	No
RPA1212	19.3	10.78	191.32	119.45	10312.4	3.94862	2.7462e-12	9.72851e-11	up	yes
RPA1213	63.41	13.53	3.31	5.43	1875.48	-2.63603	0.000373607	0.00341718	down	yes
RPA1214	361.48	143.56	17.38	17.73	11630.2	-3.30506	1.14142e-08	2.66913e-07	down	yes
RPA1215	154.54	144.05	9.43	8.2	6738.11	-3.51866	1.16634e-15	5.70787e-14	down	yes
RPA1216	90.03	124.76	8.1	7.34	4913.91	-3.23226	9.45076e-13	3.39869e-11	down	yes
RPA1217	71.42	107.02	18.1	15.93	4730.25	-1.82137	0.000100089	0.00108973	down	yes
RPA1218	722.6	676.62	84.83	81.41	34114.7	-2.51657	1.81423e-09	4.7061e-08	down	yes
RPA1219	45.08	31.91	100.96	81.31	7214.52	1.80866	0.00017635	0.00178113	up	yes
RPA1220	63.31	52.67	50.84	57.93	5702.16	0.450219	0.283105	0.542114	no change	No
RPA1221	13.78	4.95	12.91	11.43	1138	0.928385	0.142218	0.35872	no change	No
RPA1222	19.84	15.35	29.59	28.17	2495.68	1.26957	0.00504355	0.030306	up	yes
RPA1223	10.13	5.37	60.97	44.4	3583.66	3.33374	1.77714e-09	4.63522e-08	up	yes
RPA1224	0.78	0.41	23.71	16.11	1260.95	5.63841	8.86632e-22	8.41769e-20	up	yes
RPA1225	0.98	0.76	34.29	34.51	2131.58	5.8564	7.17229e-37	2.12793e-34	up	yes
RPA1226	1.12	0.54	35.15	42.42	2375.95	6.07869	2.16234e-29	3.66594e-27	up	yes
RPA1227	1.13	0.81	36.08	49.35	2602.98	5.98888	2.18651e-38	6.91957e-36	up	yes
RPA1228	0.47	0.47	23.64	27.54	1566.97	6.31062	8.18336e-44	4.8558e-41	up	yes
RPA1229	1.03	0.97	39.32	48.96	2701.92	6.00233	2.08941e-44	1.41692e-41	up	yes
RPA1230	3.59	3.25	4.2	2.78	358.949	0.610663	0.285496	0.544961	no change	No
RPA1231	0.82	1.15	0.87	1.42	108.835	0.742337	0.280104	0.538539	no change	No
RPA1232	2.06	6.89	2.2	2.84	335.332	-0.277143	0.692171	0.862398	no change	No
RPA1233	3.45	3.42	2.35	2.88	300.24	0.146537	0.77305	0.909048	no change	No
RPA1234	0.59	2.06	0.37	0.7	85.9824	-0.781902	0.386152	0.643403	no change	No
RPA1235	2.48	26.24	1.61	2.73	715.098	-2.18574	0.0170968	0.0782629	no change	yes
RPA1236	8.78	110.2	4.31	6.15	2740.66	-2.95468	0.00125406	0.00944925	down	yes
RPA1237	1.64	18.55	0.84	0.8	462.141	-3.04092	0.00137071	0.0101954	down	yes
RPA1238	14.5	49.12	11.29	9.66	1949.01	-1.02177	0.117652	0.318371	no change	yes
RPA1239	23.12	8.36	15.96	13.74	1570.34	0.468466	0.454881	0.705993	no change	No
RPA1240	15.21	9.64	9.73	13.76	1221.1	0.442698	0.368472	0.628899	no change	No
RPA1241	7.5	5.68	3.89	5.56	556.949	0.0456897	0.925944	0.97144	no change	No
RPA1242	7.72	15.17	10.85	10.83	1132.37	0.485341	0.357943	0.619	no change	No
RPA1243	69.76	71.92	70.21	51.1	6691.34	0.353502	0.45316	0.705993	no change	No
RPA1244	88.35	56.82	78.25	51.28	7051.28	0.413718	0.438783	0.69451	no change	No
RPA1245	92.03	64.87	48.17	43.47	6071.18	-0.218576	0.639406	0.831351	no change	No
RPA1246	108.17	59.84	46.89	44.17	6286.36	-0.332624	0.513909	0.746612	no change	No
RPA1247	16.83	5.9	5.91	11.28	983.269	0.0933027	0.886395	0.960698	no change	No
RPA1248	43.46	10.47	4.61	5.02	1423.81	-1.9537	0.0060441	0.0351609	down	yes
RPA1249	32.66	53.76	5.63	6	2137.28	-2.33678	8.77707e-07	1.46707e-05	down	yes
RPA1250	11.05	108.8	1.68	1.59	2546.94	-4.61477	1.36416e-07	2.59027e-06	down	yes
RPA1251	1.67	3.41	0.85	1.46	173.208	-0.610225	0.364973	0.625895	no change	No
RPA1252	1.09	0.3	0.38	0.17	46.5346	-0.748206	0.50776	0.742328	no change	No
RPA1253	3.23	3.56	1.82	0.68	220.312	-0.823846	0.262737	0.519351	no change	No
RPA1254	2.49	1.3	0.57	0.63	115.459	-1.12053	0.123047	0.327231	no change	yes
RPA1255	29.37	12.81	6.85	5.96	1274.39	-1.16566	0.0475922	0.164625	no change	yes
RPA1256	9.56	6.54	5.06	4.24	620.944	-0.230029	0.661861	0.841511	no change	No
RPA1257	7.24	2.69	3.39	7.03	514.222	0.561191	0.404448	0.661811	no change	No
RPA1258	371.1	381.62	1714.7	922.69	98352.4	2.40636	7.53308e-06	0.000105485	up	yes
RPA1259	12.03	4.53	44.83	34.36	2790.7	2.81871	5.61033e-06	8.11958e-05	up	yes
RPA1260	13.34	5.75	75.22	66	4729.24	3.4402	1.93936e-09	4.94954e-08	up	yes
RPA1261	3.2	10.42	9.66	8.9	847.377	1.02152	0.119491	0.321374	no change	yes
RPA1262	26.4	23.87	22.46	27.48	2549.97	0.52937	0.20396	0.447206	no change	No
RPA1263	4908.11	4991.41	2053.96	1465.34	314293	-0.913395	0.0524658	0.177264	no change	No
RPA1264	50.03	53.75	34.12	25.97	4006.38	-0.213462	0.646236	0.832705	no change	No
RPA1265	41.95	51.45	22.76	30.03	3519.79	-0.285464	0.493854	0.7325	no change	No
RPA1266	16.44	11.64	8.16	7.94	1075.49	-0.250677	0.602601	0.809188	no change	No
RPA1267	60.22	51.05	23.11	49.97	4456.81	-0.107558	0.827645	0.93655	no change	No
RPA1268	75.66	77.52	38	58.81	6062.93	-0.138008	0.742366	0.894012	no change	No
RPA1269	32.49	16.02	9.07	12.31	1654.26	-0.658422	0.222528	0.469198	no change	No
RPA1270	141.28	266.04	161.72	126.51	17286.4	0.0815987	0.875619	0.956332	no change	No
RPA1271	90.64	132.52	82.49	57.05	8940.1	-0.0916983	0.855584	0.949513	no change	No
RPA1272	47.6	28.03	29.36	27.72	3320.38	0.145679	0.770889	0.908469	no change	No
RPA1273	14.92	7.1	5.4	8.93	885.736	-0.110272	0.847936	0.94576	no change	No
RPA1274	1007.97	1417.66	695.33	480.24	86612.9	-0.459682	0.354423	0.616368	no change	No
RPA1275	43.48	62.96	15.75	14.08	3113.81	-1.2676	0.00630682	0.036027	down	yes
RPA1276	169.38	74.21	69.44	95.83	10045.5	-0.0386835	0.944237	0.982222	no change	No
RPA1277	83.09	107.41	36.8	36.3	6170.13	-0.822685	0.0557835	0.186219	no change	No
RPA1278	109.73	59.35	48.84	77.49	7289.11	0.0932074	0.856155	0.949513	no change	No
RPA1279	1.05	0.33	0	0.2	34.3974	-2.38533	0.151385	0.373311	no change	yes
RPA1281	8.77	20.71	10.33	10.2	1232.57	0.0446888	0.9373	0.978244	no change	No
RPA1282	17.89	14.6	8.19	7.4	1152.54	-0.500466	0.284923	0.544519	no change	No
RPA1283	8.3	11.41	4.63	5.14	703.687	-0.461086	0.327672	0.591205	no change	No
RPA1284	29.19	52.36	14.89	13.19	2542.88	-0.967081	0.0558477	0.186303	no change	No
RPA1285	18.43	13.66	14.07	14.9	1547.57	0.398899	0.382919	0.639885	no change	No
RPA1286	178	49.69	419.6	239.35	25393.8	2.11096	0.00293379	0.0198104	up	yes
RPA1287	20.59	24.57	18.87	25.55	2268.21	0.511653	0.225092	0.472055	no change	No
RPA1288	194.48	176.93	137.49	181.84	17305.2	0.315432	0.437071	0.693442	no change	No
RPA1289	51.08	39.3	23.67	41.42	3808.66	0.038073	0.934735	0.976924	no change	No
RPA1290	37.49	25.26	30.1	26.68	3046.56	0.413644	0.390803	0.64742	no change	No
RPA1291	495.05	358.34	326.22	316.24	37358	0.142911	0.750048	0.898327	no change	No
RPA1292	4.56	5.81	8.19	9.01	736.129	1.28105	0.00536201	0.0317771	up	yes
RPA1293	8.22	11.81	6.23	6.22	793.355	-0.126488	0.792037	0.916758	no change	No
RPA1294	33.76	68.76	73.8	80.78	6800.85	1.15011	0.0238214	0.100337	no change	yes
RPA1295	23.16	18.12	23.36	19.71	2181.4	0.624562	0.184321	0.419651	no change	No
RPA1296	31.85	45.87	13.63	22.84	2689.71	-0.568369	0.222226	0.468848	no change	No
RPA1297	17.47	7.85	9.57	9.15	1100.58	0.111707	0.846464	0.945622	no change	No
RPA1298	9.61	5.26	38.88	32.37	2500.53	2.82018	1.19598e-07	2.2985e-06	up	yes
RPA1299	34.91	12.97	76.65	86.63	5946.14	2.30322	0.000103204	0.00111852	up	yes
RPA1300	11.11	5.99	20.27	20.92	1609.64	1.81254	0.000518188	0.00453009	up	yes
RPA1301	76.18	44.25	48.92	30.55	4987.18	-0.0196666	0.972041	0.992516	no change	No
RPA1302	385.26	346.76	65.49	68.93	19283.1	-1.89556	4.09108e-06	6.02953e-05	down	yes
RPA1303	28.63	25.19	21.7	27.5	2599.06	0.406514	0.332463	0.595098	no change	No
RPA1304	93.97	348.54	39.6	44.98	11637.7	-1.82579	0.00491063	0.0296953	down	yes
RPA1305	95.67	317.57	21.27	27.48	9949.5	-2.53224	4.84223e-05	0.000578994	down	yes
RPA1306	74.85	55.22	44.69	52.77	5650.4	0.122231	0.779858	0.912338	no change	No
RPA1307	54.68	91.41	21.26	33.72	4652.88	-0.880961	0.0661854	0.210753	no change	No
RPA1308	1.46	0.93	4.07	2.87	264.842	2.11076	0.000708963	0.00598834	up	yes
RPA1309	12.23	7.26	18.15	19.95	1561.54	1.508	0.00247353	0.0170172	up	yes
RPA1310	3.94	2.11	5.52	4.45	433.19	1.28214	0.0308746	0.122374	no change	yes
RPA1311	0.68	0.57	0.74	1.04	79.2932	1.03852	0.161332	0.387164	no change	yes
RPA1312	4.16	3.02	2.13	1.75	268.731	-0.324446	0.574549	0.789503	no change	No
RPA1313	4.09	2.69	1.42	1.69	235.114	-0.587785	0.310184	0.574051	no change	No
RPA1314	26.54	28.35	13.8	13.41	1967.93	-0.454875	0.29111	0.550778	no change	No
RPA1315	10.71	10.03	5.27	4.43	728.501	-0.530683	0.272918	0.529569	no change	No
RPA1316	46.53	28.41	41.19	22.94	3570.47	0.363382	0.529651	0.759594	no change	No
RPA1318	3.02	1.1	0.68	0	108.987	-1.92394	0.213562	0.460181	no change	yes
RPA1319	0.56	0.51	0.24	0.35	39.8555	-0.331256	0.726875	0.884057	no change	No
RPA1320	7.32	4.76	1.61	2.82	382.878	-0.93715	0.0949549	0.273506	no change	No
RPA1321	5.96	2.91	3.06	2.73	362.58	-0.0622867	0.919151	0.970896	no change	No
RPA1322	2.01	2.29	2.26	3.65	264.93	0.981722	0.0696919	0.218489	no change	No
RPA1323	1.01	0	0	0	21.3493	-7.58041	0.00921076	0.0482599	down	yes
RPA1324	0.38	0.05	0.15	0.39	24.7761	0.80029	0.57633	0.790207	no change	No
RPA1325	1.85	1.58	0.74	0.48	109.204	-0.91128	0.209088	0.454461	no change	No
RPA1326	197.08	263.24	99.71	103.07	15689.1	-0.626431	0.141371	0.357533	no change	No
RPA1327	0.96	1.12	2.44	2	179.677	1.66411	0.00614158	0.0353383	up	yes
RPA1328	1.91	1.79	1.03	1.01	139.001	-0.304511	0.624751	0.823118	no change	No
RPA1329	1.49	1.1	0.69	0.4	87.9588	-0.663311	0.405226	0.662681	no change	No
RPA1330	0.29	0.13	0.28	0.28	25.8358	0.959273	0.419229	0.676899	no change	No
RPA1331	0.88	0.78	1.21	0.9	99.6902	0.918771	0.202004	0.444792	no change	No
RPA1332	32.9	16.46	24.16	19.5	2374.54	0.383644	0.489842	0.729386	no change	No
RPA1333	5.03	2.2	2.13	2.05	278.672	-0.244053	0.708301	0.872667	no change	No
RPA1334	1.34	0.9	0.43	0.25	67.8957	-1.13699	0.189479	0.426484	no change	yes
RPA1335	1.8	0.6	0.37	0.62	79.6609	-0.771653	0.388459	0.645544	no change	No
RPA1336	1.61	1.18	0.97	0.95	116.594	0.0122046	0.985537	0.995204	no change	No
RPA1337	2.69	0.66	1.07	1.39	144.268	0.074244	0.930005	0.97434	no change	No
RPA1338	2.7	2.74	1.53	1.49	204.945	-0.292938	0.602804	0.809188	no change	No
RPA1339	3.18	2.54	1.29	1.43	201.338	-0.528408	0.355481	0.617121	no change	No
RPA1340	3.3	2.28	1.35	3.26	250.817	0.214817	0.736517	0.890448	no change	No
RPA1341	2.8	2.53	1.73	1.42	207.563	-0.192477	0.74248	0.894012	no change	No
RPA1342	70.21	87.3	45.6	30.71	5630.03	-0.460233	0.353196	0.615845	no change	No
RPA1343	24.92	14.36	9.25	9.19	1380.88	-0.543278	0.290098	0.549739	no change	No
RPA1344	22.33	18.68	16.01	14.83	1795.18	0.146429	0.745654	0.895427	no change	No
RPA1345	20.89	12.64	11.6	13.25	1450.82	0.106197	0.829941	0.93759	no change	No
RPA1346	7.44	4.78	4.4	5.15	543.197	0.181792	0.724671	0.883192	no change	No
RPA1347	3.61	1.37	3.37	2.88	296.074	0.881103	0.19876	0.441212	no change	No
RPA1348	33.12	30.95	27.06	30.15	3063.38	0.382618	0.355795	0.617121	no change	No
RPA1349	0.66	0.28	1.19	0.52	73.7691	1.46064	0.124475	0.329182	no change	yes
RPA1350	1.1	0.77	0.91	0.82	91.8952	0.444268	0.544416	0.76915	no change	No
RPA1351	2.42	0.2	1.07	0.77	112.187	0.0444323	0.968195	0.991293	no change	No
RPA1352	0.35	0.15	1.28	0.57	68.9577	2.48452	0.0103258	0.0524619	no change	yes
RPA1353	1.6	1.56	0.79	1.4	130.435	-0.0138095	0.982998	0.995187	no change	No
RPA1354	1.73	1.32	1.5	1.65	158.938	0.590603	0.332438	0.595098	no change	No
RPA1355	2.03	2.85	1.63	2.2	215.854	0.188496	0.739317	0.891425	no change	No
RPA1356	5.88	5.76	3.43	3.08	440.867	-0.276808	0.579318	0.791841	no change	No
RPA1357	4.5	7.17	4.41	3.5	484.727	0.0157554	0.977071	0.99382	no change	No
RPA1358	1.13	2.53	0.57	0.37	104.6	-1.36873	0.088815	0.260733	no change	yes
RPA1359	0.91	0.93	0.69	0.68	79.9246	0.129679	0.859863	0.950796	no change	No
RPA1360	1	1.12	0.42	0.33	67.0452	-0.928354	0.248733	0.504373	no change	No
RPA1362	58.37	121.16	7.68	24.52	4628.87	-1.99134	0.00170974	0.0122971	down	yes
RPA1363	25.15	49.55	4.52	6.76	1876.57	-2.19211	2.48404e-05	0.000321301	down	yes
RPA1364	61.51	68.93	21.2	25.61	4115.33	-0.935771	0.0215037	0.0931371	no change	No
RPA1365	6.74	27.88	2.54	5.45	944.303	-1.5964	0.0288305	0.116674	no change	yes
RPA1366	0.89	0.56	2.55	4.44	237.452	2.77938	5.56431e-06	8.0776e-05	up	yes
RPA1367	0.51	0.79	0.21	0.21	39.6482	-1.07101	0.271898	0.528542	no change	yes
RPA1368	0.42	0.66	0.46	0.33	46.7663	0.130675	0.88915	0.961559	no change	No
RPA1370	4.67	2.51	3.52	3.54	364.809	0.521617	0.37123	0.630268	no change	No
RPA1371	2.06	1.2	2.83	1.67	208.56	1.04818	0.127824	0.333946	no change	yes
RPA1372	2.4	1.53	0.98	1.49	155.568	-0.150448	0.815473	0.930339	no change	No
RPA1373	1.49	2.99	1	0.69	144.75	-0.818464	0.257186	0.513539	no change	No
RPA1374	2	4.86	1.6	1.39	232.878	-0.622666	0.35559	0.617121	no change	No
RPA1375	5.89	8.37	3.93	3.75	529.309	-0.330356	0.5106	0.743611	no change	No
RPA1376	121.87	71.98	22.45	25.41	5489.64	-1.47932	0.00225769	0.0157144	down	yes
RPA1378	22.6	20.67	3.17	3.47	1099.63	-2.15736	9.69149e-07	1.59741e-05	down	yes
RPA1379	4.75	1.08	1.06	0.5	171.597	-1.31583	0.148451	0.369338	no change	yes
RPA1380	13.62	4.46	3.11	2.72	557.431	-1.08278	0.111286	0.306602	no change	yes
RPA1381	5.84	1.67	1.07	1.41	231.949	-1.07845	0.15624	0.379954	no change	yes
RPA1382	7.98	2.15	2.75	2.52	373.673	-0.397786	0.591768	0.802388	no change	No
RPA1383	32.83	45.79	42.42	32.97	3950.92	0.516481	0.281614	0.540348	no change	No
RPA1384	5.09	1.36	1.35	2.28	243.042	-0.327011	0.674493	0.85097	no change	No
RPA1385	17.68	3.45	3.17	2.59	621.145	-1.32483	0.09508	0.273512	no change	yes
RPA1386	1.85	0.28	0.2	0	51.4992	-2.75129	0.0977799	0.279784	no change	yes
RPA1387	3.83	9.55	0.3	0.58	301.212	-3.403	6.20596e-07	1.0559e-05	down	yes
RPA1388	1.13	1.8	0.36	0.76	93.4191	-0.876079	0.251487	0.507573	no change	No
RPA1389	3.08	2.21	0.69	1.06	162.264	-1.07521	0.0854079	0.254508	no change	yes
RPA1390	3.12	0.55	0.25	0.25	92.3729	-2.34117	0.0199182	0.088037	no change	yes
RPA1391	3.64	1.29	0.23	0.69	129.825	-1.94974	0.0236281	0.0997002	no change	yes
RPA1392	4.1	0.63	0.26	0.92	133.438	-1.5482	0.132408	0.342978	no change	yes
RPA1393	102.6	106.74	138.02	135.44	12679.4	0.942069	0.0228606	0.0973732	no change	No
RPA1394	6.65	6.51	3.44	4.31	506.493	-0.225573	0.62895	0.825886	no change	No
RPA1395	3.77	2.28	4.67	3.19	370.011	0.951779	0.116984	0.31751	no change	No
RPA1396	0.58	0.17	0.69	0.57	54.4684	1.30165	0.196916	0.438033	no change	yes
RPA1397	0.8	0.49	0.53	0.96	70.9742	0.715674	0.381792	0.639135	no change	No
RPA1398	0.55	0.42	0.62	0.29	48.8919	0.507117	0.60434	0.809662	no change	No
RPA1399	0.3	0.64	0.41	0.96	59.4383	1.05074	0.25352	0.509599	no change	yes
RPA1400	0.19	0.32	0.38	0.91	48.2261	1.8417	0.0555705	0.185639	no change	yes
RPA1401	6.85	5.85	5.3	5.03	579.34	0.258013	0.593783	0.803732	no change	No
RPA1402	10.73	8.52	4.59	5.5	704.798	-0.393342	0.39986	0.657296	no change	No
RPA1403	7.83	7.7	5.37	6.37	676.812	0.138584	0.758153	0.901993	no change	No
RPA1404	6.64	2.4	1.56	2.34	305.643	-0.699466	0.308129	0.571363	no change	No
RPA1405	8.11	1.72	1.15	1.29	280.335	-1.4817	0.067913	0.214922	no change	yes
RPA1406	28.11	8.78	3.32	3.05	967.697	-1.98775	0.00294022	0.0198256	down	yes
RPA1407	104.51	30.89	7.32	7.4	3285.79	-2.66245	4.89149e-05	0.000583414	down	yes
RPA1408	76.25	35.56	6.03	6.55	2716.91	-2.61315	1.80405e-06	2.8357e-05	down	yes
RPA1409	32.15	22.76	1.97	1.5	1249.76	-3.41625	3.40342e-11	1.06994e-09	down	yes
RPA1410	209.85	183.32	24.34	16.07	9421.46	-2.7007	5.71375e-08	1.1691e-06	down	yes
RPA1411	16.91	57.55	6.79	7.54	1962.58	-1.81515	0.00468537	0.028885	down	yes
RPA1412	4.82	12.22	2.75	2.41	508.726	-1.14789	0.066559	0.211767	no change	yes
RPA1413	2.97	6.95	2.94	2.27	364.926	-0.345676	0.589234	0.800085	no change	No
RPA1414	21.75	68.96	15.06	23.7	3017.46	-0.689771	0.270405	0.527368	no change	No
RPA1415	14.88	94.43	10.09	13.61	2947.07	-1.65193	0.0336009	0.129572	no change	yes
RPA1416	3.08	15.26	1.57	2.99	510.195	-1.47959	0.0585739	0.193091	no change	yes
RPA1417	1.44	5.84	0.73	0.78	195.103	-1.70321	0.0329513	0.128423	no change	yes
RPA1418	2.34	8.14	0.44	2.06	286.336	-1.59152	0.0656783	0.209808	no change	yes
RPA1419	1.9	9.45	0.95	2.24	325.706	-1.31614	0.111771	0.307403	no change	yes
RPA1420	1.7	1.69	0.56	0.62	106.085	-0.975688	0.144439	0.362586	no change	No
RPA1421	3.23	3.02	0.8	0.77	177.638	-1.4378	0.0148537	0.0700206	no change	yes
RPA1422	75.91	71.13	53.14	36.47	5832.12	-0.134365	0.782653	0.912338	no change	No
RPA1423	165.36	215.18	231.4	318.69	24368.4	1.06706	0.0106647	0.0537424	no change	yes
RPA1424	66.66	67.91	52.22	103.9	7390.84	0.721142	0.120813	0.323828	no change	No
RPA1425	27.83	21.05	24.73	42.9	3022.03	0.980424	0.0362498	0.136151	no change	No
RPA1426	14.04	9.19	10.94	30.24	1680.01	1.30644	0.0255252	0.105824	no change	yes
RPA1427	10.74	13.06	8.01	10.56	1050.77	0.179672	0.683006	0.8566	no change	No
RPA1428	39.85	137.97	104.03	161.51	11565.5	1.11721	0.0801157	0.241927	no change	yes
RPA1429	13.95	17.15	8.16	14.41	1312.51	0.0550723	0.906381	0.96927	no change	No
RPA1430	67.28	31.94	8.89	82.16	4624.49	0.301013	0.725038	0.883192	no change	No
RPA1431	1.37	0.81	1.29	1.56	131.45	0.920941	0.172588	0.401888	no change	No
RPA1432	8.71	2.66	2.07	3.07	391.802	-0.633068	0.370304	0.629596	no change	No
RPA1433	2.69	0.92	0.23	0.76	104.138	-1.40036	0.125634	0.330773	no change	yes
RPA1434	12.32	2.22	0.89	1.94	388.63	-1.87865	0.0267516	0.109615	no change	yes
RPA1435	13.59	3.08	2.39	2.66	502.963	-1.19317	0.115604	0.315024	no change	yes
RPA1436	13.57	4.4	1.29	1.47	459.9	-2.1716	0.00149579	0.0109745	down	yes
RPA1437	19.5	11.66	1.85	1.93	764.326	-2.49889	1.87011e-06	2.92984e-05	down	yes
RPA1438	6.84	6.06	0.36	0.81	302.156	-2.96159	5.65158e-07	9.75566e-06	down	yes
RPA1439	15.69	4.87	8.48	8.73	954.298	0.281584	0.670923	0.848393	no change	No
RPA1440	48.72	30.28	51.54	38.95	4440.79	0.763914	0.139534	0.354867	no change	No
RPA1441	151.3	158.11	73.4	141	12742.5	-0.0197084	0.965482	0.98988	no change	No
RPA1442	309.64	303.65	257.43	337.65	30610.1	0.491533	0.218906	0.466194	no change	No
RPA1443	3.35	3.38	1.86	2	256.752	-0.252714	0.632407	0.826905	no change	No
RPA1444	0.29	1.29	0.28	0.36	51.6309	-0.749698	0.477014	0.721475	no change	No
RPA1445	0.99	8.93	0.38	0.61	232.069	-2.78071	0.00373696	0.0240045	down	yes
RPA1446	1.79	24.69	1.06	0.77	596.77	-3.25458	0.000947409	0.00757129	down	yes
RPA1447	0.43	2.33	0.16	0.04	62.9477	-3.14181	0.00893285	0.0471682	down	yes
RPA1448	0.33	3.47	0.33	0.28	96.3061	-2.05135	0.0632416	0.204362	no change	yes
RPA1449	3.55	14.08	3.15	3.28	556.993	-0.886972	0.213485	0.460181	no change	No
RPA1450	2.73	13.95	3.18	5.65	603.063	-0.384698	0.619783	0.8193	no change	No
RPA1451	3.38	11.26	3.46	5.52	567.885	-0.168588	0.803136	0.922705	no change	No
RPA1453	0.18	0.11	0.83	0.88	57.9886	3.10462	0.000448482	0.00398678	up	yes
RPA1454	0.62	0.26	0.68	1.43	80.4121	1.75512	0.0427023	0.153103	no change	yes
RPA1455	0.24	0.45	0.31	0.89	49.0347	1.29231	0.191185	0.429063	no change	yes
RPA1456	0.95	0.56	0.62	0.9	76.9363	0.53141	0.4998	0.736137	no change	No
RPA1457	2.33	0.63	1.59	0.77	136.446	0.259998	0.772971	0.909048	no change	No
RPA1458	0.16	0.27	0.47	0.54	39.4343	1.78294	0.069282	0.21737	no change	yes
RPA1460	2.58	1.18	1.44	1.6	170.676	0.230311	0.737708	0.890448	no change	No
RPA1461	11.74	9.36	55.01	40.68	3397.19	2.75396	1.65253e-08	3.69029e-07	up	yes
RPA1463	50.97	51.79	21.3	37.19	3864.98	-0.297403	0.501809	0.737401	no change	No
RPA1464	70.28	61.33	41.06	37.93	5149.27	-0.178088	0.68238	0.8566	no change	No
RPA1465	3.7	2.56	0.98	1.78	211.961	-0.672635	0.270604	0.527396	no change	No
RPA1466	24.67	11.19	3.6	3.27	959.427	-1.8331	0.00170058	0.0122685	down	yes
RPA1467	50.37	18.98	6.4	6.61	1846.58	-1.8744	0.00192869	0.0137059	down	yes
RPA1468	43.74	5.4	1.24	2.76	1151.7	-3.14031	0.000369456	0.00339228	down	yes
RPA1469	71.08	13.31	3	4.18	1988.45	-3.04267	6.72364e-05	0.000774687	down	yes
RPA1470	54.47	26.01	2.14	2.25	1813.96	-3.65526	2.77914e-11	8.85409e-10	down	yes
RPA1471	50.35	85.9	1.66	1.43	2906.72	-4.89124	2.87665e-22	2.96858e-20	down	yes
RPA1472	40.67	145.53	1.53	1.97	3925.71	-5.18102	1.67707e-15	8.04147e-14	down	yes
RPA1473	151.64	1624.2	5.11	6.34	36593.9	-6.71468	1.68272e-14	7.13205e-13	down	yes
RPA1474	660.63	432.02	2859.17	2676.84	191965	2.89466	7.65985e-10	2.10181e-08	up	yes
RPA1475	29.02	38	42.54	37.09	3828.99	0.81682	0.0709746	0.221537	no change	No
RPA1476	3.17	1.75	4.68	5.98	423.45	1.64495	0.0034074	0.0223103	up	yes
RPA1477	1.28	0.3	1.3	1.23	110.451	1.22105	0.173291	0.402846	no change	yes
RPA1478	0.51	0.24	0.43	0.48	43.2361	0.816184	0.405681	0.662686	no change	No
RPA1479	1.43	1.42	1.29	1.1	132.504	0.310954	0.62866	0.825886	no change	No
RPA1480	4.67	2.49	2.39	2.8	306.252	0.0708342	0.904943	0.969136	no change	No
RPA1481	79.33	266.49	98.25	70.33	12318.8	-0.443384	0.498466	0.735764	no change	No
RPA1482	67.61	70.61	47.77	60.39	6122.73	0.184718	0.646156	0.832705	no change	No
RPA1483	11.67	4.32	3.74	1.92	512.506	-0.911656	0.205945	0.449691	no change	No
RPA1484	24.61	19.56	16.9	17.03	1951.46	0.170434	0.702498	0.868879	no change	No
RPA1485	3.26	2.73	1.46	2.02	228.78	-0.253992	0.645385	0.832705	no change	No
RPA1486	0.85	0.43	0.57	0.6	62.27	0.412281	0.632982	0.826905	no change	No
RPA1487	1.96	2.07	1.29	0.9	151.443	-0.300836	0.64418	0.832705	no change	No
RPA1488	12.51	57.23	9.18	7.87	1952.15	-1.44888	0.04427	0.156828	no change	yes
RPA1489	75.85	76.51	23.31	28.07	4710.83	-1.0267	0.0111025	0.0555946	no change	yes
RPA1490	110.03	90.79	29.08	34.91	6104.79	-1.11102	0.00800876	0.0433991	down	yes
RPA1491	15729.9	16671.6	45469.5	34465.3	3.14023e+06	1.87784	4.07383e-05	0.000500997	up	yes
RPA1492	2019.45	2713.43	6764.7	5161.77	466087	1.91124	4.91606e-05	0.000584875	up	yes
RPA1493	92.66	96.64	233.69	175	16553.3	1.68601	0.000264565	0.00254229	up	yes
RPA1494	439.86	397.89	2038.07	1491.9	126587	2.65036	1.65585e-08	3.69029e-07	up	yes
RPA1495	2700.87	2034.6	10423.5	8367.11	677174	2.55484	5.1972e-08	1.07266e-06	up	yes
RPA1496	10.73	91.98	17.64	17.69	3174.31	-0.963141	0.25187	0.507697	no change	No
RPA1497	527.3	374.59	174.24	185.34	29688.3	-0.781026	0.0784893	0.239153	no change	No
RPA1498	92.93	58.15	28.98	52.34	5554.29	-0.3869	0.43995	0.69522	no change	No
RPA1499	221.76	176.69	95.6	89.31	13934.7	-0.551148	0.210185	0.456063	no change	No
RPA1500	84.78	36.46	101.11	57.46	7496.74	0.969842	0.122824	0.32682	no change	No
RPA1501	33.58	19.06	18.77	28.51	2508.58	0.36248	0.475321	0.719728	no change	No
RPA1502	2.9	2.7	1.92	3.43	274.661	0.447615	0.416877	0.674937	no change	No
RPA1503	11.9	11.54	5.96	9.83	955.681	-0.050904	0.911992	0.969964	no change	No
RPA1504	42.16	53.59	38.5	38.6	4330.07	0.245229	0.567251	0.785005	no change	No
RPA1505	14.6	14.84	35.93	28.81	2604.41	1.70738	0.000200228	0.00199262	up	yes
RPA1506	14.43	16.71	36.44	52.19	3297.59	2.04012	1.15342e-06	1.8687e-05	up	yes
RPA1507	5.85	11.77	15.34	26.78	1611.77	1.78192	0.000972192	0.0077045	up	yes
RPA1508	20.1	42.37	16.4	16.95	2301.25	-0.343335	0.515898	0.747698	no change	No
RPA1509	69.12	62.52	57.14	83.54	6939.18	0.622062	0.136398	0.349424	no change	No
RPA1510	65.93	76.15	66.18	77.94	7298.09	0.565529	0.162658	0.388595	no change	No
RPA1511	16.55	12.7	13.37	19.44	1589.46	0.690165	0.12826	0.334839	no change	No
RPA1512	125.48	179.95	129.18	99.52	13370.6	0.160663	0.737373	0.890448	no change	No
RPA1513	73.88	79.7	68.11	59.4	7094.17	0.297073	0.494615	0.732991	no change	No
RPA1514	101.83	93.46	7.87	11.25	4626.17	-2.82432	1.4079e-11	4.60919e-10	down	yes
RPA1515	26.05	26.28	12.53	14.53	1903.66	-0.407295	0.328301	0.59166	no change	No
RPA1517	19.29	17.41	6.93	11.57	1311.55	-0.47105	0.302714	0.56463	no change	No
RPA1518	19.66	18.65	8	9.37	1320.05	-0.598506	0.161242	0.387164	no change	No
RPA1519	172.36	280.28	264.15	107.84	21150.9	0.337091	0.591451	0.802388	no change	No
RPA1520	7.21	4.49	8.41	7.31	726.002	0.984237	0.063505	0.205074	no change	No
RPA1521	851.6	917.74	436.35	401.12	62292.9	-0.517362	0.219808	0.466649	no change	No
RPA1522	539.05	598.44	273.2	248.14	39528.2	-0.562556	0.18539	0.421681	no change	No
RPA1523	430.57	394.5	170.63	209.85	28600.5	-0.578021	0.15081	0.372475	no change	No
RPA1524	409.34	329.47	294.44	246.68	31985.6	0.115037	0.800043	0.92068	no change	No
RPA1525	11949.7	19375.8	76151.4	79067.1	5.36687e+06	2.86746	3.53003e-10	1.01558e-08	up	yes
RPA1526	2959.84	5156.54	17361.8	14957.5	1.15938e+06	2.56629	1.73473e-07	3.24203e-06	up	yes
RPA1527	2264.01	1661.96	8466.53	6143.91	533810	2.46893	5.10274e-07	8.88334e-06	up	yes
RPA1528	1928.78	1553.53	6440.57	5203.92	430875	2.30838	5.10881e-07	8.88334e-06	up	yes
RPA1529	54.52	30.1	102.21	99.33	7913.64	1.80081	0.000375014	0.00342345	up	yes
RPA1530	9.43	10.6	23.78	23.01	1842.82	1.78262	4.12698e-05	0.000505806	up	yes
RPA1531	4.83	8.4	9.82	11.58	919.645	1.24405	0.0129152	0.0627518	no change	yes
RPA1532	36.96	87.37	130.8	145.43	10930.2	1.71002	0.00160025	0.0116331	up	yes
RPA1533	6.98	9.91	18.21	23.29	1598.15	1.83878	4.07266e-05	0.000500997	up	yes
RPA1534	3.27	4.69	3.61	1.06	314.519	-0.1349	0.860919	0.951299	no change	No
RPA1535	1648.47	3032.66	2348.01	2527.87	244548	0.616408	0.200837	0.443568	no change	No
RPA1536	153.97	121.95	154.8	137.62	14696.4	0.643669	0.150501	0.371904	no change	No
RPA1537	11.41	9.96	8.63	11.09	1037.17	0.41901	0.342067	0.605441	no change	No
RPA1539	103.76	80.39	53.6	59.45	7255.27	-0.160145	0.709443	0.873355	no change	No
RPA1540	280.51	348.04	31.12	28.44	14832.7	-2.83559	5.78566e-11	1.78341e-09	down	yes
RPA1541	227.87	243.74	166.71	95.21	17971.2	-0.254318	0.628697	0.825886	no change	No
RPA1542	205.79	229.14	114.83	96.24	15498.4	-0.474351	0.281564	0.540348	no change	No
RPA1543	203.58	168.48	102.29	104.74	14030.9	-0.295297	0.486065	0.726181	no change	No
RPA1544	223.94	147.11	144.3	149.23	16654.3	0.208488	0.651834	0.83678	no change	No
RPA1545	401.27	276.5	299.11	285.61	31962.2	0.339881	0.459243	0.708384	no change	No
RPA1546	218	159.58	182.4	126.22	17426.8	0.28529	0.570647	0.787003	no change	No
RPA1547	82.19	52.22	115.34	90	9132.19	1.17748	0.0195828	0.0867162	no change	yes
RPA1548	1217.61	929.68	3128.55	2522.55	218650	1.96229	2.61959e-05	0.00033518	up	yes
RPA1549	3127.94	2089.47	4930.82	3943.33	381972	1.33134	0.0064135	0.0365485	up	yes
RPA1550	2050.24	1322.67	3214.4	2741.78	253136	1.38047	0.00440807	0.0273889	up	yes
RPA1551	711.06	440.18	613.43	549.5	59608.7	0.570646	0.241066	0.494957	no change	No
RPA1552	494.96	370.15	368.17	358.67	40165.6	0.30135	0.495857	0.733739	no change	No
RPA1553	123.27	114.43	93.5	95.02	10672.6	0.218087	0.598423	0.806562	no change	No
RPA1554	385.74	412.91	615.04	545.28	52115.4	1.10311	0.00990265	0.0509294	no change	yes
RPA1555	34.95	40.75	23.55	31.81	3229.45	0.0838897	0.839824	0.9417	no change	No
RPA1556	12.79	5.45	12.51	12.81	1151.73	1.01513	0.0819948	0.246036	no change	yes
RPA1557	2.13	0.58	1.26	1.15	130.579	0.376112	0.655501	0.839706	no change	No
RPA1558	1.6	0.95	1.61	1.31	143.015	0.757185	0.269374	0.526026	no change	No
RPA1559	10.3	7.2	7.57	9.47	877.601	0.495427	0.300602	0.56268	no change	No
RPA1560	9.35	11.1	5.39	4.03	714.563	-0.541312	0.286507	0.546032	no change	No
RPA1561	16.6	10.27	5.18	6.94	923.758	-0.621183	0.216949	0.463483	no change	No
RPA1562	40.09	138.48	1.02	1.51	3740.32	-5.59867	5.96078e-18	3.77278e-16	down	yes
RPA1563	125.73	38.97	1.09	1.56	3529.81	-5.44263	5.17814e-17	2.99764e-15	down	yes
RPA1564	190.38	52.82	3.26	3.69	5309.28	-4.59875	4.9237e-12	1.68086e-10	down	yes
RPA1565	47.13	14.9	1.43	1.13	1378.26	-4.04269	1.83651e-09	4.738e-08	down	yes
RPA1566	30.74	8.16	0.77	1.04	870.119	-3.90807	3.56409e-08	7.51944e-07	down	yes
RPA1567	94.7	27.64	13.37	12.26	3348.28	-1.70921	0.00989066	0.050923	no change	yes
RPA1568	16.35	25.17	10.85	23.81	1874.47	0.245687	0.641094	0.832178	no change	No
RPA1569	17.56	19.13	7.47	15.3	1430.42	-0.182147	0.70964	0.873355	no change	No
RPA1570	78.78	71.91	41.39	64.47	6283.61	0.0125234	0.976508	0.993548	no change	No
RPA1571	10.11	13.59	5.53	6.28	847.723	-0.455346	0.321305	0.58663	no change	No
RPA1572	59.4	109.29	12.5	14.36	4291.74	-2.09793	1.67782e-05	0.000223098	down	yes
RPA1573	87.32	98.8	139.94	121.66	11881	1.05748	0.015091	0.0706477	no change	yes
RPA1574	20.72	14.86	17.45	25.38	2021.2	0.791069	0.0857978	0.25471	no change	No
RPA1575	29.24	25.13	24.69	38.86	3022.63	0.745512	0.0887746	0.260733	no change	No
RPA1576	14.98	41.75	7.28	6.79	1596.16	-1.4389	0.0175107	0.0798496	no change	yes
RPA1577	133.31	121.25	39.71	37.35	7639.51	-1.16623	0.00630089	0.036027	down	yes
RPA1578	88.19	142.45	31.97	65.09	7619.17	-0.737097	0.146597	0.366646	no change	No
RPA1579	23.65	57.23	5.99	4.83	1997.37	-2.32095	6.98047e-05	0.000798465	down	yes
RPA1580	9.08	7.56	3.13	2.5	519.164	-0.996115	0.0545432	0.18298	no change	No
RPA1581	8.66	10.33	6.26	6.18	772.452	-0.0524555	0.909333	0.969964	no change	No
RPA1582	4.21	2.25	1.67	2.55	260.673	-0.0975123	0.874017	0.956332	no change	No
RPA1583	52.65	45.34	25.8	35.76	3880.72	-0.141291	0.737565	0.890448	no change	No
RPA1584	24.72	19.76	32.88	38.05	3069.87	1.21441	0.00472732	0.028993	up	yes
RPA1585	152.57	97.43	69.33	57.93	9118.74	-0.412786	0.402462	0.659472	no change	No
RPA1586	24.57	25.16	9.74	19.41	1890.09	-0.263632	0.581011	0.79323	no change	No
RPA1587	114.53	110.63	23.85	13.32	5835.88	-2.00473	0.000173676	0.00176162	down	yes
RPA1588	24.76	21.44	2.94	5.03	1196.06	-2.01995	1.58119e-05	0.00021084	down	yes
RPA1589	213.62	93.45	166.29	296.25	20115.7	1.09419	0.0548836	0.183967	no change	yes
RPA1590	8.8	15.56	5.28	5.33	825.667	-0.637624	0.21576	0.46219	no change	No
RPA1591	74.14	178.81	62.33	60.34	8948.24	-0.475602	0.390592	0.64742	no change	No
RPA1592	89.57	69.88	71.41	96.4	8351.99	0.603574	0.158805	0.383247	no change	No
RPA1593	39.22	23.6	19.96	26.33	2700.18	0.0875523	0.857045	0.949523	no change	No
RPA1594	54.06	149.37	137.67	139.44	12618.7	1.01269	0.0820899	0.246166	no change	yes
RPA1595	33.43	57.02	59.05	73.51	5861.57	1.09767	0.0188577	0.084133	no change	yes
RPA1596	123.35	104.2	133.38	148.65	13273.5	0.854279	0.0395009	0.144796	no change	No
RPA1597	54.85	50.18	35.11	51.6	4772.18	0.249516	0.552168	0.773883	no change	No
RPA1598	54.69	46.57	62.77	73.92	6234.19	0.97362	0.0189357	0.0844017	no change	No
RPA1599	108.72	53.92	49.04	43.92	6242.69	-0.253727	0.637447	0.829941	no change	No
RPA1600	97.95	234.81	52.36	51.54	10015.4	-1.11208	0.0436266	0.155481	no change	yes
RPA1601	20.9	7.37	9.27	9.23	1155.46	-0.0699101	0.911597	0.969964	no change	No
RPA1602	14.06	16.26	11.78	10.02	1297.48	0.0920402	0.842421	0.943376	no change	No
RPA1603	6	4.36	6.77	3.12	527.869	0.534641	0.405314	0.662681	no change	No
RPA1604	88.11	72.88	30.09	33.37	5268.63	-0.798389	0.0585695	0.193091	no change	No
RPA1605	62.83	88.59	25.71	28.83	4782.6	-0.922	0.0335619	0.129527	no change	No
RPA1606	919.7	1140.43	177.62	189.29	53785	-1.93614	2.67512e-06	4.05712e-05	down	yes
RPA1607	100.51	51.85	14.51	18	4159.34	-1.69804	0.00101219	0.00798148	down	yes
RPA1608	168.14	249.17	107.52	102.43	15035.1	-0.427553	0.342969	0.606145	no change	No
RPA1609	4.21	12.75	1.5	2.43	465.304	-1.57472	0.0183657	0.0827153	no change	yes
RPA1610	39.4	86.52	14.46	31.47	3940.94	-0.943816	0.102044	0.289888	no change	No
RPA1611	25.24	36.5	17.79	27.9	2637.54	0.0934701	0.838175	0.941405	no change	No
RPA1612	132.42	109.25	105.28	171.42	13251.8	0.71275	0.104127	0.294395	no change	No
RPA1613	12.11	52.16	18.75	13.91	2326.79	-0.383667	0.591593	0.802388	no change	No
RPA1614	44.01	86.1	31.86	41.76	4894.93	-0.277271	0.579404	0.791841	no change	No
RPA1615	6.41	4.89	1.98	2.39	366.876	-0.833075	0.105067	0.29512	no change	No
RPA1616	98.97	155.47	73.73	76.62	9826.81	-0.200926	0.658189	0.840947	no change	No
RPA1617	208.76	376.18	86.82	98.22	17668.9	-1.10667	0.0203328	0.0891225	no change	yes
RPA1618	92.08	94.22	31.96	45.08	6170.7	-0.743468	0.0690338	0.216922	no change	No
RPA1619	34.13	49.5	25.93	16.59	3052.13	-0.385159	0.463609	0.712217	no change	No
RPA1620	8.55	17.02	207.68	142	11378.8	4.36396	3.38306e-15	1.54417e-13	up	yes
RPA1621	44.9	30.49	84.55	81.09	6626.25	1.68803	0.000287087	0.00271475	up	yes
RPA1622	90.56	85.87	100.92	96.6	9691.94	0.719983	0.0870026	0.257161	no change	No
RPA1623	91.71	75.68	41.74	50.13	6251.79	-0.326608	0.435353	0.692537	no change	No
RPA1624	17.64	14.03	8.4	10.36	1223.93	-0.218889	0.624244	0.822723	no change	No
RPA1625	12.82	6.46	8.11	10.23	954.755	0.456971	0.402177	0.659458	no change	No
RPA1626	86.87	76.85	37.03	58.47	6244.45	-0.257081	0.549732	0.772065	no change	No
RPA1627	217.9	333.8	215.36	244.7	25324.5	0.289295	0.512926	0.745974	no change	No
RPA1628	203.25	179.66	198.11	194.57	19925.5	0.590637	0.160151	0.385321	no change	No
RPA1629	114.31	103.12	110.74	111.09	11271.4	0.581951	0.163395	0.389767	no change	No
RPA1630	61.17	40.06	46.81	60.38	5332.66	0.613285	0.183742	0.418936	no change	No
RPA1631	123.35	91.1	103.24	139.72	11752.5	0.709004	0.104291	0.294565	no change	No
RPA1632	728.92	835.62	362.94	354.32	54286.2	-0.566867	0.17228	0.401888	no change	No
RPA1633	67.45	31.72	20.7	26.77	3498.96	-0.536477	0.320494	0.585823	no change	No
RPA1634	750.51	934.67	479.55	430.97	62766.3	-0.322805	0.456887	0.706924	no change	No
RPA1635	167.12	218.69	141.62	133.11	16377.4	0.072933	0.866591	0.9549	no change	No
RPA1636	113.68	149.02	107.84	150.99	13189.8	0.512963	0.223433	0.469933	no change	No
RPA1637	3566.58	3264.62	475.42	593.7	174021	-2.13815	1.00508e-07	1.95538e-06	down	yes
RPA1638	51.66	42.87	7.93	8.71	2468.75	-1.96079	5.33406e-06	7.76712e-05	down	yes
RPA1639	12.12	21.19	5.01	3.37	947.552	-1.40162	0.0127373	0.0620781	no change	yes
RPA1640	25.09	67.88	11.69	19.08	2826.44	-1.06249	0.0728117	0.225907	no change	yes
RPA1641	7.35	2.52	6.52	8.31	653.035	1.11144	0.0865837	0.256584	no change	yes
RPA1642	21.17	14.44	79.79	91.69	5929.63	2.80725	5.63808e-10	1.58367e-08	up	yes
RPA1643	6.79	4.66	8.28	10	790.054	1.21105	0.0126881	0.0619654	no change	yes
RPA1644	63.16	51.4	39.67	71.36	5667.66	0.465347	0.311543	0.575445	no change	No
RPA1645	86.59	122.83	83.09	88.54	9541.67	0.267824	0.537206	0.763477	no change	No
RPA1646	551.46	557.84	539.66	420.92	52629.6	0.364768	0.41997	0.677334	no change	No
RPA1647	21.84	15.81	41.84	33.68	3108.75	1.56984	0.00120266	0.00913864	up	yes
RPA1648	2.66	2.3	20.55	11.83	1115.86	3.29728	3.10301e-09	7.79365e-08	up	yes
RPA1649	0.79	0.88	3.54	3.92	260.731	2.70799	4.23332e-07	7.52643e-06	up	yes
RPA1650	2	0.76	6.37	6.2	441.21	2.73186	2.51349e-05	0.000324227	up	yes
RPA1651	18.68	186.91	16.11	16.44	5188.11	-2.08305	0.0163514	0.0759491	no change	yes
RPA1652	1.94	1.64	4.27	3.51	313.695	1.68573	0.00215662	0.0150551	up	yes
RPA1653	15.48	16.32	69.34	45.66	4234.39	2.43908	9.20934e-07	1.53392e-05	up	yes
RPA1654	39.71	39.34	54.63	42.32	4630.62	0.867046	0.059803	0.196053	no change	No
RPA1655	62.47	88.08	47.12	34.2	5628.97	-0.306675	0.53282	0.761632	no change	No
RPA1656	35.22	46.12	34.43	32.09	3716.44	0.273188	0.537027	0.763477	no change	No
RPA1657	85.42	128.71	66.55	73.05	8657.56	-0.0635862	0.885911	0.960698	no change	No
RPA1658	96.31	58.75	62.09	80.9	7530.54	0.412192	0.385591	0.642696	no change	No
RPA1659	36.41	22.66	189.71	90.63	10070.9	2.84467	2.35307e-06	3.64562e-05	up	yes
RPA1660	18.53	17.34	11.91	13.49	1513.52	0.0468736	0.912287	0.969964	no change	No
RPA1661	50.66	41.34	26.61	28.97	3598.06	-0.181269	0.671991	0.849518	no change	No
RPA1662	63.27	62.84	99.57	68.44	7828.52	0.994709	0.0397345	0.145316	no change	No
RPA1663	1.04	0.78	0.74	0.68	81.2953	0.1979	0.792283	0.916758	no change	No
RPA1664	1.55	1.61	3.92	2.3	259.913	1.56817	0.0118722	0.0587057	no change	yes
RPA1665	128.19	91.55	257.89	238.01	19740.4	1.73009	0.000156378	0.00161375	up	yes
RPA1666	15.66	11.38	64.6	81.65	4966.68	2.96888	1.73248e-11	5.55681e-10	up	yes
RPA1667	1.03	2.85	35.02	54.66	2752.6	5.06633	1.25515e-17	7.83975e-16	up	yes
RPA1668	3.4	4.17	150.82	132.52	8844.26	5.79274	5.27974e-39	1.92792e-36	up	yes
RPA1669	3.51	1.86	59.1	24.93	2775.36	4.57129	3.82426e-12	1.32509e-10	up	yes
RPA1670	38.7	32.53	66.09	70.5	5627.88	1.48698	0.000428428	0.0038483	up	yes
RPA1671	12.35	20.85	11.59	13.15	1434.25	0.128327	0.790568	0.916702	no change	No
RPA1672	0.73	0.89	24.25	12.87	1198.83	5.11843	1.35106e-18	9.57238e-17	up	yes
RPA1673	53.11	60.08	94.1	78.81	7659.02	1.18025	0.00779742	0.0426259	up	yes
RPA1674	19.34	10.07	27.47	26.11	2250.16	1.41505	0.00765474	0.0422033	up	yes
RPA1675	2.41	7.1	2.42	4.36	396.086	0.0389362	0.954101	0.985234	no change	No
RPA1676	61.89	90.89	44.45	51.22	6051.56	-0.125541	0.774478	0.909879	no change	No
RPA1677	79.27	82.57	74.35	72.03	7822.08	0.412659	0.322911	0.588222	no change	No
RPA1678	41.38	35.35	47.74	44.52	4414.39	0.823402	0.0595709	0.195427	no change	No
RPA1679	159.97	110.37	277.54	186.05	20027.1	1.35568	0.00874468	0.0463292	up	yes
RPA1680	32.98	27.39	56.05	46.65	4411.63	1.33168	0.00367221	0.0237493	up	yes
RPA1681	15.33	15.87	24.9	31.57	2347.17	1.39413	0.000725884	0.00608793	up	yes
RPA1682	102.93	72.82	105.66	118.58	10449.9	0.893237	0.0441432	0.156496	no change	No
RPA1683	75.85	84.53	31.27	41.15	5499.53	-0.610471	0.132865	0.343712	no change	No
RPA1684	19.58	31.92	7.95	10.01	1604.22	-0.974956	0.0394027	0.144548	no change	No
RPA1685	24.84	59.42	10.51	11.76	2408.63	-1.36178	0.0140832	0.0673921	no change	yes
RPA1686	2.39	42.7	3.14	3.9	1131.41	-2.11511	0.0330346	0.128432	no change	yes
RPA1687	12.68	45.93	15.79	13.89	2112.42	-0.402173	0.545289	0.76991	no change	No
RPA1688	4.64	1.58	1.99	4.13	310.21	0.467564	0.517441	0.748844	no change	No
RPA1689	20.76	13.13	7.43	7.74	1167.18	-0.614152	0.214635	0.460889	no change	No
RPA1690	73.26	43.35	31.32	41	4604.55	-0.160837	0.740011	0.892034	no change	No
RPA1691	3.37	3.28	1.67	2.03	249.601	-0.305477	0.563399	0.78269	no change	No
RPA1692	4.91	9.97	3.24	1.99	469.736	-0.911547	0.148959	0.370213	no change	No
RPA1693	1267.64	1393.81	777.91	1033.67	109570	-0.0192929	0.961487	0.9883	no change	No
RPA1694	32.12	21.41	25.11	23.98	2613.52	0.427523	0.369922	0.629488	no change	No
RPA1695	57.81	100.68	29.19	24.52	4920.71	-0.986638	0.0488562	0.167788	no change	No
RPA1696	20.7	24.24	7.06	6.3	1340.03	-1.18542	0.00922943	0.0483044	down	yes
RPA1697	44.49	50.15	17.48	22.89	3174.27	-0.692085	0.0926444	0.269475	no change	No
RPA1698	2.35	1.62	1.44	1.89	182.724	0.276899	0.645483	0.832705	no change	No
RPA1699	7.31	9.44	1.92	2.37	475.909	-1.42198	0.00335917	0.0220858	down	yes
RPA1700	16.83	46.16	5.57	6.09	1648.51	-1.87244	0.00162046	0.011744	down	yes
RPA1701	67.79	95.63	78.32	79.45	8181.7	0.507605	0.246381	0.500763	no change	No
RPA1702	3.92	6.8	2.13	3.83	397.644	-0.325663	0.566815	0.785005	no change	No
RPA1703	13.42	22.68	7.12	13.16	1344.68	-0.313196	0.545215	0.76991	no change	No
RPA1704	18.7	4.15	43.31	35.18	2895.56	2.33233	0.00143036	0.0105597	up	yes
RPA1705	321.33	953.33	820.34	1150.88	85243.7	1.17324	0.0488318	0.167788	no change	yes
RPA1706	20.78	41.54	12.8	33.41	2629.91	0.0672848	0.909967	0.969964	no change	No
RPA1707	6.4	45.22	2.15	3.88	1233.74	-2.56347	0.00187075	0.013334	down	yes
RPA1708	2.69	22.96	1.04	1.53	600.786	-2.76974	0.00163235	0.0118122	down	yes
RPA1709	4.85	24.41	1.86	3.75	764.33	-1.85821	0.0162967	0.0757694	no change	yes
RPA1710	5.87	28.64	2.69	3.87	903.036	-1.84809	0.0128942	0.0627138	no change	yes
RPA1711	15.17	22.26	5.48	3.84	1062.43	-1.42151	0.00695789	0.0392736	down	yes
RPA1712	12.38	4.39	4.46	6.67	683.409	-0.0782946	0.903299	0.968593	no change	No
RPA1713	20.39	20.55	22.2	14.84	1999.78	0.438363	0.381856	0.639135	no change	No
RPA1714	12.86	9.44	9.85	11.1	1098.37	0.451811	0.33023	0.593217	no change	No
RPA1715	11.72	12.1	20.05	19.38	1697.21	1.2846	0.00310833	0.0207528	up	yes
RPA1716	7.02	4.47	3.58	4.96	495.338	0.0974619	0.852995	0.948726	no change	No
RPA1717	283.05	299.16	342.95	226.71	29775.9	0.552927	0.258448	0.514188	no change	No
RPA1718	204.65	490.55	93.6	81.94	19689.1	-1.41007	0.0116442	0.0578192	no change	yes
RPA1719	14.22	5.78	5.47	5.96	764.919	-0.270227	0.655068	0.839706	no change	No
RPA1720	7.78	6.79	5.49	3.5	582.495	-0.113086	0.837729	0.941292	no change	No
RPA1721	12.18	12.58	2.39	3.71	695.247	-1.49673	0.00129454	0.00967744	down	yes
RPA1722	6.63	7.9	2.06	1.59	413.487	-1.41892	0.00772505	0.042394	down	yes
RPA1723	2.86	17.08	2.21	2.24	543.421	-1.59048	0.0486835	0.16753	no change	yes
RPA1724	21.85	42.05	23.73	15.16	2528.07	-0.121927	0.830167	0.93759	no change	No
RPA1725	1.64	9.59	1.18	1.13	300.297	-1.70446	0.0426366	0.152983	no change	yes
RPA1726	13.5	12.28	6.11	10.53	1028.79	-0.116416	0.803704	0.922876	no change	No
RPA1727	4.22	2.29	36.19	17.11	1817.29	3.63031	1.19749e-08	2.78263e-07	up	yes
RPA1728	7.82	8.1	9.52	12.17	982.89	0.983826	0.0233964	0.0988983	no change	No
RPA1729	8.77	37.55	3.47	3.02	1148.4	-2.25382	0.00163612	0.0118214	down	yes
RPA1730	6.88	6.88	2.1	2.07	412.533	-1.16723	0.0180122	0.0816656	no change	yes
RPA1731	40.56	47.99	16.99	13.32	2768.2	-0.972649	0.0369787	0.13811	no change	No
RPA1732	3.13	13.96	3.73	6.03	640.569	-0.269935	0.714474	0.876387	no change	No
RPA1733	5.7	26.29	12.2	24.31	1731.06	0.715022	0.329276	0.592521	no change	No
RPA1734	68.34	59.39	46.53	46.06	5475.1	0.0892984	0.833937	0.939171	no change	No
RPA1735	31.78	20.21	23.33	27.47	2618.09	0.503477	0.287562	0.546899	no change	No
RPA1736	17.1	26.54	52.71	44.48	3887.27	1.72784	0.00033154	0.00307988	up	yes
RPA1737	19.13	17.86	13.85	11.91	1558.39	0.0423106	0.926214	0.97144	no change	No
RPA1738	1.56	4.08	0.5	0.96	159.071	-1.42695	0.0561245	0.187012	no change	yes
RPA1739	0.79	4.33	0.27	1.02	141.825	-1.49816	0.127771	0.333946	no change	yes
RPA1740	0.66	8.29	0.6	0.82	225.203	-2.09978	0.0389628	0.143377	no change	yes
RPA1741	12.12	123.19	9.66	12.21	3421.01	-2.06848	0.0176525	0.0804187	no change	yes
RPA1742	31.49	50.7	15.38	25.72	2918.01	-0.475024	0.325215	0.589798	no change	No
RPA1743	15.36	19.3	238.3	150.4	12825.1	4.07713	1.08951e-15	5.44412e-14	up	yes
RPA1744	74.65	122.76	40.01	60.93	7087.46	-0.436191	0.353056	0.615845	no change	No
RPA1745	187.03	440.22	117.93	166.01	21414.7	-0.601998	0.266138	0.522913	no change	No
RPA1746	83.34	224.29	93.92	66.4	11292.2	-0.348508	0.567311	0.785005	no change	No
RPA1747	93.67	150	54.77	43.13	8049.46	-0.73759	0.13483	0.346585	no change	No
RPA1748	231.37	173.9	89.63	118.9	14693.2	-0.428048	0.321581	0.586763	no change	No
RPA1749	135.9	41.34	53.56	56.72	7063.94	-0.148581	0.816899	0.930779	no change	No
RPA1750	54.73	12.36	10.63	14.36	2158.41	-0.908836	0.205946	0.449691	no change	No
RPA1751	51	7.56	9.38	12.93	1900.81	-0.880748	0.277914	0.536066	no change	No
RPA1752	38.51	6.93	11.7	15.02	1759.03	-0.248239	0.74737	0.897033	no change	No
RPA1753	16.84	20.9	6.56	8.34	1229.73	-0.800271	0.0666457	0.2119	no change	No
RPA1754	43.36	30.37	4.91	6.41	1874.75	-2.17251	2.49954e-06	3.8399e-05	down	yes
RPA1755	32.9	25.33	3.48	4.26	1444.21	-2.37471	1.32378e-07	2.52369e-06	down	yes
RPA1756	12.2	45.44	4.37	5.04	1467	-2.05438	0.00209229	0.0147142	down	yes
RPA1757	10.57	36.38	8.61	7.27	1451.41	-0.982114	0.138226	0.352207	no change	No
RPA1758	32.11	89.23	17.5	22.09	3686.35	-1.06478	0.0688714	0.216655	no change	yes
RPA1759	6.72	11.07	2.03	2.69	509.065	-1.37275	0.00821538	0.0443541	down	yes
RPA1760	4.67	6.43	1.9	1.73	340.634	-1.04761	0.0502213	0.171511	no change	yes
RPA1761	7.58	24.26	5.69	5.33	990.606	-0.957024	0.13957	0.354867	no change	No
RPA1762	9.8	27.71	6.48	7.76	1200.87	-0.842351	0.164141	0.390565	no change	No
RPA1763	9.02	59.38	4.86	4.94	1697.04	-2.22925	0.00501843	0.0301932	down	yes
RPA1764	16.67	5.24	13.08	30.6	1736.79	1.47735	0.0314244	0.123691	no change	yes
RPA1765	12.74	3.69	12.07	20.27	1304.86	1.47998	0.0290923	0.117433	no change	yes
RPA1766	11.48	23.54	3.18	5.09	967.754	-1.55112	0.00469869	0.0288921	down	yes
RPA1767	0.84	0.64	0.48	0.31	55.3582	-0.326893	0.713936	0.876177	no change	No
RPA1769	4.7	3.31	3.74	3.4	385.244	0.390522	0.468502	0.714798	no change	No
RPA1770	4.44	1.64	2.24	1.94	255.472	0.0114154	0.987058	0.99522	no change	No
RPA1771	72.01	103.22	80.83	73.59	8348.55	0.383901	0.396849	0.653657	no change	No
RPA1772	99.27	184.93	34.59	31.94	7895.58	-1.52615	0.00230202	0.0159762	down	yes
RPA1773	11.19	8.12	9.43	7.32	918.413	0.362797	0.480223	0.723459	no change	No
RPA1774	2.66	1.27	62.99	59.53	3825.22	5.51169	4.98754e-24	5.91896e-22	up	yes
RPA1775	9.37	41.83	2.53	3.54	1230.95	-2.52797	0.000409104	0.00369205	down	yes
RPA1776	15.11	72.19	5.74	6.14	2148.79	-2.30949	0.00133687	0.0099782	down	yes
RPA1777	46.5	123.34	23.78	38.35	5341.03	-0.917489	0.114821	0.314194	no change	No
RPA1778	20.17	27.57	10.19	11.89	1654.8	-0.564576	0.200744	0.443568	no change	No
RPA1779	12.23	21.06	5	10.28	1136.54	-0.611393	0.259362	0.515143	no change	No
RPA1780	2.53	4.24	4.41	9.98	561.315	1.59332	0.00606436	0.0351661	up	yes
RPA1781	4.16	3.98	20.42	54.5	2348.44	3.68986	1.24649e-11	4.10909e-10	up	yes
RPA1782	13.2	41.21	44.46	42.45	3771.3	1.24789	0.0439883	0.156274	no change	yes
RPA1783	0.87	5.93	0.92	2.19	229.944	-0.61227	0.504926	0.740379	no change	No
RPA1784	1.05	3.87	0.87	0.96	156.409	-0.86372	0.279889	0.538344	no change	No
RPA1785	1.8	6.8	0.84	1.79	253.645	-1.19016	0.127421	0.333826	no change	yes
RPA1786	2.36	8.79	1.64	1.47	323.976	-1.26418	0.0868085	0.257068	no change	yes
RPA1787	2.8	12.05	3.02	3.22	493.841	-0.683644	0.353223	0.615845	no change	No
RPA1788	12.89	20.2	7.05	7.99	1138.79	-0.585843	0.217047	0.463483	no change	No
RPA1789	19.77	139.43	11.68	12.54	3989.81	-2.14609	0.00714519	0.0400925	down	yes
RPA1790	25.34	23.86	18.83	20.78	2221.92	0.233984	0.576503	0.790207	no change	No
RPA1791	0.61	12.78	0.62	1.32	329.885	-2.25893	0.0380141	0.140869	no change	yes
RPA1792	1.65	30.98	1.99	3.13	817.689	-2.12435	0.0360186	0.135591	no change	yes
RPA1793	5.2	12.93	3.78	4.35	618.938	-0.600732	0.314238	0.578846	no change	No
RPA1794	7.79	7.44	4.95	5.34	628.345	-0.0171885	0.970136	0.99192	no change	No
RPA1795	8.08	7.62	6.84	10.38	839.748	0.657699	0.148676	0.369703	no change	No
RPA1796	29.45	42.75	2.37	2.69	1645.43	-3.28428	6.35463e-13	2.35667e-11	down	yes
RPA1797	6.53	6.3	1.87	1.81	378.497	-1.24591	0.013324	0.064212	no change	yes
RPA1798	68.93	225.37	63	78.95	10318.5	-0.498625	0.420469	0.677587	no change	No
RPA1799	16.06	10.09	3.61	3.36	757.855	-1.35442	0.00928576	0.0484923	down	yes
RPA1800	5.03	5.43	5.94	4.78	546.896	0.606132	0.228692	0.477398	no change	No
RPA1801	3.74	3.15	2.78	2.6	307.592	0.199774	0.707146	0.872128	no change	No
RPA1802	3.25	2.97	1.77	1.85	239.167	-0.231016	0.669741	0.847351	no change	No
RPA1803	2.42	2.29	1.44	1.88	197.56	0.0305424	0.956463	0.986101	no change	No
RPA1804	4.16	4.89	3.15	2.6	364.26	-0.084533	0.872937	0.956332	no change	No
RPA1805	4.41	7.2	3.68	2.24	424.409	-0.376903	0.53394	0.762269	no change	No
RPA1806	5.33	5.62	2.56	2.5	381.341	-0.557111	0.264306	0.520823	no change	No
RPA1807	156.71	359.06	77.46	78.7	15371.2	-1.15928	0.031063	0.122778	no change	yes
RPA1808	6.67	12.54	3.01	5.71	653.615	-0.62087	0.270724	0.527396	no change	No
RPA1809	1.99	2.66	10.54	3.76	552.334	2.24518	0.00120321	0.00913864	up	yes
RPA1810	59.62	127.31	87.64	78.49	8939.27	0.402383	0.449994	0.704463	no change	No
RPA1811	63.23	147.55	76.67	138.9	10717.9	0.556308	0.321138	0.586549	no change	No
RPA1812	89.59	77.15	8.86	5.89	3921.67	-2.91809	6.02817e-09	1.45998e-07	down	yes
RPA1813	22.21	13.16	8.6	7.56	1232.68	-0.573442	0.272246	0.528785	no change	No
RPA1814	6.12	3.08	4.76	2.01	406.59	0.15941	0.824116	0.934133	no change	No
RPA1815	88.44	71.75	3.66	4.59	3577.69	-3.74357	2.6561e-18	1.82732e-16	down	yes
RPA1816	1.76	3.48	1.1	1.13	175.85	-0.67135	0.304116	0.565676	no change	No
RPA1817	40.69	72.06	32.1	34.81	4356.42	-0.19627	0.682861	0.8566	no change	No
RPA1818	24.58	30.52	15.31	15.12	2068.14	-0.298098	0.494881	0.732991	no change	No
RPA1819	268.18	212.93	113.87	166.83	18392.5	-0.253038	0.556005	0.777653	no change	No
RPA1820	28.76	27.88	7.52	13.4	1794.71	-0.923188	0.0436867	0.155574	no change	No
RPA1821	155.44	310.79	61.4	63.19	13398.9	-1.342	0.00795144	0.043187	down	yes
RPA1822	17.18	7.78	118.89	88.63	6935.19	3.62066	3.87556e-10	1.10055e-08	up	yes
RPA1823	3.42	2.5	4.46	4.9	406.986	1.20459	0.0190379	0.0847775	no change	yes
RPA1824	73.02	127.26	61.4	71.75	8157.81	-0.0379431	0.935781	0.977802	no change	No
RPA1825	58.86	23.97	32.38	45.57	4066.81	0.43114	0.453775	0.705993	no change	No
RPA1826	3.3	6.63	8.43	9.86	757.542	1.4338	0.00774824	0.0424722	up	yes
RPA1827	24.23	22.51	8.73	8.88	1506.18	-0.855946	0.0488836	0.167788	no change	No
RPA1828	27.49	21.36	13.07	12.05	1784.03	-0.402614	0.38296	0.639885	no change	No
RPA1829	24.17	8.79	13.27	19.19	1660.77	0.493583	0.421104	0.678309	no change	No
RPA1832	54.22	37.89	31.46	43.81	4172.81	0.234905	0.604516	0.809662	no change	No
RPA1833	14.42	10.21	16.36	17.22	1532.98	0.993493	0.0329145	0.128385	no change	No
RPA1834	152.58	157.15	95.53	112.55	12710.3	-0.0305147	0.939058	0.97907	no change	No
RPA1835	125.7	157.41	71.6	82.69	10526.6	-0.328248	0.42513	0.681788	no change	No
RPA1836	148.23	202.06	63.03	109.94	12372	-0.498385	0.272984	0.529569	no change	No
RPA1837	39.13	64.38	19.73	27.07	3540.53	-0.606331	0.193826	0.433391	no change	No
RPA1838	6.38	2.55	3.55	10.32	588.845	1.10705	0.114078	0.312661	no change	yes
RPA1839	6.13	6.23	2.99	7.75	569.143	0.288029	0.614358	0.815696	no change	No
RPA1840	20.57	11.91	16.15	20.14	1770.67	0.691615	0.166053	0.392753	no change	No
RPA1841	74.54	457.1	188.19	166.16	21737.3	-0.00170674	0.998228	0.999675	no change	No
RPA1842	65.7	294.27	113.66	100.74	13946.5	-0.166648	0.812067	0.928036	no change	No
RPA1843	33.9	80.8	38.55	39.73	4741.73	0.0126931	0.981602	0.995187	no change	No
RPA1844	35.84	34.06	9.39	20.31	2322.36	-0.734181	0.137123	0.350713	no change	No
RPA1845	11.02	72.74	1.66	1.53	1810.37	-4.13404	2.41672e-07	4.37869e-06	down	yes
RPA1846	11.91	64.6	2.77	2.91	1738.63	-3.18153	2.3837e-05	0.000309165	down	yes
RPA1847	0.95	1.6	0.25	0	61.0041	-2.66176	0.0763998	0.234309	no change	yes
RPA1848	2.29	11.14	0.72	0.42	310.681	-2.95074	0.000446903	0.00398021	down	yes
RPA1849	0.95	2.45	0.07	0.59	88.4612	-1.90935	0.0734908	0.227567	no change	yes
RPA1850	1.9	2.21	1.66	1.89	192.583	0.335936	0.551242	0.773269	no change	No
RPA1851	150.5	744.87	18.96	19.75	19512.2	-3.96151	3.19095e-08	6.76226e-07	down	yes
RPA1852	98.48	121	133.15	140.96	12870.8	0.874112	0.0348135	0.132739	no change	No
RPA1853	9.42	13.92	7.85	9.22	998.23	0.0970945	0.835189	0.939712	no change	No
RPA1854	14.37	10.48	12.62	9.4	1197.56	0.396522	0.439523	0.695008	no change	No
RPA1855	8.01	8.39	8.08	7.83	825.476	0.513622	0.258946	0.514964	no change	No
RPA1856	116.47	87.26	132.61	131.56	12288.6	0.926124	0.0362102	0.136151	no change	No
RPA1857	127.01	69.06	183.98	146.61	14274.4	1.31633	0.0129417	0.0628143	no change	yes
RPA1858	22.53	37.52	16.45	25.46	2489.17	0.0117009	0.980636	0.995187	no change	No
RPA1859	27.73	64.54	33.78	35.24	3997.54	0.143843	0.791979	0.916758	no change	No
RPA1860	17.85	11.89	16.91	20.23	1740.69	0.856938	0.0681556	0.215356	no change	No
RPA1861	67.26	83.82	29.81	24.07	4785.87	-0.9147	0.0464307	0.161675	no change	No
RPA1862	81.31	226.28	30.68	35.11	8313.24	-1.66698	0.00415291	0.0261548	down	yes
RPA1863	50.61	48.79	44.72	32.24	4444.78	0.208	0.662717	0.841936	no change	No
RPA1864	26.2	41.87	5.39	5.59	1739.55	-2.07389	1.24101e-05	0.000169283	down	yes
RPA1865	42.15	50.64	19.1	30.92	3409.4	-0.368363	0.399028	0.656605	no change	No
RPA1866	15.66	12.72	6.93	10.24	1102.9	-0.200802	0.660095	0.840969	no change	No
RPA1867	63.07	46.59	31.84	49.9	4716.74	0.0947275	0.834622	0.939519	no change	No
RPA1868	24.16	7.27	18.22	28.4	2048.16	1.07725	0.101545	0.288989	no change	yes
RPA1869	1.54	0.45	0.57	1.91	113.214	0.779526	0.400133	0.657442	no change	No
RPA1870	24.68	16.78	12.46	19.17	1806.43	0.128473	0.787765	0.914534	no change	No
RPA1871	0.59	0.73	0.47	0.38	53.491	-0.0642546	0.94086	0.980303	no change	No
RPA1872	3.69	7.12	2.91	4.36	439.958	-0.037509	0.946955	0.983163	no change	No
RPA1873	0.75	2.95	1.76	1.47	175.151	0.387207	0.632039	0.826905	no change	No
RPA1874	1.14	5.39	0.35	0.17	150.14	-3.03444	0.00114944	0.00881483	down	yes
RPA1875	0.9	14.73	0.31	0.56	344.448	-3.62837	0.000515611	0.00451588	down	yes
RPA1876	2.56	78.28	1.48	1.44	1735.76	-4.20848	9.28434e-05	0.0010202	down	yes
RPA1877	20.64	25.97	27.25	24.19	2541.05	0.708502	0.115175	0.314397	no change	No
RPA1878	8.91	6.41	17.72	14.97	1322.99	1.65555	0.000760539	0.00631168	up	yes
RPA1879	22.16	51.07	87.53	70	6359.7	1.68656	0.00273476	0.0186254	up	yes
RPA1880	19.64	17.32	13.34	16.49	1666.8	0.228605	0.592033	0.802507	no change	No
RPA1881	19.62	15.73	21.61	24.05	2118.45	0.913216	0.0362534	0.136151	no change	No
RPA1882	111.86	159.98	31.24	36.55	7668.44	-1.45528	0.000756624	0.00629018	down	yes
RPA1883	3.85	4.85	3.56	3.78	403.008	0.30807	0.534568	0.762269	no change	No
RPA1884	19.97	23.79	21.12	16.39	2063.19	0.352548	0.455737	0.706273	no change	No
RPA1885	2.26	2.36	3.05	2.09	255.281	0.734742	0.213837	0.460355	no change	No
RPA1886	0	0	0.83	0.36	37.6749	8.94641	2.60102e-06	3.95738e-05	up	yes
RPA1887	4.7	5.22	8.84	4.19	616.571	0.999235	0.103522	0.293209	no change	No
RPA1888	2.35	3.21	5.71	2.98	387.98	1.24677	0.0466113	0.162091	no change	yes
RPA1889	10.17	13.26	28.2	22.57	2048.52	1.68962	0.000370415	0.00339452	up	yes
RPA1891	2.49	2.65	5.95	4.1	418.321	1.54848	0.00495827	0.0299072	up	yes
RPA1892	1.33	1.48	2.64	2.36	211.4	1.39492	0.0145873	0.0692457	no change	yes
RPA1893	7.86	9.21	6.65	3.37	668.698	-0.166274	0.780016	0.912338	no change	No
RPA1894	21.49	28.94	5	5.6	1364.15	-1.69969	0.000139121	0.00145548	down	yes
RPA1895	6.54	3	2.59	3.49	381.79	-0.126498	0.836018	0.940421	no change	No
RPA1896	0.4	0.25	0.75	0.49	52.1049	1.5087	0.104937	0.295103	no change	yes
RPA1897	1.7	0.61	1.38	1.29	129.961	0.755414	0.335005	0.597845	no change	No
RPA1898	1.11	1.38	3.4	0.88	189.548	1.41977	0.0908489	0.265391	no change	yes
RPA1899	0.48	1.79	4.9	3.54	307.806	2.48733	0.00097498	0.00771372	up	yes
RPA1900	0	0	0.2	0	6.69758	6.45372	0.0883496	0.260171	no change	yes
RPA1901	0	0	0.65	1.6	65.6779	9.75067	2.04395e-08	4.51284e-07	up	yes
RPA1902	0.46	1.25	1.94	1.97	154.186	1.75877	0.0164273	0.0760045	no change	yes
RPA1903	0.75	1.44	2.26	1.25	155.137	1.28314	0.0833798	0.249404	no change	yes
RPA1904	52.07	52.3	93.95	134.13	8991.95	1.65718	4.98112e-05	0.000590176	up	yes
RPA1905	1.12	0.79	2.13	1.04	139.618	1.32806	0.0782567	0.239051	no change	yes
RPA1906	0	0	0.9	1.2	63.0722	9.69144	1.47296e-08	3.34552e-07	up	yes
RPA1907	97.57	71.41	25.37	33.12	5273.77	-0.999212	0.0232316	0.098417	no change	No
RPA1908	12.22	8.46	6.28	7.28	840.518	-0.0697741	0.88504	0.960692	no change	No
RPA1909	1.65	1.26	0.64	0.31	90.4516	-1.01886	0.214629	0.460889	no change	yes
RPA1910	0.54	1.01	0.23	0.22	45.7023	-1.21995	0.199164	0.441212	no change	yes
RPA1911	2.5	3.69	3.08	1.82	281.007	0.258081	0.682222	0.8566	no change	No
RPA1912	0.32	0.28	0.89	0.37	52.4192	1.67893	0.0872522	0.257579	no change	yes
RPA1913	0.67	0.25	0.91	1.22	83.2045	1.73332	0.0411416	0.149212	no change	yes
RPA1914	1	0.82	1.18	0.61	94.0771	0.570919	0.473763	0.718289	no change	No
RPA1915	107.64	64.31	63.71	68.6	7599.83	0.164399	0.733028	0.888581	no change	No
RPA1916	12.91	12.55	3.78	5.3	800.252	-0.957072	0.0329907	0.128432	no change	No
RPA1917	55.13	68.28	21.8	23.83	3938.49	-0.88418	0.0348573	0.132799	no change	No
RPA1918	52.64	60.01	47.36	47.81	5231.67	0.312531	0.453725	0.705993	no change	No
RPA1919	51.27	17.58	28.41	24.68	3070.11	0.176242	0.779539	0.912338	no change	No
RPA1920	46.44	32.54	22.57	26.55	3128.12	-0.146958	0.744999	0.895115	no change	No
RPA1921	13.05	13	6.28	8.29	978.145	-0.303416	0.486313	0.726181	no change	No
RPA1922	6.96	7.39	4.66	6.12	621.478	0.123423	0.78623	0.914091	no change	No
RPA1923	9.87	4.64	2.14	1.5	415.86	-1.42627	0.0262356	0.108108	no change	yes
RPA1924	0.7	0.19	0.33	0.58	45.6307	0.532891	0.618969	0.818909	no change	No
RPA1925	0.95	0.53	0.5	0.84	70.6607	0.368159	0.655615	0.839706	no change	No
RPA1926	25.88	20.46	23.36	19.82	2289.52	0.461174	0.323922	0.58914	no change	No
RPA1927	44.37	19.8	1545.38	1677.42	99127.8	6.1886	8.19463e-30	1.44074e-27	up	yes
RPA1928	11.41	10.88	126.77	176.42	9549.51	4.2962	8.72754e-26	1.21852e-23	up	yes
RPA1929	279.45	231.59	32.26	39.83	12792	-2.28854	3.59803e-08	7.55746e-07	down	yes
RPA1930	169.5	190.89	57.18	57.57	10961.2	-1.09524	0.00802837	0.0434558	down	yes
RPA1931	141.21	306.43	9.74	12.12	9877.83	-3.8067	2.90503e-13	1.12115e-11	down	yes
RPA1932	19.24	16.4	9.28	12.1	1383.19	-0.20366	0.640253	0.83154	no change	No
RPA1933	16.93	16.1	9.32	18.36	1501.39	0.251805	0.600857	0.807826	no change	No
RPA1934	93.61	25.76	95.95	114.6	8861.07	1.34511	0.0422392	0.151907	no change	yes
RPA1935	15.18	17.95	15.65	14.56	1609.73	0.428912	0.335237	0.59798	no change	No
RPA1936	5.39	7.58	5.59	5.57	608.206	0.342507	0.483302	0.725291	no change	No
RPA1937	4.73	3.88	2.59	3.76	368.843	0.0864956	0.865341	0.954187	no change	No
RPA1938	45.65	52.57	21.2	38.31	3795.79	-0.207878	0.645501	0.832705	no change	No
RPA1939	11.45	5.99	11.3	14.01	1126.8	1.06808	0.0446487	0.157816	no change	yes
RPA1940	26.7	48.08	23.02	22.9	2941.91	-0.140609	0.775507	0.910183	no change	No
RPA1941	38.04	129.02	29.84	40.01	5526.25	-0.709203	0.261047	0.517269	no change	No
RPA1942	2.24	9.92	1.48	2.68	372.278	-1.01674	0.187614	0.424096	no change	yes
RPA1943	5.7	15.49	2.17	6.09	675.426	-0.860644	0.212771	0.459311	no change	No
RPA1944	2.19	6.19	1.66	2.09	285.173	-0.608708	0.366703	0.627294	no change	No
RPA1945	16.88	22.08	6.22	22.38	1628.51	0.0294795	0.962314	0.9883	no change	No
RPA1946	14.94	3.98	5.59	13.27	948.154	0.475008	0.518275	0.748864	no change	No
RPA1947	13.52	27.64	5.61	4.7	1164.96	-1.42079	0.010243	0.0522274	no change	yes
RPA1948	4.44	14.61	1.57	2.89	522.975	-1.56763	0.0229993	0.0978295	no change	yes
RPA1949	0.7	4.37	0	1.24	137.733	-1.60694	0.605657	0.809875	no change	yes
RPA1950	0.98	5.76	0.34	0.74	169.594	-2.11958	0.0212036	0.0920893	no change	yes
RPA1951	1.24	3.7	0.5	0.23	124.542	-2.14272	0.0144607	0.0689	no change	yes
RPA1952	7.88	5.9	2.52	4.68	499.428	-0.42867	0.419518	0.676904	no change	No
RPA1953	2.48	2.77	0.73	0.67	151.61	-1.34609	0.0292505	0.117871	no change	yes
RPA1954	2.85	4.73	1.73	1.55	256.945	-0.639997	0.27678	0.53453	no change	No
RPA1955	77.99	166.59	26.82	43.19	7121.19	-1.27375	0.016401	0.0759978	no change	yes
RPA1956	17.11	7.61	4.41	6.01	829.113	-0.724176	0.213017	0.459632	no change	No
RPA1957	49.24	29.24	11.51	11.76	2343.89	-1.20778	0.0149249	0.0702166	no change	yes
RPA1958	10.47	10.1	16.72	7.26	1185.96	0.830578	0.175787	0.406459	no change	No
RPA1959	28.1	26.42	18.84	11.12	2067.57	-0.273717	0.606237	0.809966	no change	No
RPA1960	8.09	14.97	8.24	9.56	1013.87	0.178711	0.72653	0.883864	no change	No
RPA1961	8.76	14.46	5.48	9.22	915.899	-0.134719	0.792086	0.916758	no change	No
RPA1962	11.36	24.77	6.84	7.84	1188.28	-0.744221	0.171834	0.401888	no change	No
RPA1963	19.54	21.72	18.78	22.8	2109.55	0.553402	0.182408	0.417036	no change	No
RPA1964	6.65	7.28	5.43	8.59	706.26	0.532875	0.253041	0.509408	no change	No
RPA1965	9.58	9.07	67.38	41.69	3787.59	3.13522	1.0953e-09	2.95419e-08	up	yes
RPA1966	16.66	26.08	17.9	18.01	1976.45	0.309065	0.510239	0.743611	no change	No
RPA1967	2.14	1.14	1.4	0.61	132.052	-0.106878	0.895345	0.964886	no change	No
RPA1968	1.44	1.2	1.04	0.89	114.105	0.110281	0.870687	0.955903	no change	No
RPA1969	23.11	14.7	9.02	10.22	1370.1	-0.435048	0.370287	0.629596	no change	No
RPA1970	17.77	21.53	13.94	12.94	1635.59	0.0145052	0.974107	0.992516	no change	No
RPA1971	15.57	27.05	12.46	15.18	1713.3	-0.0767945	0.874084	0.956332	no change	No
RPA1972	37.54	41.07	26.34	25.51	3211.24	-0.0422091	0.920865	0.970978	no change	No
RPA1973	20.07	38.87	20.91	24.12	2577.21	0.164901	0.743082	0.894012	no change	No
RPA1974	10.22	15.87	9.43	12.51	1198.01	0.290545	0.537731	0.763568	no change	No
RPA1975	252.51	757.28	222.38	339.33	37503.7	-0.307691	0.609427	0.812171	no change	No
RPA1976	8.18	43.67	9.07	21.96	1967.76	-0.227575	0.770278	0.908415	no change	No
RPA1977	34.69	29.8	34.2	66.02	4296.7	1.14254	0.0150087	0.070471	no change	yes
RPA1978	118.82	80.97	134.91	130.71	12264	0.962621	0.0369519	0.13811	no change	No
RPA1979	72.09	100.02	141.3	136.3	12031.2	1.25143	0.00440705	0.0273889	up	yes
RPA1980	83.68	70.74	38.11	70.19	6410.52	-0.00239466	0.995842	0.998836	no change	No
RPA1981	28.76	17.34	24.98	31.78	2669.41	0.830785	0.086591	0.256584	no change	No
RPA1982	95.2	135.59	55.45	124.46	10043.5	0.144315	0.776749	0.910593	no change	No
RPA1983	39.01	66.23	22.68	48.5	4262.56	-0.0550647	0.916874	0.970235	no change	No
RPA1984	303	160.62	131.56	204.11	19679.8	0.0491043	0.923898	0.97144	no change	No
RPA1985	2.51	1.47	1.72	2.35	205.056	0.557884	0.365164	0.625895	no change	No
RPA1986	35.89	31.37	15.56	20.11	2469.82	-0.380519	0.366659	0.627294	no change	No
RPA1987	6.9	7.3	8.57	15.06	994.668	1.25058	0.00767448	0.0422631	up	yes
RPA1988	10.01	12.08	31.89	51.56	2940.31	2.44072	2.76389e-08	5.93673e-07	up	yes
RPA1990	2.2	2.45	5.15	5.75	426.615	1.77718	0.000233012	0.00226661	up	yes
RPA1992	17.86	14.65	18.42	22.96	1922.54	0.884278	0.0408411	0.148334	no change	No
RPA1993	114.95	163.46	112.03	73.42	11521.9	0.00279254	0.995639	0.998836	no change	No
RPA1994	82.55	104.1	115.82	104.38	10606	0.803766	0.0661157	0.210753	no change	No
RPA1995	95.18	82.58	50.68	58.45	6993.24	-0.161362	0.695776	0.864824	no change	No
RPA1996	70.64	107.72	22.43	35.69	5415.31	-1.09019	0.0182721	0.0824503	no change	yes
RPA1997	40.35	32.66	29.06	52.17	3922.29	0.664501	0.150948	0.372621	no change	No
RPA1999	34.04	35.62	16.2	39.16	3061.43	0.163383	0.750931	0.898807	no change	No
RPA2000	28.54	28.01	7.08	20.51	1973.1	-0.552033	0.326921	0.590775	no change	No
RPA2001	11.52	42.82	23.9	21.38	2501.78	0.315421	0.636541	0.829443	no change	No
RPA2002	3.25	20.93	4.68	6.06	817.543	-0.614323	0.444526	0.699657	no change	No
RPA2003	10.28	11.46	6.85	10.46	966.904	0.197488	0.66049	0.840969	no change	No
RPA2004	51.4	22.97	25.21	41.32	3532.03	0.348468	0.536803	0.763477	no change	No
RPA2005	17.5	13.15	12.48	19.54	1591.63	0.582117	0.210229	0.456063	no change	No
RPA2006	86.62	66.49	76.24	92.15	8265.78	0.674742	0.115091	0.314397	no change	No
RPA2007	113.4	86.81	66.51	88.55	8820.61	0.161888	0.706864	0.872007	no change	No
RPA2008	17.4	16.65	9.51	11.54	1341.71	-0.153599	0.718186	0.878894	no change	No
RPA2009	112.69	121.95	124.36	125.34	12467.5	0.644967	0.11668	0.317048	no change	No
RPA2010	29.84	40.49	25.45	42.77	3480.56	0.478209	0.29322	0.552656	no change	No
RPA2011	5.46	5.38	2.77	3.19	405.175	-0.318709	0.50951	0.743455	no change	No
RPA2012	201.36	242.01	111.45	110.53	15945.5	-0.440266	0.292608	0.55207	no change	No
RPA2013	34.41	48.18	13.15	23.07	2781.06	-0.66947	0.152821	0.375099	no change	No
RPA2014	42.74	85.39	21.86	43.14	4556.64	-0.462733	0.394203	0.651107	no change	No
RPA2015	2.86	3.23	8.65	9.78	684.242	2.14503	2.35771e-06	3.64562e-05	up	yes
RPA2016	112.99	137.81	36.88	39.97	7524.02	-1.15477	0.00524329	0.0311903	down	yes
RPA2017	4.37	11.47	1.98	5.84	552.304	-0.523012	0.455529	0.706204	no change	No
RPA2018	9.02	13.52	4.96	9.33	887.876	-0.14138	0.782775	0.912338	no change	No
RPA2019	30.27	83.66	25.21	48.9	4528.11	-0.0991533	0.870676	0.955903	no change	No
RPA2020	26.64	27.17	13.81	37.81	2616.01	0.427077	0.433966	0.691519	no change	No
RPA2021	39.23	13.67	25.89	79.65	4160.29	1.46316	0.0355559	0.134339	no change	yes
RPA2022	1308	352.76	1279.34	2095.19	135168	1.52675	0.023167	0.0983013	no change	yes
RPA2023	101.27	151.31	116.01	111.7	12169.4	0.413328	0.359987	0.621819	no change	No
RPA2024	27.02	66.68	29.6	28.49	3700.84	-0.120646	0.830736	0.93759	no change	No
RPA2025	1.14	1.1	1.79	2.14	165.15	1.35245	0.0209772	0.0912729	no change	yes
RPA2027	21.06	28.31	28.91	39.34	3068.91	1.00393	0.0200507	0.0882119	no change	yes
[truncated: 2,753 more rows]

## Sheet: DEGs-WT_An--ΔfixLJ_An
Gene_id	WT_An_1	WT_An_2	WT_An_3	ΔfixLJ_An_1	ΔfixLJ_An_2	log2FoldChange	pvalue	padj	regulate	significant
RPA0001	124.99	198.39	134.52	126.42	130.76	-0.118189	0.754183	0.850947	no change	No
RPA0002	31.74	50.29	37.53	71.17	97.7	1.19233	0.00138372	0.00784549	up	yes
RPA0003	2.07	2.8	2.28	2.73	4.89	0.769874	0.0636739	0.158683	no change	No
RPA0004	43.84	81.56	72.62	52.79	73.9	0.0430401	0.921915	0.956239	no change	No
RPA0005	47.42	4.19	11.5	15.14	12.74	-0.440805	0.641178	0.768115	no change	No
RPA0006	8.62	4.42	6.26	8.97	10.41	0.709063	0.109502	0.235286	no change	No
RPA0007	22.69	23.15	17.82	18.84	20.19	0.00722357	0.981021	0.989791	no change	No
RPA0008	165.34	99.5	124.85	312.31	230.24	1.20929	0.00620283	0.0272576	up	yes
RPA0009	71.29	32.64	53.3	50.13	59.42	0.178893	0.703642	0.814023	no change	No
RPA0010	102.53	59.56	75.52	21.62	43.53	-1.19641	0.00941549	0.0375195	down	yes
RPA0011	0.42	4.84	0.76	18.51	11.9	3.09847	0.00227982	0.0118621	up	yes
RPA0012	188.58	192.68	237.88	22.58	14.83	-3.31669	3.7821e-14	1.62974e-12	down	yes
RPA0013	10.65	35.2	30.61	6.71	4.88	-1.9972	0.00198447	0.0105334	down	yes
RPA0014	13.31	80.59	78.85	2.6	2.45	-4.39342	3.84837e-08	7.86263e-07	down	yes
RPA0015	43.79	189.93	235.27	16.17	30.22	-2.68185	0.000439593	0.00308692	down	yes
RPA0016	201.45	731.38	847.53	23.43	51.66	-3.91839	5.50412e-08	1.08255e-06	down	yes
RPA0017	204.54	1247.61	961.07	47.2	214.94	-2.57995	0.00364395	0.0177882	down	yes
RPA0018	299.44	1428.43	1275.68	32.05	103.57	-3.83436	1.55235e-06	2.2163e-05	down	yes
RPA0019	469.59	2088.19	1431.2	34.04	96.01	-4.29051	7.78151e-09	1.77329e-07	down	yes
RPA0020	15.13	11.47	11.62	4.17	5.3	-1.31308	7.05582e-05	0.000650672	down	yes
RPA0021	6.77	5.42	5.21	4.23	3.33	-0.473211	0.228291	0.388237	no change	No
RPA0022	6.68	2.49	3.72	2.65	3.56	-0.355896	0.52398	0.672102	no change	No
RPA0023	12.81	9.33	19.23	14.49	13.8	0.152572	0.756905	0.853132	no change	No
RPA0024	61.42	36.79	40.44	24.68	18.98	-0.934835	0.0339387	0.0994834	no change	No
RPA0025	8.1	4.6	5.8	5.14	4.78	-0.181179	0.675534	0.794097	no change	No
RPA0026	7.96	7.58	9.25	7.43	8.22	0.037611	0.909953	0.950393	no change	No
RPA0027	8.2	22.5	11.4	23.66	34.84	1.16924	0.0350628	0.101962	no change	yes
RPA0028	8.52	25.95	19.75	38.82	64.05	1.60167	0.00661672	0.0286684	up	yes
RPA0029	26.92	27.32	21.34	54.32	78.71	1.50965	1.29135e-06	1.89191e-05	up	yes
RPA0030	23.12	18.23	21.66	12.02	13.42	-0.604865	0.0581019	0.148788	no change	No
RPA0031	72.83	72.75	56.58	108.35	122.63	0.901934	0.00209987	0.0110913	down	No
RPA0032	7.14	6.49	8.74	5.14	5.58	-0.360762	0.32208	0.486197	no change	No
RPA0033	22.63	8	16.65	12.04	14.42	-0.139352	0.801766	0.883263	no change	No
RPA0034	7.17	9.88	9.8	11.16	12.38	0.512238	0.155088	0.298342	no change	No
RPA0035	3.06	35.18	8.29	6.28	10.94	-0.739264	0.438682	0.601839	no change	No
RPA0036	1.75	17.02	4.49	10.43	15.75	0.872396	0.336272	0.500606	no change	No
RPA0037	5.11	43.79	13.68	13.75	46.11	0.591043	0.522321	0.671226	no change	No
RPA0038	56.24	359.34	163.45	26.46	72.59	-1.88933	0.0210431	0.0693149	no change	yes
RPA0039	97.87	511.65	256.07	461.9	767.37	1.19081	0.0997739	0.220171	no change	yes
RPA0040	449.08	717.1	589.33	1264.68	1388.74	1.3018	0.00046624	0.00324044	up	yes
RPA0041	8.64	10.17	10.01	14.49	28.08	1.23259	0.00188488	0.0101296	up	yes
RPA0042	7.06	4.12	6.72	2.55	1.83	-1.3042	0.00843743	0.0346563	down	yes
RPA0043	32.19	30.72	28.91	23.78	34.51	0.0349085	0.905712	0.947908	no change	No
RPA0044	12.02	37.84	31.7	35.22	52.22	0.782101	0.193067	0.347301	no change	No
RPA0045	43.67	44.96	42.58	8.82	13.16	-1.88969	3.87711e-10	1.10036e-08	down	yes
RPA0046	37.87	58.29	52.18	67.67	103.51	0.890052	0.0218753	0.0716082	no change	No
RPA0047	26.61	18.26	22.78	30.72	36.59	0.693007	0.0461816	0.125301	no change	No
RPA0048	14.67	20.45	19.86	12.09	18.21	-0.176116	0.636979	0.765732	no change	No
RPA0049	6.85	12.35	10.45	11.32	14.26	0.482503	0.254395	0.415232	no change	No
RPA0050	54.14	53.41	42.93	57.63	60.94	0.369511	0.209537	0.367174	no change	No
RPA0051	135.81	164.94	126.45	189.72	238.92	0.706187	0.017642	0.0601171	no change	No
RPA0052	114.06	179.46	107.61	79.09	79.48	-0.620353	0.116687	0.246818	no change	No
RPA0053	312.84	223.65	320.48	138.78	103.81	-1.09536	0.00987524	0.0389437	down	yes
RPA0054	1544.36	1400.57	1442.05	883.07	638.22	-0.795579	0.036956	0.106036	no change	No
RPA0055	3.46	11.58	3.78	2.51	6.59	-0.379121	0.601824	0.73705	no change	No
RPA0056	2.4	9.16	3.56	4.4	14.66	0.987633	0.195916	0.349544	no change	No
RPA0057	3.88	9.23	4.62	5.28	9.36	0.408273	0.456858	0.618239	no change	No
RPA0058	53.41	61.02	49.1	27.75	39.97	-0.579361	0.0571244	0.147157	no change	No
RPA0059	42.04	96.68	78.95	54.46	71.96	-0.0924454	0.85175	0.916072	no change	No
RPA0060	33.44	84.75	75.51	167.16	342.7	2.05843	0.000360682	0.00259428	up	yes
RPA0061	9.15	17.81	11.85	7.67	12.63	-0.250826	0.5875	0.724252	no change	No
RPA0062	10.21	19.87	11.34	9.82	15.11	-0.0408982	0.929801	0.95964	no change	No
RPA0063	51.76	175.04	64.42	11.83	13.95	-2.78389	1.12786e-05	0.000127287	down	yes
RPA0064	17.26	289.25	58.58	157.61	336.07	1.12032	0.281049	0.443588	no change	yes
RPA0065	50.34	31.02	39.88	23.61	30.71	-0.462761	0.222877	0.383044	no change	No
RPA0066	139.51	208.98	159.02	95.4	154.13	-0.340043	0.370698	0.537342	no change	No
RPA0067	44.55	114.71	66.95	180.37	282.34	1.7206	0.00117068	0.0068338	up	yes
RPA0068	26.46	61.53	38	30.77	33.85	-0.253768	0.603897	0.738703	no change	No
RPA0069	15.48	49.21	23.29	26.12	57.1	0.591739	0.352039	0.516614	no change	No
RPA0070	21.81	70.79	29.75	42.94	100.32	0.898236	0.172945	0.320595	no change	No
RPA0071	51.18	66.09	46.17	59.8	86.98	0.538734	0.11336	0.241062	no change	No
RPA0072	2.87	6.5	3.03	5.51	9.57	0.969721	0.0761601	0.179691	no change	No
RPA0073	221.08	295.28	266.33	89.25	104.56	-1.3126	4.14857e-05	0.000409672	down	yes
RPA0074	4.21	6.4	6.29	4.44	5.64	-0.0525572	0.895443	0.94243	no change	No
RPA0075	6.16	7.82	6.94	6.74	9.48	0.323772	0.330794	0.494579	no change	No
RPA0076	73.05	51.57	65.27	43.9	40.61	-0.452572	0.214819	0.37312	no change	No
RPA0077	125.25	96.86	95.62	132.37	64.26	0.0657206	0.898432	0.944041	no change	No
RPA0078	8.19	13	16.43	9.73	15.53	0.0973551	0.84123	0.908322	no change	No
RPA0079	13.62	32.48	40.7	21.62	46.01	0.291656	0.642241	0.768836	no change	No
RPA0080	4.86	20.64	6.95	6.16	8.94	-0.40189	0.570054	0.709914	no change	No
RPA0081	3.41	5.66	2.71	5.59	9.01	1.0029	0.0372238	0.106675	no change	yes
RPA0082	4.5	16.89	8.64	13.59	25.72	1.06633	0.104558	0.227654	no change	yes
RPA0083	55	127.91	103.7	78.95	106.54	0.0625064	0.900123	0.944445	no change	No
RPA0084	5.95	8.57	8.65	13.14	15.59	1.00731	0.00744902	0.0315134	up	yes
RPA0085	27.77	18.11	28.89	21.84	27.24	0.0848171	0.832361	0.903456	no change	No
RPA0086	13.62	14.46	15.67	18.75	19.92	0.527286	0.0886828	0.20161	no change	No
RPA0087	19.6	7.76	9.05	3.58	4.71	-1.43167	0.00904776	0.0365283	down	yes
RPA0088	37.22	22.5	48.21	46.07	50.32	0.530954	0.274315	0.437409	no change	No
RPA0089	273.64	195.38	243.87	441.9	484.08	1.08229	0.00135423	0.00769672	up	yes
RPA0090	394.84	522.87	540.4	141.08	135.77	-1.68658	3.03904e-06	3.96833e-05	down	yes
RPA0091	1147.64	1077.4	1253.26	605.42	421.7	-1.02854	0.0109726	0.0419773	down	yes
RPA0092	11.92	13.78	15.34	10.91	10.57	-0.224595	0.522537	0.671226	no change	No
RPA0093	4.69	6.08	5.72	10.51	8.89	0.955198	0.0116741	0.0440918	down	No
RPA0094	5.07	8.13	6.35	5.36	6.95	0.0293207	0.939728	0.965909	no change	No
RPA0095	18.81	14.07	7.94	4.88	7.24	-1.05003	0.0313987	0.094077	no change	yes
RPA0096	7.6	10.61	4.6	3.85	6.45	-0.452953	0.362584	0.528165	no change	No
RPA0097	416.46	254.64	239.65	384.93	422.25	0.539051	0.182529	0.333405	no change	No
RPA0098	4.85	6.36	5.98	5.57	5.73	0.103177	0.768568	0.861076	no change	No
RPA0099	6.77	9.23	7.81	7.75	7.79	0.0964036	0.78171	0.870328	no change	No
RPA0100	2.39	4.55	3.33	5.09	4.11	0.567252	0.237649	0.39909	no change	No
RPA0101	5.58	9.27	7.55	8.71	8.71	0.348742	0.388363	0.554972	no change	No
RPA0102	40.32	50.86	54.39	62.63	75.25	0.617762	0.0688392	0.166904	no change	No
RPA0103	45.11	19.69	23.91	21.29	17.78	-0.453625	0.38293	0.549694	no change	No
RPA0104	12.79	8.39	8.38	15.01	15.26	0.749995	0.0499235	0.132408	no change	No
RPA0105	60.12	20.56	38.37	26.53	23.38	-0.53373	0.348817	0.513795	no change	No
RPA0106	3.66	1.73	0.9	0.98	1.06	-0.898217	0.195024	0.34831	no change	No
RPA0107	2.27	1.46	1.17	1.26	1.33	-0.202381	0.67688	0.794491	no change	No
RPA0108	8.83	2.31	1.5	0.8	0.94	-2.13702	0.0099638	0.0391937	down	yes
RPA0109	38.19	5.69	3.47	3.56	2.83	-2.13651	0.033159	0.0981324	no change	yes
RPA0110	12.73	10.78	12.73	10.96	10.14	-0.0658109	0.847326	0.912801	no change	No
RPA0111	0.32	0.17	0.43	0.59	0.8	1.27601	0.061193	0.154681	no change	yes
RPA0112	1.51	0.46	0.72	1.27	0.91	0.434475	0.538166	0.684624	no change	No
RPA0112a	0.66	0.14	0.12	0.13	0.51	0.134715	0.902989	0.945734	no change	No
RPA0113	0.63	0.14	0.44	0.72	0.59	0.834497	0.308002	0.470866	no change	No
RPA0114	161	38.11	67.47	17.3	31.38	-1.77022	0.0103226	0.0401386	down	yes
RPA0116	3.24	10.1	7.59	1.42	1.66	-2.06532	0.00060462	0.00398595	down	yes
RPA0118	3.51	12.37	8.58	9.62	17.18	0.806354	0.205981	0.363084	no change	No
RPA0119	1.34	1.9	2.11	3.93	7.11	1.71463	0.000205853	0.00161815	up	yes
RPA0120	10.2	16.71	14.84	9.22	17.38	0.0203703	0.963817	0.978508	no change	No
RPA0121	7.2	14.93	11.24	13.68	21.27	0.750946	0.112181	0.239413	no change	No
RPA0122	16.76	26.42	26.34	11.12	9.79	-1.01826	0.0167172	0.0577128	no change	yes
RPA0123	5.51	7.62	7.72	5.21	6.59	-0.127872	0.731177	0.835933	no change	No
RPA0124	0.56	0.89	0.64	0.67	0.67	0.0723884	0.887692	0.937391	no change	No
RPA0125	0.3	0.26	0.41	0.15	0.66	0.366242	0.662119	0.784454	no change	No
RPA0126	0.64	1.34	0.71	1.68	2.41	1.30131	0.0155628	0.0549276	no change	yes
RPA0127	0.15	0.26	0.36	0.75	0.3	1.19677	0.15425	0.297422	no change	yes
RPA0128	0	0.13	0	0.34	0.3	3.05247	0.125366	0.259717	no change	yes
RPA0129	0.96	0.18	0.58	0.31	0.14	-1.18128	0.216893	0.375462	no change	yes
RPA0130	2.21	1.16	1.65	0.81	1.36	-0.528861	0.305533	0.469137	no change	No
RPA0131	0.56	1.88	1.41	0.88	1.06	-0.291623	0.66318	0.785279	no change	No
RPA0132	1.26	3.51	4.39	1.22	1.2	-1.22279	0.0682333	0.165944	no change	yes
RPA0133	8.52	16.22	28.84	6.53	5.23	-1.48372	0.0219524	0.0717616	no change	yes
RPA0134	9.45	24.95	32.11	24.83	25.51	0.29274	0.639603	0.767136	no change	No
RPA0135	11.09	32.59	28.17	6.58	5.56	-1.8489	0.00197209	0.010503	down	yes
RPA0136	13.78	22.55	17.75	19.9	30.39	0.581297	0.145271	0.285594	no change	No
RPA0137	49.15	40.37	54	29.05	31.01	-0.553737	0.106474	0.230346	no change	No
RPA0138	9.94	37.46	30.12	57.26	60.46	1.30568	0.0426183	0.117448	no change	yes
RPA0139	53.3	174.1	136.14	138.67	176.57	0.48697	0.414947	0.579337	no change	No
RPA0140	19.92	44.76	45.81	15.25	17.47	-1.06076	0.0423222	0.116768	no change	yes
RPA0141	31.93	56.71	55.63	34.91	40.48	-0.239181	0.582276	0.719825	no change	No
RPA0142	69.21	70.8	91.7	84.14	113.2	0.454922	0.198961	0.353489	no change	No
RPA0143	115.7	71.23	129.97	62.72	53.93	-0.728925	0.113079	0.240896	no change	No
RPA0144	229.12	187.06	209.07	285.33	225.16	0.433794	0.238353	0.399846	no change	No
RPA0145	94.32	60.31	95.66	53.49	52.65	-0.530207	0.194082	0.348069	no change	No
RPA0146	15.32	53.93	32.14	11.75	14.66	-1.24068	0.0419505	0.116216	no change	yes
RPA0147	42.54	23.53	26.63	21.59	21.78	-0.380038	0.371034	0.537555	no change	No
RPA0148	0.57	0.33	0.36	1.1	1.65	1.81748	0.00056089	0.00373927	up	yes
RPA0149	0.8	0.33	0.43	0.73	0.51	0.406257	0.551522	0.696038	no change	No
RPA0150	0.31	0.12	0.18	0.67	0.47	1.63744	0.0290832	0.0891107	no change	yes
RPA0151	1.03	0.51	0.44	1.15	1.07	0.891518	0.140179	0.279298	no change	No
RPA0152	0.8	0.77	0.81	0.74	0.89	0.153682	0.721122	0.827231	no change	No
RPA0153	4.07	2.41	3.1	4.75	5.36	0.782644	0.0571997	0.147259	no change	No
RPA0154	1.13	1.75	0.62	0.93	1.04	-0.108354	0.856214	0.91841	no change	No
RPA0155	3.61	4.18	4.83	8.84	4.27	0.804414	0.138318	0.276981	no change	No
RPA0156	1.07	0.84	0.66	2.87	3.7	2.0574	6.48631e-07	1.01135e-05	up	yes
RPA0157	136.35	11.15	112.28	68.03	60.1	-0.311179	0.739706	0.841624	no change	No
RPA0158	67.53	246.21	147.97	268.64	327.12	1.06898	0.0827146	0.191439	no change	yes
RPA0159	896.17	990.77	922.46	1356.82	1306.76	0.637831	0.0332312	0.0981324	no change	No
RPA0160	46.04	47.11	60.12	34.63	64.59	0.0397505	0.922549	0.956239	no change	No
RPA0161	9.33	12.76	10.63	6.9	6.88	-0.534815	0.123693	0.257264	no change	No
RPA0162	66.15	57.63	62.05	48.98	55.06	-0.132552	0.642502	0.768862	no change	No
RPA0163	3.62	10.39	7.64	4.18	10.78	0.120524	0.850874	0.915583	no change	No
RPA0164	31.48	27.83	28.93	11.31	11.51	-1.24007	3.21481e-05	0.000327	down	yes
RPA0165	4.89	7.22	4.58	5.55	7.19	0.312325	0.415725	0.580252	no change	No
RPA0166	1933.91	1850.92	2263	1383.84	1132.95	-0.544901	0.141842	0.281546	no change	No
RPA0167	34.89	53.41	69.43	91.49	76.39	0.801878	0.098745	0.218104	no change	No
RPA0168	35.44	32.97	34.72	34.62	39.2	0.221195	0.428451	0.592087	no change	No
RPA0169	253.19	253.66	291.63	425.54	435.54	0.815837	0.00933905	0.0372933	down	No
RPA0170	75.11	43.6	54.88	54.84	66.7	0.186812	0.634901	0.764568	no change	No
RPA0171	175.23	140.08	132.69	178.87	154.6	0.298817	0.392482	0.558165	no change	No
RPA0172	5.76	14.42	9.02	11.61	15.39	0.584048	0.258243	0.419922	no change	No
RPA0173	8.4	21.08	13.07	23.87	29.13	1.01923	0.0466207	0.126069	no change	yes
RPA0174	1.13	7.04	4.32	1.51	3.72	-0.598565	0.467808	0.628941	no change	No
RPA0175	23.96	234.45	46.43	146.96	290.71	1.21188	0.199043	0.353489	no change	yes
RPA0176	38.21	515.57	112.92	95.12	281.05	-0.15901	0.875911	0.931109	no change	No
RPA0177	8	91.21	23.31	59.35	177.89	1.61697	0.0979908	0.216944	no change	yes
RPA0178	81.88	401.67	186.36	87.6	394.97	0.16257	0.845942	0.911724	no change	No
RPA0179	76.23	238.82	145.33	145.23	289.4	0.58872	0.332763	0.496161	no change	No
RPA0180	94.38	404.58	180.04	555.94	618	1.50283	0.024749	0.078521	no change	yes
RPA0181	6.74	5.25	6.33	4.99	5.76	-0.0677047	0.840439	0.907858	no change	No
RPA0182	10.6	12.04	16.16	17.52	13.68	0.403851	0.358001	0.523419	no change	No
RPA0183	51.16	40.08	44.31	51.42	68.34	0.515832	0.097177	0.215848	no change	No
RPA0184	120.75	88.61	80.01	6.39	6.16	-3.80743	7.85749e-26	7.4489e-24	down	yes
RPA0185	20.72	68.43	34.63	30.55	41.23	-0.0869903	0.884266	0.936631	no change	No
RPA0186	7.99	14.11	10.71	3.81	4.62	-1.25988	0.00231432	0.011989	down	yes
RPA0187	35.13	85.66	54.46	22.18	23.22	-1.23701	0.0141394	0.050812	no change	yes
RPA0188	23.7	78.28	42.8	55.35	70.05	0.494122	0.403624	0.569907	no change	No
RPA0189	50.91	90.44	60.95	62.87	88.81	0.278307	0.498848	0.651568	no change	No
RPA0190	15.82	126.19	47.92	13.88	34.83	-1.29715	0.13355	0.270277	no change	yes
RPA0191	26.14	118.3	72.17	74.46	188.77	0.937863	0.198737	0.353343	no change	No
RPA0192	64.67	146.66	123.12	64.09	122.3	-0.174885	0.740983	0.841864	no change	No
RPA0193	11.11	13.67	11.03	9.1	16.17	0.176233	0.635248	0.76462	no change	No
RPA0194	101.45	54.84	76.7	16.4	14.82	-2.18148	5.83721e-07	9.25363e-06	down	yes
RPA0195	29.44	35.68	42.23	17.81	19.23	-0.834514	0.0221759	0.0720451	no change	No
RPA0196	38.76	37.56	31.77	18.22	22.62	-0.701816	0.0124732	0.0464074	down	No
RPA0197	9.29	12.78	10.15	6.53	10.7	-0.219654	0.556012	0.699628	no change	No
RPA0198	1037.61	552.08	444.06	646.36	632.4	0.0557383	0.910692	0.950811	no change	No
RPA0199	20.74	33.42	27.29	24.91	32.75	0.19628	0.604824	0.739074	no change	No
RPA0200	156.15	83.15	99.82	97.97	81.24	-0.192793	0.671237	0.791655	no change	No
RPA0201	37.33	25.17	42.15	21.33	48.82	0.0771558	0.877621	0.932136	no change	No
RPA0202	60.25	142.24	135.1	135.25	237.98	0.814752	0.13527	0.272147	no change	No
RPA0203	25.55	20.08	22.11	20.14	19.84	-0.0474449	0.884037	0.936597	no change	No
RPA0204	10.59	7.95	7.09	2.52	2.29	-1.69089	1.09347e-05	0.000123701	down	yes
RPA0205	26.94	17.14	17.84	10.82	10.92	-0.794351	0.0401644	0.112054	no change	No
RPA0206	25.62	31.71	17.68	35.23	35.75	0.641639	0.101525	0.223102	no change	No
RPA0207	16.57	37.42	25.17	61.22	51.16	1.23049	0.0140554	0.0506252	no change	yes
RPA0208	103.86	56.27	87.39	6.67	12.6	-3.01267	1.80603e-10	5.2519e-09	down	yes
RPA0209	7.99	14.9	10.3	13.01	15.45	0.481844	0.255327	0.416179	no change	No
RPA0210	20.64	21.14	19.35	4.79	6.68	-1.72096	3.92834e-09	9.45193e-08	down	yes
RPA0211	14.43	17.35	16.58	89.15	102.45	2.68833	3.06274e-19	1.91018e-17	up	yes
RPA0212	134.43	113.74	72.46	51.95	57.65	-0.832078	0.0357275	0.103514	no change	No
RPA0213	47.44	76.24	53.79	26.57	24.6	-1.07423	0.00626587	0.027424	down	yes
RPA0214	52.4	9.31	58.13	16.8	21.83	-0.954451	0.229421	0.389232	no change	No
RPA0215	146.88	8.87	91.71	12.44	10.8	-2.69653	0.00607939	0.026781	down	yes
RPA0216	28.71	185.26	66.23	154.04	290.77	1.35035	0.0908631	0.205337	no change	yes
RPA0217	21.11	101.71	56.58	62.19	130.14	0.769515	0.286406	0.448184	no change	No
RPA0218	37.3	95.19	75.49	56.21	99.79	0.258525	0.637435	0.766086	no change	No
RPA0219	110.12	271.49	173.55	88.76	78.98	-1.00501	0.0520882	0.136626	no change	yes
RPA0220	116.75	46.87	33.22	7.48	10.06	-2.77796	9.73799e-06	0.000112307	down	yes
RPA0221	8.07	9.17	7.9	8.3	16.33	0.64297	0.102424	0.224244	no change	No
RPA0222	44.34	9.95	34.01	15.03	11.35	-1.01976	0.149805	0.292228	no change	yes
RPA0223	11.7	5.33	8.01	4.28	4.11	-0.862261	0.0795834	0.186192	no change	No
RPA0224	5.65	6.46	7.8	8.45	8.01	0.434416	0.254601	0.415425	no change	No
RPA0225	99.08	48.24	59.93	46.36	38.28	-0.563851	0.241461	0.402448	no change	No
RPA0226	1.46	1.15	1.36	1.96	1.8	0.636973	0.120399	0.252407	no change	No
RPA0227	18.26	62.3	39.2	34.23	59.1	0.319249	0.604593	0.738981	no change	No
RPA0228	863.86	688.54	758.42	394.72	299.32	-1.00588	0.0082047	0.0338471	down	yes
RPA0229	52.09	34.15	41.9	79.49	68.03	0.925199	0.0182894	0.0618344	no change	No
RPA0230	60.75	72.27	65.26	58.42	85.87	0.229638	0.46131	0.622257	no change	No
RPA0231	38.59	29.34	35.39	31.47	30.15	-0.0323031	0.924776	0.958129	no change	No
RPA0232	16.65	25.68	19.92	14.23	12.61	-0.492877	0.207429	0.364965	no change	No
RPA0233	14.09	26.42	23.51	11.74	18.62	-0.3966	0.386343	0.553178	no change	No
RPA0234	3.19	6.23	5.22	3.88	8.12	0.377972	0.467381	0.628656	no change	No
RPA0235	99.18	151.93	135.35	80.46	129.25	-0.201312	0.60895	0.741493	no change	No
RPA0236	20.76	9.81	11.63	5.79	9.09	-0.814285	0.0974128	0.216169	no change	No
RPA0237	1012.84	216.38	297.25	350.75	239.16	-0.622081	0.413463	0.577946	no change	No
RPA0238	101.44	47.45	61.05	49.19	42.27	-0.473308	0.330599	0.49449	no change	No
RPA0239	55.89	18.41	25.47	15.88	11.64	-1.11933	0.0688794	0.166916	no change	yes
RPA0240	14.28	59.31	33.09	50.62	80.28	0.981165	0.138373	0.276981	no change	No
RPA0241	60.13	170.98	125.24	105.61	145.09	0.182973	0.740669	0.841864	no change	No
RPA0242	7.19	19.84	8.08	5.11	7.75	-0.751734	0.202554	0.358115	no change	No
RPA0243	2.52	64.01	6.89	2.48	9.39	-1.96539	0.105778	0.229573	no change	yes
RPA0244	19.72	341.47	47.34	33.03	81.28	-1.15552	0.290815	0.452846	no change	yes
RPA0245	3.87	25.11	10.09	12.88	26	0.670365	0.403242	0.569707	no change	No
RPA0246	29.51	21.96	26.88	20.14	17.4	-0.34183	0.354331	0.519656	no change	No
RPA0247	2.54	2.96	2.68	3.13	2.44	0.17258	0.667129	0.787595	no change	No
RPA0248	29.78	28.72	25.15	14.31	18.81	-0.638543	0.023858	0.0762556	no change	No
RPA0249	39.69	30.55	36.62	44.25	63.89	0.704881	0.0349757	0.101771	no change	No
RPA0250	48.44	59.65	57.76	42.13	40.55	-0.291617	0.376434	0.543827	no change	No
RPA0251	5.36	5.24	4.99	4.66	5.76	0.118682	0.687548	0.803099	no change	No
RPA0252	1.33	1.79	1.92	3.92	4.87	1.49613	0.000167278	0.0013577	up	yes
RPA0253	14.11	42.19	17.75	47.51	81.15	1.48596	0.0139985	0.050497	no change	yes
RPA0254	9.38	15.68	9.98	8.59	11.25	-0.120352	0.765125	0.858389	no change	No
RPA0255	55.21	53.91	50.09	19.15	20.4	-1.29947	2.47381e-06	3.32081e-05	down	yes
RPA0256	47.11	49.12	40.02	68.05	76.94	0.797963	0.00426235	0.0202643	down	No
RPA0257	41.34	90.87	47.21	80.86	129.87	0.922107	0.0664698	0.163247	no change	No
RPA0258	48.03	85.04	48.39	50.89	61.89	0.020673	0.960923	0.977	no change	No
RPA0259	2322.84	2225.29	2522.12	3115.14	3383.56	0.582476	0.0493969	0.131586	no change	No
RPA0260	327.33	773.73	1043.12	477.77	184.54	-0.944314	0.194592	0.34826	no change	No
RPA0261	47.28	94.56	56.65	129.54	138.35	1.14561	0.0105753	0.0408531	up	yes
RPA0262	5.7	11.08	8.29	5.81	8.5	-0.120282	0.790237	0.876193	no change	No
RPA0263	24.13	20.82	22.35	15.99	26.82	0.0271709	0.937347	0.964408	no change	No
RPA0264	3.19	5.66	4.69	3.98	5.1	0.11872	0.782198	0.870328	no change	No
RPA0265	1.44	2.4	1.23	1.53	3.09	0.545058	0.30672	0.469894	no change	No
RPA0266	5.22	5.63	3.99	3.6	4.89	-0.106083	0.758626	0.85413	no change	No
RPA0267	207.79	202.58	188.57	135.22	136.61	-0.426619	0.130535	0.266775	no change	No
RPA0268	50.54	78.93	83.67	78.33	102.28	0.449989	0.271882	0.435012	no change	No
RPA0269	41.56	88.38	60.81	70.63	85.05	0.408841	0.371915	0.538612	no change	No
RPA0270	18	20.8	19.43	13.82	17.11	-0.214338	0.4613	0.622257	no change	No
RPA0271	18.78	24.25	26.37	44.29	48.58	1.12142	0.00161509	0.00887084	up	yes
RPA0272	34.98	52.19	27.34	22.85	45.74	-0.0599038	0.899253	0.944275	no change	No
RPA0273	3.09	7.61	4.58	2.27	4.13	-0.576363	0.298725	0.46196	no change	No
RPA0274	407.55	1551.96	1170.12	691.29	716.07	-0.447273	0.484644	0.641859	no change	No
RPA0275	181.22	840.63	515.33	398.26	323.54	-0.365524	0.599724	0.734925	no change	No
RPA0276	27.97	7.02	13.12	9.67	6.97	-0.793843	0.244361	0.404986	no change	No
RPA0277	7.29	5.27	4.85	2.67	2.66	-0.990576	0.00949888	0.0377407	down	No
RPA0278	20.34	15.93	21.6	23.39	22.55	0.376665	0.298674	0.46196	no change	No
RPA0279	7.71	14.84	11.38	17.42	21.08	0.882137	0.0421318	0.116446	no change	No
RPA0280	24.35	24.18	22.45	33.74	39.16	0.742709	0.00554579	0.0249403	down	No
RPA0281	10.67	14.65	10.42	12.84	16.78	0.428594	0.210212	0.367943	no change	No
RPA0282	55.96	38.86	45.62	16.27	17.12	-1.36319	8.34679e-05	0.000750736	down	yes
RPA0283	624.72	500.13	490.55	285.94	225.25	-0.930256	0.0119532	0.0448599	down	No
RPA0284	13.78	7.26	8.25	7.69	11.53	0.0839487	0.853302	0.916531	no change	No
RPA0285	7.93	15.68	11.14	27.22	34.14	1.51946	0.000540864	0.00362448	up	yes
RPA0286	192.85	112.38	114.49	131.72	105.21	-0.0929715	0.835351	0.904785	no change	No
RPA0287	8.81	34.72	18.46	30.44	45.77	0.988511	0.126781	0.261392	no change	No
RPA0288	449.82	347.08	350.83	203.12	182.17	-0.85333	0.0130012	0.0480288	down	No
RPA0289	10.28	16.22	13.94	16.22	19.24	0.510442	0.175497	0.323805	no change	No
RPA0290	26.9	70.69	39	10.47	40.3	-0.786328	0.255296	0.416179	no change	No
RPA0291	8.68	23.11	19.32	17.18	28.86	0.524474	0.35123	0.516226	no change	No
RPA0292	138.8	109.19	111.77	76.25	95.53	-0.366561	0.226301	0.385915	no change	No
RPA0293	192.38	166.5	196.32	147.62	163.73	-0.131414	0.663994	0.785541	no change	No
RPA0294	22.59	16.95	16.78	10.95	13.61	-0.495579	0.129912	0.265996	no change	No
RPA0295	5.34	4.54	4.44	2.36	2.74	-0.784802	0.0149554	0.0531797	no change	No
RPA0296	54.71	147.41	85.38	485.29	652.73	2.68232	4.85202e-07	7.87622e-06	up	yes
RPA0297	55.89	81.47	60.97	49.94	52.8	-0.237727	0.493342	0.648459	no change	No
RPA0298	26.1	25.98	23.19	94.4	122.35	2.22404	2.90332e-16	1.49584e-14	up	yes
RPA0299	6.23	10.5	9.15	6.9	17.8	0.586161	0.267329	0.430784	no change	No
RPA0300	7.79	11.27	9.53	18.58	33.55	1.54207	0.000133862	0.00113711	up	yes
RPA0301	96.81	64.06	70.51	37.01	39.78	-0.881186	0.0138603	0.0501893	no change	No
RPA0302	71.49	168.29	140.08	114.49	167.44	0.254396	0.617284	0.74851	no change	No
RPA0303	130.94	150.54	126.09	147.87	129.08	0.165468	0.615375	0.746861	no change	No
RPA0304	13.5	16.24	16.07	20.94	22.43	0.626704	0.0473764	0.127304	no change	No
RPA0305	5.42	11.06	9.29	6.34	10.68	0.0784917	0.872819	0.928656	no change	No
RPA0306	18.75	27.85	21.97	11.97	21.74	-0.347844	0.392992	0.55864	no change	No
RPA0307	5.69	13.03	8.76	5.52	9.43	-0.197659	0.700839	0.812021	no change	No
RPA0308	56.14	129.7	84.73	42.28	54.5	-0.784915	0.105399	0.229065	no change	No
RPA0309	62.2	92.11	83.86	98.25	110.26	0.510815	0.153841	0.297151	no change	No
RPA0310	12.76	35.82	18.59	8.77	14.55	-0.839454	0.140628	0.280074	no change	No
RPA0311	12.37	37.6	23.54	25.46	66.94	0.985979	0.125848	0.260262	no change	No
RPA0312	9.51	43.97	14.31	9.28	25.91	-0.281093	0.719424	0.825483	no change	No
RPA0313	3.99	22.73	7.77	10.3	27.8	0.808664	0.321528	0.485518	no change	No
RPA0314	9.91	13.83	7.52	39.65	75.62	2.56463	1.3784e-08	3.01089e-07	up	yes
RPA0315	14.32	33.87	16.68	20.57	38.8	0.55334	0.312019	0.475198	no change	No
RPA0316	1.2	0.48	0.54	2.55	1.97	1.76181	0.00453636	0.0211846	up	yes
RPA0317	41.24	8.7	27.62	19.09	15.12	-0.45755	0.520199	0.669606	no change	No
RPA0318	122.38	48.32	57.89	21.47	29.16	-1.474	0.00605657	0.026755	down	yes
RPA0319	216.21	78.97	164.48	0.42	7.26	-5.31062	1.05583e-07	1.98597e-06	down	yes
RPA0320	235.09	89.54	162.33	5.51	39.94	-2.80854	0.00064424	0.00419464	down	yes
RPA0321	79.69	70.38	69.88	49.46	51.43	-0.413486	0.15073	0.293263	no change	No
RPA0322	9.94	15.7	12.86	23.22	33.7	1.25269	0.00110783	0.00653936	up	yes
RPA0323	16.81	12.44	13.83	16.36	24.96	0.626477	0.0737851	0.175397	no change	No
RPA0324	32.46	27.19	30.74	51.59	61.67	1.02518	0.000536945	0.00362037	up	yes
RPA0325	43.42	12.72	18.42	79.4	73.5	1.76142	0.00495501	0.0228916	up	yes
RPA0326	13.22	7.13	10.52	16.99	24.74	1.12215	0.00991428	0.0390313	up	yes
RPA0327	18.86	19.13	9.61	8.03	20.23	-0.0815979	0.880901	0.934319	no change	No
RPA0328	41.8	33.52	27.15	10.99	12.68	-1.40416	3.9567e-05	0.000393181	down	yes
RPA0329	5.21	17.67	14.43	16.15	27.52	0.900548	0.154108	0.297422	no change	No
RPA0330	130.41	78.48	81.27	50.01	43.85	-0.902835	0.0315199	0.0943209	no change	No
RPA0331	148.78	168.26	154.64	59.55	70.65	-1.15542	2.80975e-05	0.000293352	down	yes
RPA0332	35.02	27.64	33.45	19.26	24.65	-0.435478	0.173142	0.320708	no change	No
RPA0333	1041.76	969.67	1049.65	471.7	496.56	-0.953064	0.000943701	0.00579422	down	No
RPA0334	57.78	50.84	53.25	26.37	34.75	-0.710224	0.0132505	0.0485749	down	No
RPA0335	201.95	149.3	135.73	168.37	163.44	0.165822	0.639451	0.767136	no change	No
RPA0336	31.15	20.87	20.48	23.52	30.57	0.277921	0.44902	0.611022	no change	No
RPA0337	16.52	27.63	19.44	12.54	19.19	-0.314525	0.438974	0.60189	no change	No
RPA0338	51.65	95.21	61.17	49.39	69.52	-0.112137	0.791754	0.877021	no change	No
RPA0339	24.93	41.04	34.24	28.59	35.52	0.0530509	0.890425	0.938958	no change	No
RPA0340	62.99	89.41	82.76	50.27	54.71	-0.458912	0.188189	0.340398	no change	No
RPA0341	26.43	14.72	13.04	8.63	7.07	-1.05365	0.0305416	0.092326	no change	yes
RPA0342	7.78	13.32	13.36	1.38	2.56	-2.45953	3.77065e-07	6.3379e-06	down	yes
RPA0343	19.55	17.2	14.98	27.08	32.33	0.9049	0.0021802	0.0114569	down	No
RPA0344	13.08	5.18	10.72	7.74	7.9	-0.183566	0.732333	0.836852	no change	No
RPA0345	76.01	7.63	76.93	24.66	12.03	-1.39124	0.14572	0.28601	no change	yes
RPA0346	24.77	38.64	41.03	13.64	17.5	-1.05582	0.0103499	0.0402119	down	yes
RPA0347	22.69	80.31	54.08	8.27	7.16	-2.62769	2.6798e-05	0.000280403	down	yes
RPA0348	26.37	21.38	22.56	154.81	82.04	2.50333	2.42635e-07	4.27542e-06	up	yes
RPA0349	133.67	60.73	68.73	53.66	56.63	-0.538749	0.27317	0.436115	no change	No
RPA0351	12.28	14.49	11.86	20.03	33.96	1.1649	0.000889491	0.00551136	up	yes
RPA0352	20.09	30.1	23.14	16.42	26.26	-0.0961982	0.801093	0.88286	no change	No
RPA0353	3.23	4.36	3.7	2.89	4.25	0.027806	0.939852	0.965909	no change	No
RPA0354	20.56	34.03	15.3	48.23	74.28	1.50696	0.0015389	0.00851154	up	yes
RPA0355	101.5	131.94	87.73	79.27	106.71	-0.0885537	0.794537	0.878524	no change	No
RPA0356	101.58	30.3	35.02	6.58	7.29	-2.87099	8.5162e-06	9.99178e-05	down	yes
RPA0357	35.94	30.74	36.15	25.3	30.82	-0.176279	0.561413	0.703436	no change	No
RPA0358	196.48	200.26	171.85	173.1	148.15	-0.0988644	0.763475	0.857748	no change	No
RPA0359	11.89	11.07	10.97	10.01	9.57	-0.077769	0.802271	0.883336	no change	No
RPA0360	265.28	802.28	443.62	333.51	271.04	-0.592332	0.311405	0.47477	no change	No
RPA0361	0.68	1.4	1.3	1.84	1.71	0.781859	0.149284	0.291916	no change	No
RPA0362	6.23	2.48	3.9	2.4	3.22	-0.470269	0.381116	0.548419	no change	No
RPA0363	24.37	9.36	13.32	15.14	14.86	0.0686239	0.898333	0.944041	no change	No
RPA0364	5.97	3.78	4.89	2.68	2.22	-0.856562	0.0480773	0.128604	no change	No
RPA0365	3.9	5.29	5.36	6.34	2.9	0.0986632	0.860843	0.921083	no change	No
RPA0366	309.57	229.44	243.76	270.42	196.5	-0.0116422	0.976961	0.986845	no change	No
RPA0367	1054.75	388.92	799.7	550.17	505.58	-0.373124	0.496381	0.650018	no change	No
RPA0368	16.43	9.85	12.61	9.76	15.01	0.0349649	0.931894	0.960922	no change	No
RPA0369	23.16	20.95	18.28	50.1	62.66	1.55581	6.1352e-08	1.19184e-06	up	yes
RPA0370	10.23	6.5	7.04	6.73	6.69	-0.109051	0.781332	0.870328	no change	No
RPA0371	29.62	24.77	28.08	47.38	59.22	1.06721	0.000348031	0.00252243	up	yes
RPA0372	10.85	10.62	9.79	21.23	15.95	0.981703	0.00857802	0.0350818	down	No
RPA0373	160.33	109.02	116.57	44.66	33.91	-1.56425	0.000138252	0.00116604	down	yes
RPA0374	35.61	27.96	33.06	39.95	30.03	0.262882	0.50274	0.654487	no change	No
RPA0375	72.54	21.77	44.66	82.59	49.62	0.671693	0.300282	0.463476	no change	No
RPA0376	24.17	38.76	43.1	14.8	8.43	-1.45231	0.00663996	0.0287191	down	yes
RPA0377	122.56	123.33	143.08	106.99	81.56	-0.319733	0.405005	0.571347	no change	No
RPA0378	20.87	38.11	33.35	10.54	4.93	-1.82368	0.00163292	0.00893771	down	yes
RPA0379	7.12	26.95	16.31	4.81	5.15	-1.62969	0.0104019	0.0403476	down	yes
RPA0380	22.56	3.97	13.63	6.95	7.71	-0.749847	0.313426	0.476471	no change	No
RPA0381	68.6	112.85	107.85	64.95	64.54	-0.451543	0.271933	0.435012	no change	No
RPA0382	24.51	72.9	54.76	21.07	31.37	-0.852471	0.137237	0.275404	no change	No
RPA0383	38.17	21.27	24.16	5.63	7.51	-1.9713	2.87508e-06	3.80667e-05	down	yes
RPA0384	16.08	14.63	13.97	6.24	9.1	-0.851736	0.00563947	0.0252657	down	No
RPA0385	53.78	12.57	23.79	52.35	43.54	0.819324	0.231687	0.392354	no change	No
RPA0386	62.26	6.37	45.17	24.79	20.77	-0.605164	0.493395	0.648459	no change	No
RPA0387	358.61	260.1	266.05	257.37	254.03	-0.0748941	0.82646	0.899841	no change	No
RPA0388	6.92	7.84	7.12	5.83	6.16	-0.158774	0.603572	0.738496	no change	No
RPA0389	62.27	33.28	38.92	19.5	21.39	-1.00713	0.0187279	0.0630472	no change	yes
RPA0390	30.21	22.73	26.18	25.9	23.92	0.0495282	0.886627	0.937391	no change	No
RPA0391	0.62	0.83	0.75	1.53	2.17	1.44008	0.000777728	0.00490217	up	yes
RPA0392	19.88	36.09	26.47	33.27	60.13	0.856814	0.0580873	0.148788	no change	No
RPA0393	8.1	9.71	9.62	5.86	6.15	-0.48469	0.139026	0.277806	no change	No
RPA0394	6.51	13.71	9.11	3.13	7.59	-0.790427	0.154382	0.297422	no change	No
RPA0395	10.84	17.68	11.48	32.34	58	1.85614	1.70738e-05	0.000186045	up	yes
RPA0396	32.22	26.59	28.76	24.04	28.67	-0.0312123	0.915668	0.954324	no change	No
RPA0397	83.87	46.31	52.59	15.51	24.96	-1.48832	0.00070532	0.0045301	down	yes
RPA0398	6.4	5.29	6.26	2.32	3.82	-0.86777	0.0203031	0.0673928	no change	No
RPA0399	1.65	0.79	1.72	2.81	2.42	1.04262	0.0625811	0.157116	no change	yes
RPA0400	35.3	31.79	33.66	13.43	13.36	-1.19916	7.1012e-05	0.000653586	down	yes
RPA0401	14.01	7.39	8.69	4.4	4.34	-1.06671	0.0178635	0.0606936	no change	yes
RPA0402	17.06	18.93	17.86	15.42	20.4	0.106324	0.713372	0.821122	no change	No
RPA0403	405.68	307.22	293.3	183.57	127.48	-0.95508	0.0220252	0.0718428	no change	No
RPA0404	22.18	15.3	14.98	33.27	22.91	0.838455	0.0572955	0.147328	no change	No
RPA0405	40.87	7.16	22.08	16.34	16.71	-0.373242	0.614681	0.746499	no change	No
RPA0406	1.54	1.11	0.95	0.93	0.88	-0.271114	0.563811	0.70537	no change	No
RPA0407	5.97	5.39	4.59	11.71	10.36	1.19248	0.000615325	0.00402014	up	yes
RPA0408	16.13	40.44	40.28	78.12	106.52	1.61478	0.00346875	0.0170736	up	yes
RPA0409	10.66	4.17	6.71	4.39	4.57	-0.554356	0.297965	0.461102	no change	No
RPA0410	233.64	90.28	106.4	30.43	29.44	-2.1229	0.000114382	0.000996758	down	yes
RPA0411	115.77	270.36	187.23	241.98	380.84	0.803893	0.108254	0.233556	no change	No
RPA0412	6.81	12.53	9.6	11.9	24.45	0.997133	0.0402638	0.112265	no change	No
RPA0413	5.22	25.75	18.92	9.87	24.02	0.0961101	0.899001	0.94422	no change	No
RPA0414	45.53	93.42	61.41	39.75	48.57	-0.479459	0.284603	0.446441	no change	No
RPA0415	60.09	132.16	91.69	39.01	36.6	-1.19175	0.0130405	0.0480654	down	yes
RPA0416	23.73	3.09	4.87	1.62	1.61	-2.56402	0.00433173	0.020471	down	yes
RPA0417	49.03	7.82	13.27	6.89	6.42	-1.6665	0.0410278	0.114109	no change	yes
RPA0418	18.51	11.65	23.34	10.91	10.32	-0.629247	0.188901	0.341232	no change	No
RPA0419	47.96	43.89	44.33	24.45	29.75	-0.628907	0.021595	0.0708375	no change	No
RPA0420	73.03	15.75	60.2	38.66	28.21	-0.432352	0.551234	0.696038	no change	No
RPA0421	26.04	11.68	15.71	6.92	7.28	-1.1994	0.0136752	0.0497472	down	yes
RPA0422	92.07	79.16	62.36	84.82	104.78	0.404456	0.210624	0.368126	no change	No
RPA0423	37.24	33.83	36.89	34.39	39.53	0.155631	0.585057	0.722367	no change	No
RPA0424	2486.21	237.54	286.69	46.15	107.47	-3.60727	0.000496634	0.00339689	down	yes
RPA0425	68.62	123.52	79.83	182.9	229.16	1.30149	0.00150724	0.0084049	up	yes
RPA0426	50.31	93.81	65.45	72.34	86.18	0.300489	0.471107	0.63116	no change	No
RPA0427	9.05	26.29	12.51	14.04	25.56	0.409847	0.490508	0.647056	no change	No
RPA0428	57.45	38.45	66.71	22.51	19.01	-1.25554	0.00508933	0.0233754	down	yes
RPA0429	3024.75	4773.03	8284.17	5780.03	5304.89	0.161283	0.778748	0.867716	no change	No
RPA0430	79.06	24.75	35.38	9.05	8.94	-2.23135	0.000220798	0.00170176	down	yes
RPA0431	65.72	57.07	66.19	66.51	81.53	0.344885	0.246213	0.406779	no change	No
RPA0432	52.45	408.93	155.52	52.89	135.76	-1.04451	0.224858	0.38422	no change	yes
RPA0433	305.21	1024.36	624.92	429.79	769.24	-0.0273005	0.964503	0.978541	no change	No
RPA0434	64.71	152.61	103.67	88.89	106.42	-0.0148669	0.975767	0.98638	no change	No
RPA0435	5.26	34.31	27.95	18.97	23.07	0.00792167	0.992007	0.994735	no change	No
RPA0436	82.48	178.38	121.9	122.57	177.99	0.34151	0.467971	0.628941	no change	No
RPA0437	68.37	116.72	84.37	125.55	185.21	0.89554	0.0258448	0.0813442	no change	No
RPA0438	33.99	90.42	43.33	36.74	70.14	0.0301206	0.958227	0.975934	no change	No
RPA0439	8.79	22.07	12.86	81.1	78.89	2.58967	6.02898e-07	9.49415e-06	up	yes
RPA0440	38.27	24.81	29.44	33.8	33.58	0.256146	0.490753	0.647056	no change	No
RPA0441	37.99	5.26	5.01	2.83	2.67	-2.39426	0.0115767	0.0438288	down	yes
RPA0442	26.08	56.7	32.6	55.55	76.6	0.893129	0.0610831	0.154501	no change	No
RPA0443	322.96	381.31	260.5	228.74	390.76	0.0462441	0.900477	0.944515	no change	No
RPA0444	4.62	6.94	4.52	13.26	24.44	1.90909	8.17324e-06	9.61319e-05	up	yes
RPA0445	17.16	22.33	21.93	18.5	25.96	0.222007	0.517546	0.668431	no change	No
RPA0446	63.05	51.97	54.51	40.74	55.21	-0.12729	0.671795	0.791694	no change	No
RPA0447	43.18	31.02	32.06	32.22	30.75	-0.0369806	0.916351	0.954588	no change	No
RPA0448	87.73	63.55	74.38	85.17	79.16	0.259073	0.461284	0.622257	no change	No
RPA0449	4.64	7.38	3.52	11.7	24.09	1.88274	0.000217705	0.0016889	up	yes
RPA0450	349.78	242.85	217.19	320.57	389.7	0.517029	0.155604	0.299215	no change	No
RPA0451	4.39	6.49	4.18	18.48	31.94	2.42719	3.78902e-09	9.21024e-08	up	yes
RPA0452	100.15	56.9	63.39	40.19	52.12	-0.555755	0.174577	0.322862	no change	No
RPA0453	220.32	248.63	231.08	156.25	175.78	-0.371341	0.181664	0.33221	no change	No
RPA0454	26.28	13.19	18.53	7.77	8.24	-1.14787	0.0104145	0.0403596	down	yes
RPA0455	8.91	31.54	22.42	16.33	43.43	0.578418	0.399282	0.565798	no change	No
RPA0456	6.06	6.93	5.72	6.31	6.13	0.127409	0.693967	0.808207	no change	No
RPA0457	2.3	14.35	8.19	8.25	16.71	0.676514	0.390567	0.556443	no change	No
RPA0458	77.51	10.25	10.46	5.07	4.5	-2.6168	0.0058088	0.0258533	down	yes
RPA0459	487.61	51.86	61.48	8.82	8.82	-4.3547	1.01299e-05	0.000115423	down	yes
RPA0460	219.06	48.03	469.44	23.19	33.92	-3.03318	0.000611915	0.00401022	down	yes
RPA0461	24.11	18.7	27.36	27.12	34.84	0.51048	0.166276	0.31285	no change	No
RPA0462	4.04	1.52	1.68	1.74	2.04	-0.22567	0.707596	0.816656	no change	No
RPA0463	8.13	4.49	5.52	2.23	1.76	-1.45632	0.00210566	0.0110913	down	yes
RPA0464	3.14	1.89	2.19	1.57	1.44	-0.543001	0.229332	0.389232	no change	No
RPA0465	186.2	98.39	114.06	153.57	95.47	0.0668428	0.89641	0.943047	no change	No
RPA0466	24.12	14.25	15.22	26.19	36.24	0.916699	0.0241042	0.076887	no change	No
RPA0467	69.48	41	41.95	47.93	56.92	0.167089	0.679125	0.796401	no change	No
RPA0468	3	2.61	2.96	1.54	2.94	-0.263804	0.53088	0.678084	no change	No
RPA0469	3.37	6.63	4.61	4.67	5.28	0.151974	0.736843	0.839979	no change	No
RPA0470	28.15	16.41	22.85	30.18	38.96	0.731495	0.0670946	0.164101	no change	No
RPA0471	25.63	18.49	16.44	24.18	27.75	0.487714	0.170722	0.318397	no change	No
RPA0472	31	54.06	14.59	6.32	11.14	-1.8158	0.00370643	0.0180189	down	yes
RPA0473	9.37	23.19	18.25	15.58	19.86	0.174406	0.736025	0.839249	no change	No
RPA0474	2.44	3.96	2.15	2.17	4.24	0.264417	0.596029	0.7321	no change	No
RPA0475	33.41	17.83	19.58	10.55	14.19	-0.818334	0.0628371	0.157497	no change	No
RPA0476	17.75	19.26	20.53	31.66	55.22	1.26936	0.000467944	0.00324277	up	yes
RPA0477	164.86	55.17	122.37	43.02	34.11	-1.42704	0.0155877	0.0549744	no change	yes
RPA0478	186.09	49.3	127.03	49.54	24.65	-1.53729	0.0300437	0.0911698	no change	yes
RPA0479	41.68	22.28	26.72	14.54	13.6	-0.968425	0.0278467	0.0862137	no change	No
RPA0480	30.02	9.63	9.89	8.82	9.54	-0.711477	0.267068	0.430784	no change	No
RPA0481	16.79	9.44	9.38	5.85	9.27	-0.545428	0.230232	0.390307	no change	No
RPA0482	16.21	13.1	12.17	9.66	11.76	-0.249909	0.425431	0.58914	no change	No
RPA0483	3.38	2.34	1.59	3.17	2.32	0.329285	0.527114	0.674364	no change	No
RPA0484	4.59	3.23	1.56	2.16	4.75	0.240876	0.694979	0.808416	no change	No
RPA0485	58.49	10.07	9.24	10.32	9.47	-1.23567	0.159998	0.305301	no change	yes
RPA0486	24.26	15.99	19.96	8.25	8.32	-1.15029	0.00197574	0.0105107	down	yes
RPA0487	14.48	17.28	19.01	11.56	12.76	-0.36056	0.288658	0.45082	no change	No
RPA0488	369.09	248.44	410.88	317.64	350.18	0.0756052	0.851908	0.916072	no change	No
RPA0489	182.67	358.46	223.62	1383.65	1251.65	2.50763	3.12592e-08	6.52725e-07	up	yes
RPA0490	18.77	32.51	19.88	42.84	60.55	1.23502	0.00292351	0.0147577	up	yes
RPA0491	36.3	66.64	47.01	42	67.51	0.231147	0.595333	0.731895	no change	No
RPA0492	41.69	21.68	26.86	19.09	18.74	-0.537664	0.223847	0.383184	no change	No
RPA0493	21.08	103.05	76.01	258.56	313.33	2.21	0.00172217	0.00938287	up	yes
RPA0494	58.81	46.25	56.56	49.89	52.93	0.0537092	0.868156	0.926586	no change	No
RPA0495	1.54	4.45	2.42	5.46	10.91	1.63556	0.00698776	0.0298935	up	yes
RPA0496	14.58	27.16	21	43.63	94.65	1.80488	0.000275657	0.0020512	up	yes
RPA0497	46.91	74.22	65.53	205.48	298.64	2.12001	4.41482e-08	8.94285e-07	up	yes
RPA0498	249.32	307.86	293.7	340.7	377.89	0.460306	0.132919	0.269824	no change	No
RPA0499	10.14	2.33	8.17	4.18	4.03	-0.623056	0.374485	0.541671	no change	No
RPA0500	47.07	36.81	40.85	61.94	63.92	0.72332	0.0220379	0.0718428	no change	No
RPA0501	49.39	35.8	32.77	18.46	18.09	-0.971623	0.00715202	0.0304861	down	No
RPA0502	1.99	5.46	3.19	2.97	5.95	0.419042	0.48296	0.640579	no change	No
RPA0503	14.61	19.65	16.74	9.41	12.16	-0.545061	0.096919	0.215578	no change	No
RPA0504	64.69	60.25	53.96	15.49	17.99	-1.7121	5.48434e-10	1.51138e-08	down	yes
RPA0505	120.91	101.09	124.61	44.01	46.77	-1.22777	0.000121732	0.00105679	down	yes
RPA0506	17.09	8.45	12.63	16.35	15.46	0.452268	0.327175	0.490763	no change	No
RPA0507	1.53	1.44	1.62	0.89	1.35	-0.349684	0.389111	0.555482	no change	No
RPA0508	21.15	43.81	34.97	31.18	42.73	0.255388	0.580174	0.718397	no change	No
RPA0509	87.58	96.38	100.46	91.67	94.33	0.0951892	0.754823	0.851466	no change	No
RPA0510	58	112.43	97	136.01	188.05	0.965684	0.0306539	0.0925476	no change	No
RPA0511	31.56	93.79	84.68	109.66	242.96	1.40392	0.026488	0.0830376	no change	yes
RPA0512	13.56	11.62	9.48	11.03	13.34	0.197894	0.540566	0.687308	no change	No
RPA0513	18.49	15.73	13.2	7.1	9.78	-0.792595	0.0157714	0.0554163	no change	No
RPA0514	6.59	3.01	2.83	1.84	1.99	-0.980961	0.0732503	0.17424	no change	No
RPA0515	27.69	9.98	8.87	10.19	8.61	-0.570771	0.370388	0.537057	no change	No
RPA0516	23.23	7.16	7.78	25.42	24.63	1.11795	0.0843604	0.194299	no change	yes
RPA0517	238.55	145.8	153	55.49	46.63	-1.66801	7.13469e-05	0.000654128	down	yes
RPA0518	14.56	18.72	12.34	2.01	2.22	-2.71895	2.14507e-14	9.50245e-13	down	yes
RPA0519	94.56	114.14	99.69	72.76	92.05	-0.205804	0.477978	0.636696	no change	No
RPA0520	3.18	2.87	2.79	1.92	2.58	-0.278549	0.405724	0.572191	no change	No
RPA0521	28.9	17.54	19.97	23.51	19.46	0.0986844	0.815125	0.892444	no change	No
RPA0522	8.53	8.56	9.16	16.42	15.88	1.01138	0.00146618	0.008244	up	yes
RPA0523	5.22	10.65	6.28	6.42	7.4	0.0278317	0.952261	0.972994	no change	No
RPA0524	16.52	33.26	22.4	20.08	25.1	0.0245689	0.955929	0.974891	no change	No
RPA0525	19.93	16.75	18.62	12.58	10.37	-0.545603	0.129232	0.265293	no change	No
RPA0526	51.89	160.23	106.38	43.52	83.86	-0.650401	0.279485	0.442822	no change	No
RPA0527	23.21	21.13	22.73	19.17	23.82	0.0558693	0.844955	0.911202	no change	No
RPA0528	46.66	20.23	35.6	38.5	41.2	0.34288	0.48582	0.643236	no change	No
RPA0529	57.31	45.25	50.74	44.94	46.82	-0.0310829	0.921032	0.956131	no change	No
RPA0530	585.17	350.81	454.35	653.81	556.31	0.522103	0.207718	0.365201	no change	No
RPA0531	86.92	94.84	95.72	50.25	68.15	-0.537239	0.0675129	0.1647	no change	No
RPA0532	317.06	110.3	95.78	82.28	140.06	-0.540153	0.404965	0.571347	no change	No
RPA0533	30.54	24.93	13.04	3.27	4.93	-2.36114	1.2972e-06	1.89191e-05	down	yes
RPA0534	198.01	103.19	113.06	47.66	35.8	-1.57572	0.00116641	0.00682568	down	yes
RPA0535	1.6	2.7	2.25	1.84	3.09	0.269563	0.560418	0.702747	no change	No
RPA0536	30.94	14.64	19.36	15.94	17.84	-0.234832	0.61264	0.744742	no change	No
RPA0537	51.14	80.59	48.55	50.46	74.46	0.165212	0.679939	0.796764	no change	No
RPA0538	3.97	5.4	2.83	5.2	4.51	0.401776	0.371071	0.537555	no change	No
RPA0539	159.9	156.49	153.86	185.8	163.26	0.290571	0.362885	0.528279	no change	No
RPA0540	19.61	4.23	3.42	4.05	6.32	-0.688817	0.409061	0.574674	no change	No
RPA0541	16.06	33.87	30.85	8.42	14.53	-1.14233	0.0244114	0.0776579	no change	yes
RPA0542	21.21	22.03	15.5	5.03	6.32	-1.66677	3.84005e-07	6.43174e-06	down	yes
RPA0543	482.01	237.48	382.94	289.16	269.12	-0.26709	0.563291	0.705044	no change	No
RPA0544	25.58	15.74	21.27	19.59	12.97	-0.206721	0.659349	0.782502	no change	No
RPA0545	16.33	18.72	21.48	7.23	8.5	-1.14876	0.000749292	0.00474185	down	yes
RPA0546	106.93	59.7	129.51	17.77	18.24	-2.34089	2.08881e-06	2.85501e-05	down	yes
RPA0547	5.37	4.98	5.74	3.6	5.01	-0.213077	0.523735	0.672036	no change	No
RPA0548	32.27	13.25	19.63	13.6	13.43	-0.553636	0.27963	0.442822	no change	No
RPA0549	22.53	5.71	11.63	7.76	9.4	-0.512633	0.429315	0.592763	no change	No
RPA0550	23.18	5.73	12.44	16.3	20.33	0.525954	0.419561	0.583953	no change	No
RPA0551	2.65	1.86	1.94	4.72	6.19	1.45637	9.30855e-05	0.000826264	up	yes
RPA0552	3.04	1.3	2.12	0.87	1.35	-0.855548	0.122651	0.255759	no change	No
RPA0553	3.53	3.48	3.57	4.71	3.54	0.369531	0.351748	0.516485	no change	No
RPA0554	2.28	2.94	3.01	2.02	1.7	-0.427291	0.309583	0.4726	no change	No
RPA0555	7.08	4.71	8.39	9.92	9.86	0.674455	0.12924	0.265293	no change	No
RPA0556	478.33	478.33	561.92	478.15	374.04	-0.110289	0.770593	0.862438	no change	No
RPA0557	91.24	121.57	90.47	96.78	213.95	0.702424	0.108894	0.234682	no change	No
RPA0558	20.51	24.02	21.05	30.11	33.75	0.667616	0.0202427	0.0672392	no change	No
RPA0559	21.44	12.99	14.63	4.73	6.25	-1.46176	0.000218491	0.00169224	down	yes
RPA0560	53.59	20.84	24.97	14.33	12.56	-1.15787	0.0374067	0.107005	no change	yes
RPA0561	1.95	2.17	1.28	2.53	2.94	0.730675	0.0774576	0.182084	no change	No
RPA0562	63.22	57.55	52.02	27.31	28.93	-0.907857	0.00153549	0.00851154	down	No
RPA0563	4.48	6.93	5.64	1.82	2.4	-1.31925	0.00076728	0.00484921	down	yes
RPA0564	7.44	10.33	7.35	10.46	12.4	0.569486	0.0978339	0.216745	no change	No
RPA0565	27.27	33.95	34.13	18.89	15.88	-0.735408	0.046813	0.126148	no change	No
RPA0566	741.62	70.91	401.93	73.47	45	-2.61644	0.00383568	0.0185522	down	yes
RPA0567	82.61	89.74	62.9	61.92	102.17	0.167969	0.639204	0.767136	no change	No
RPA0568	110.69	53.85	63.71	33.49	39.72	-0.934001	0.0416983	0.11572	no change	No
RPA0569	4.35	3.35	5.16	6.64	5.31	0.612383	0.166318	0.31285	no change	No
RPA0570	90.5	43.34	60.26	6.96	3.72	-3.43268	1.18129e-09	2.99428e-08	down	yes
RPA0571	465.67	421.42	353.69	257.47	176.37	-0.775806	0.0559312	0.14458	no change	No
RPA0572	26.52	15.79	18.36	12.08	15.25	-0.450306	0.251635	0.412288	no change	No
RPA0573	5.66	6.75	6.51	6.34	6.28	0.126905	0.703511	0.814023	no change	No
RPA0574	3.56	3.74	3.19	1.59	3.21	-0.454783	0.280064	0.443084	no change	No
RPA0575	329.41	267.75	337.51	250.34	233.61	-0.236497	0.492614	0.648459	no change	No
RPA0576	56.61	51.58	49.53	56.68	72.69	0.412299	0.13389	0.270519	no change	No
RPA0577	17.38	10.57	16.68	17.03	20.41	0.442525	0.278426	0.441827	no change	No
RPA0578	7.55	17.62	12.95	10.4	10.74	-0.141203	0.777396	0.866822	no change	No
RPA0579	343.15	161.06	313.33	1056.79	790.55	1.90034	0.000260383	0.00195287	up	yes
RPA0580	251.15	15.66	39.49	25.84	20.22	-1.98539	0.0593012	0.151122	no change	yes
RPA0581	45.26	18.55	24.53	13.91	12.52	-1.01703	0.0532712	0.138968	no change	yes
RPA0582	80.85	22.34	29.18	4.12	4.37	-3.24317	8.10023e-07	1.23237e-05	down	yes
RPA0583	6.45	6.2	5.95	3.47	5.04	-0.437753	0.166814	0.31352	no change	No
RPA0584	10.4	10.74	10.89	8.11	15.27	0.218215	0.5647	0.705876	no change	No
RPA0585	3.51	3.02	3.23	2.31	2.15	-0.4142	0.249603	0.410093	no change	No
RPA0586	28.86	11.89	17.04	17.41	12.93	-0.195731	0.718582	0.824916	no change	No
RPA0587	26.51	10.05	18.74	3.49	3.47	-2.27911	2.48399e-05	0.000261647	down	yes
RPA0588	8.73	5.12	3.67	5.02	6.5	0.103559	0.835495	0.904785	no change	No
RPA0589	4.43	1.89	2.27	1.71	2.01	-0.498898	0.356748	0.522368	no change	No
RPA0590	24.61	34.17	30.67	47.13	71.35	1.09049	0.0022613	0.0117884	up	yes
RPA0591	38.95	32.75	36.68	35.66	40.54	0.19486	0.510156	0.661538	no change	No
RPA0592	17.95	30.47	26.51	17.59	29.18	-0.00156115	0.997102	0.998333	no change	No
RPA0593	5.39	15.55	8.93	3.1	8.45	-0.714077	0.270583	0.433876	no change	No
RPA0594	2.8	13.25	8.75	1.73	7.87	-0.741402	0.379474	0.547052	no change	No
RPA0595	1.75	6.12	3.56	3.61	4.54	0.212233	0.734358	0.838155	no change	No
RPA0596	81.59	50.72	63.92	16.54	18.25	-1.78963	1.88917e-06	2.626e-05	down	yes
RPA0597	29.93	6.74	12.59	6.76	6.46	-1.17544	0.0908857	0.205337	no change	yes
RPA0598	130.5	157.69	153.25	93.47	88.02	-0.568174	0.083635	0.19338	no change	No
RPA0599	17.95	25.98	29.68	29.86	29.39	0.392432	0.3442	0.509687	no change	No
RPA0600	12.17	19.51	19.49	19.61	28.28	0.588479	0.157013	0.30119	no change	No
RPA0601	2.92	10.11	5.27	6.66	8.08	0.392807	0.524522	0.672131	no change	No
RPA0602	7.11	8.83	5.57	9.02	10.08	0.541201	0.13096	0.267219	no change	No
RPA0603	47.74	58.98	63.32	80.3	92.18	0.719605	0.031385	0.094077	no change	No
RPA0604	14.79	61.08	41.46	30.4	51.95	0.166136	0.804112	0.884747	no change	No
RPA0605	46.58	32.05	32.44	23.75	24.47	-0.489685	0.170968	0.318461	no change	No
RPA0606	3.11	6.42	2.73	6.99	11.8	1.30735	0.0154551	0.0546695	no change	yes
RPA0607	7.2	6	7.52	19.28	22.19	1.70087	1.96805e-07	3.53355e-06	up	yes
RPA0608	71.95	178.32	158.24	629.32	965.68	2.64472	8.11177e-07	1.23237e-05	up	yes
RPA0609	80.63	44.23	51.08	35.7	36.57	-0.569048	0.178578	0.328085	no change	No
RPA0610	182.34	104.48	156.36	160.27	130.34	0.113591	0.797378	0.880404	no change	No
RPA0611	23.97	20.79	31.96	8.4	8.08	-1.51365	0.000193855	0.0015289	down	yes
RPA0612	11.24	20.96	13.48	16.33	19.51	0.354908	0.403873	0.570089	no change	No
RPA0613	11	16.11	10.73	11.49	20.19	0.426069	0.296968	0.460214	no change	No
RPA0614	45.28	54	42.64	28.38	36.74	-0.424761	0.151098	0.293647	no change	No
RPA0615	15.1	27.7	19.18	23.5	37.31	0.658274	0.130734	0.266904	no change	No
RPA0616	19.24	69.4	38.14	8.7	11.95	-1.92228	0.00192658	0.010307	down	yes
RPA0617	12.07	18.9	19.87	24.89	35.9	0.940843	0.024704	0.0784306	no change	No
RPA0618	15.25	15.71	14.86	6.16	9.89	-0.829796	0.0111785	0.0425747	down	No
RPA0619	24.64	15.47	17.86	11.4	15.37	-0.419127	0.269423	0.43261	no change	No
RPA0620	41.88	18.23	24.73	52.18	52.71	1.0213	0.0381607	0.108442	no change	yes
RPA0621	53.11	45.28	51.82	43.36	47.86	-0.0152976	0.959248	0.976344	no change	No
RPA0622	3.48	7.18	5.29	7.22	11.83	0.93789	0.0520228	0.136538	no change	No
RPA0623	5.56	8.59	5.76	6.57	5.83	0.0406469	0.920633	0.956131	no change	No
RPA0624	3.25	8.25	4.75	13.59	25.1	1.93018	0.000478555	0.00331146	up	yes
RPA0625	10.2	17.11	13.62	4.57	7.74	-1.05369	0.0139931	0.050497	no change	yes
RPA0626	26.4	21.69	21.98	15.69	29.1	0.030151	0.936342	0.963791	no change	No
RPA0627	3.87	7.31	4.64	4.56	8.77	0.429237	0.381326	0.548431	no change	No
RPA0628	1	4.6	2.59	0.75	3.73	-0.241616	0.781701	0.870328	no change	No
RPA0629	9.39	33.55	20.03	14.18	31.55	0.203824	0.75702	0.853132	no change	No
RPA0630	0	5.75	0.66	0.93	1.01	-0.991945	0.57451	0.713698	no change	No
RPA0631	2.34	16.74	3.42	4.22	11.91	0.190617	0.83667	0.905427	no change	No
RPA0632	6.08	48.53	19.25	22.5	70.84	0.991288	0.263987	0.427502	no change	No
RPA0633	16.25	114.42	64.16	85.79	181.69	1.12423	0.166169	0.31285	no change	yes
RPA0634	118.26	488.86	329.82	968.03	1111.21	1.85164	0.00463361	0.021575	up	yes
RPA0635	99.12	57.24	68.04	22.15	26.46	-1.50318	0.000154066	0.00127004	down	yes
RPA0636	0	0.29	0	0	0.19	0.00897313	0.997776	0.998618	no change	No
RPA0637	0.38	0.15	0.39	0	0.26	-1.24483	0.412939	0.57779	no change	yes
RPA0638	0.37	0.37	0.3	0.54	0.73	0.986145	0.0590164	0.150721	no change	No
RPA0639	3.89	1.47	2.8	1.04	1.14	-1.19983	0.0369259	0.106014	no change	yes
RPA0640	3.79	2.35	1.64	1.8	1.73	-0.413747	0.425059	0.58914	no change	No
RPA0641	0.92	0.45	0.75	1.44	1.93	1.36026	0.0102615	0.0399997	up	yes
RPA0642	2.5	1.88	2.01	0.28	0.53	-2.30026	1.12374e-06	1.65935e-05	down	yes
RPA0643	157.51	44.82	86.71	45.75	45.75	-0.94458	0.123002	0.256164	no change	No
RPA0644	0.13	0.27	0.12	0.21	0.95	1.79977	0.0479083	0.128385	no change	yes
RPA0645	1.26	0.63	0.85	2.41	1.92	1.38758	0.00914926	0.0366899	up	yes
RPA0646	0.28	0.89	0	0.31	0	-1.04996	0.647016	0.772713	no change	yes
RPA0647	0.45	0	0.2	0.88	0.42	1.7569	0.246021	0.406603	no change	yes
RPA0648	0.7	0.65	0.61	0.58	1.25	0.570781	0.279707	0.442822	no change	No
RPA0649	0.14	0	0.12	0.27	1.04	2.95717	0.0339138	0.0994834	no change	yes
RPA0650	1.42	1.29	0.49	0.88	0.33	-0.619375	0.429076	0.592605	no change	No
RPA0651	4.76	0.92	1.05	1.85	1.99	-0.0843288	0.919738	0.955987	no change	No
RPA0652	4.25	0.6	0.34	0.31	0.37	-2.20386	0.0444303	0.121453	no change	yes
RPA0653	26.26	2.9	3.11	5.42	6.45	-0.717592	0.47206	0.632081	no change	No
RPA0654	10.74	1.09	1.85	1.17	1.55	-1.61596	0.0990137	0.218596	no change	yes
RPA0655	7.81	2.76	2.48	3.96	2.81	-0.199462	0.76727	0.860083	no change	No
RPA0656	8.26	1.26	0.98	1.56	1.86	-0.892849	0.357414	0.523044	no change	No
RPA0657	26.74	3.82	3.26	1.17	1.1	-3.15718	0.00104873	0.00625919	down	yes
RPA0658	25.87	4.4	2.73	3.05	4.42	-1.42868	0.134724	0.271741	no change	yes
RPA0659	25.46	3.17	3.28	2.8	2.83	-1.76796	0.0685621	0.166403	no change	yes
RPA0661	51.43	4.96	5.2	6.47	4.8	-1.69424	0.10641	0.230346	no change	yes
RPA0662	83	16.55	16.86	5.75	7.36	-2.43476	0.0025929	0.0132439	down	yes
RPA0663	14.13	11.62	10.11	5.7	7.27	-0.765277	0.0189258	0.0636228	no change	No
RPA0664	27.26	8.89	6.89	10.15	12.56	-0.206019	0.764186	0.857748	no change	No
RPA0665	8.91	2.34	1.77	3.01	2.91	-0.402901	0.609334	0.741526	no change	No
RPA0666	7.85	0.79	0.86	0.89	1.02	-1.58622	0.13325	0.270264	no change	yes
RPA0667	15.91	1.09	1.3	0.62	0.57	-3.19903	0.00530987	0.0242007	down	yes
RPA0668	179.84	9.13	13.23	3.61	3.87	-4.02152	0.000606657	0.00399382	down	yes
RPA0669	11.87	1.1	1.99	3.47	3.12	-0.443923	0.654981	0.778683	no change	No
RPA0670	9.27	3.83	4.14	2.31	1.07	-1.58517	0.0174005	0.0595017	no change	yes
RPA0671	4.69	1.8	1.9	1.75	1.87	-0.494443	0.410594	0.576144	no change	No
RPA0672	3.29	1.52	2.18	1.54	1.44	-0.512653	0.325752	0.489714	no change	No
RPA0673	12.73	0.43	0.43	1.2	0.71	-2.05637	0.133208	0.270264	no change	yes
RPA0674	18.75	4.75	4.47	2.48	2.98	-1.63881	0.0287101	0.0882529	no change	yes
RPA0675	8.21	4.36	4.35	2.35	1.7	-1.32407	0.010895	0.0417722	down	yes
RPA0676	66.77	1.96	2.57	2.76	3.8	-2.71962	0.0406249	0.113139	no change	yes
RPA0677	19.45	3.27	3.07	2.25	2.46	-1.72478	0.0530701	0.138673	no change	yes
RPA0678	7.75	63.01	29.14	26.3	37.07	0.0386874	0.962615	0.978091	no change	No
RPA0679	15.3	12.2	11.64	10.65	17.97	0.231529	0.524547	0.672131	no change	No
RPA0680	4.64	5.26	3.57	6.83	5.47	0.60131	0.132615	0.269436	no change	No
RPA0681	19.26	16.69	17.71	65.96	61.8	1.96767	5.13739e-10	1.42405e-08	up	yes
RPA0682	2.41	7.8	3.97	6.5	11.24	1.00715	0.102414	0.224244	no change	yes
RPA0683	6.11	15.13	5.87	13.71	17.11	0.895706	0.113266	0.24097	no change	No
RPA0684	469.64	43.33	279.44	115.97	93.6	-1.19637	0.181951	0.332477	no change	yes
RPA0685	15.4	10.93	12.59	28.58	29.97	1.29883	0.000148617	0.00123479	up	yes
RPA0686	5.03	3.18	4.29	8.76	9.98	1.28659	0.000905954	0.00559143	up	yes
RPA0687	3.61	5.46	6.92	5.46	6.01	0.216172	0.642319	0.768836	no change	No
RPA0688	4.95	3.82	4.81	4.19	4.41	0.0470539	0.895101	0.942421	no change	No
RPA0689	12.91	7.81	9.49	11.99	11.7	0.364301	0.362728	0.528212	no change	No
RPA0690	2.48	2.61	1.48	0.81	1.47	-0.839076	0.0862232	0.197343	no change	No
RPA0691	2.56	1.48	2.02	2.51	2.18	0.350075	0.451426	0.613112	no change	No
RPA0692	2.07	1.89	2.62	5.45	5.27	1.4113	0.000408961	0.00290626	up	yes
RPA0693	2.35	1.78	2.62	4.42	6.26	1.34656	0.00086017	0.00535066	up	yes
RPA0694	2.78	2.49	2.44	1.51	1.41	-0.684239	0.0628658	0.157497	no change	No
RPA0695	4.52	2.18	2.09	2.27	1.6	-0.441275	0.440923	0.603515	no change	No
RPA0696	8.07	3.11	4.74	5.22	4.1	-0.0425167	0.940029	0.965909	no change	No
RPA0697	0.67	0.3	0.69	0.05	0.57	-0.821827	0.433245	0.596451	no change	No
RPA0698	0.05	0.14	0.21	0.14	0.61	1.52328	0.149813	0.292228	no change	yes
RPA0699	0.77	0.84	1.05	1.78	1.95	1.18789	0.0059485	0.0263201	up	yes
RPA0700	0.52	0.32	0.37	0.16	0.52	-0.179699	0.810624	0.888612	no change	No
RPA0701	0.32	0.4	0.46	0.36	0.24	-0.248717	0.70629	0.815744	no change	No
RPA0702	13.95	3.7	7.97	7.8	7.26	-0.0484665	0.939986	0.965909	no change	No
RPA0703	24.07	5.54	9.15	3.23	2.68	-1.98038	0.00536872	0.024422	down	yes
RPA0704	6.82	16.67	11.16	18	16.71	0.720451	0.16308	0.309451	no change	No
RPA0705	848.29	152.31	155.99	40.37	25.73	-3.36922	9.80297e-05	0.00086529	down	yes
RPA0706	6.84	4.83	6.08	2.62	1.42	-1.38926	0.00691173	0.0296485	down	yes
RPA0707	8.13	14.2	11.06	12.92	15.05	0.447091	0.269153	0.432469	no change	No
RPA0708	5.79	27.36	24.02	6.56	4.72	-1.61819	0.0293299	0.089635	no change	yes
RPA0709	36.71	5.27	50.25	27.95	32.25	0.06461	0.941395	0.966893	no change	No
RPA0710	48.28	75.71	81.42	1.72	4.37	-4.42551	5.54253e-17	2.98541e-15	down	yes
RPA0711	10.92	18.45	14.1	8.22	11.74	-0.432185	0.283632	0.446057	no change	No
RPA0712	25.55	26.52	27.76	14.08	13.52	-0.819583	0.00904167	0.0365283	down	No
RPA0713	125.26	79.65	93.22	70.8	66.79	-0.398129	0.297657	0.460775	no change	No
RPA0714	11.74	17.78	14.9	15.93	24.84	0.560382	0.144972	0.285594	no change	No
RPA0715	9.15	24.73	14.6	4.65	11.22	-0.948279	0.118664	0.249764	no change	No
RPA0716	1.51	8.69	2.33	3.26	8.22	0.546677	0.51886	0.668496	no change	No
RPA0717	5.97	24.45	7.31	18.76	29.99	1.06771	0.135753	0.273003	no change	yes
RPA0718	2.48	7.54	2.52	1.57	3.1	-0.740049	0.276653	0.439898	no change	No
RPA0719	12.57	8.02	11.94	8.21	8.27	-0.273551	0.497182	0.650647	no change	No
RPA0720	0.6	4.35	0.67	1.39	3.04	0.344741	0.72358	0.829247	no change	No
RPA0721	7.27	5.59	4.2	2.8	3.79	-0.670222	0.0942452	0.211017	no change	No
RPA0722	3.65	6.6	5.05	4.06	7.54	0.275113	0.559906	0.702307	no change	No
RPA0723	2.56	4.03	2.72	1.38	2.44	-0.603164	0.182781	0.333737	no change	No
RPA0724	16.15	21.22	20.66	28.38	31.85	0.755921	0.0235434	0.0755556	no change	No
RPA0725	1.33	0.4	0.52	0.19	0	-2.73358	0.0523168	0.137006	no change	yes
RPA0726	2.27	1.8	2.62	6.79	4.68	1.5061	0.00134162	0.00763421	up	yes
RPA0727	4.46	2.9	3.85	1.42	1.06	-1.44944	0.00175301	0.00952896	down	yes
RPA0728	17.43	18.16	25.36	42.19	44.74	1.21162	0.00174675	0.00950588	up	yes
RPA0729	11.99	20.46	13.04	25.37	25.29	0.872419	0.0332096	0.0981324	no change	No
RPA0730	13.98	25.29	16.08	31.3	41.31	1.09073	0.00907233	0.0365283	up	yes
RPA0731	4.09	3.24	3.09	2.84	3.37	-0.0419686	0.903037	0.945734	no change	No
RPA0732	166.54	45.55	37.62	12.7	27.32	-1.95741	0.0101968	0.039813	down	yes
RPA0733	103.15	33.23	30.31	6.31	14.73	-2.30963	0.000992673	0.00598635	down	yes
RPA0734	170.2	50.66	48.57	42.2	28.37	-1.18077	0.0944327	0.211337	no change	yes
RPA0735	114.02	25.01	30.92	15.48	7.84	-2.09762	0.00883109	0.0359308	down	yes
RPA0736	239.93	71.73	69.81	20.12	19.52	-2.53736	0.000166354	0.00135251	down	yes
RPA0737	120.89	5.98	5.37	1.01	1.24	-5.14785	3.56492e-05	0.000359526	down	yes
RPA0738	94.96	4.91	4.86	3.44	3.86	-3.10839	0.0107491	0.0414572	down	yes
RPA0739	7.98	1.28	0.49	0.67	0.77	-2.02696	0.0619	0.155736	no change	yes
RPA0740	8.04	3.52	4.33	5.12	6.94	0.300943	0.555559	0.699243	no change	No
RPA0741	3.4	4.64	4.05	3.77	6.46	0.437807	0.270185	0.433541	no change	No
RPA0742	1.13	2.07	1.51	0.98	2.24	0.116063	0.834259	0.904279	no change	No
RPA0743	74.33	5.06	6.88	2.76	3.33	-3.0982	0.00496756	0.0229272	down	yes
RPA0744	28.02	5.1	4.05	2.98	5.65	-1.41101	0.117379	0.247829	no change	yes
RPA0745	2.73	1.22	0.98	4.34	4.49	1.56397	0.00776188	0.0324725	up	yes
RPA0746	2.67	0.94	0.66	3.48	2.32	1.19641	0.10797	0.233155	no change	yes
RPA0747	18.08	34.25	22.43	19.58	30.11	0.0994263	0.82218	0.896912	no change	No
RPA0748	7	21.27	8.24	8.23	15.81	0.0807439	0.898974	0.94422	no change	No
RPA0749	9.23	17.43	10.81	11.58	15.81	0.245215	0.575319	0.714244	no change	No
RPA0750	14.16	47.07	21.97	31.25	65.51	0.892253	0.164135	0.310951	no change	No
RPA0751	27.8	20.21	16.59	13.76	59.93	0.828724	0.199195	0.35351	no change	No
RPA0752	13.73	15.66	10.22	7.35	40.47	0.901835	0.196447	0.350192	no change	No
RPA0753	5.87	26.72	9.26	8.9	17.37	0.0114552	0.987567	0.992894	no change	No
RPA0754	7.66	9.2	10.21	14.63	21.02	1.08187	0.00242544	0.0124692	up	yes
RPA0755	5.33	8.4	8.21	4.18	3.31	-0.828849	0.0662495	0.162959	no change	No
RPA0756	6.34	5.63	4.77	8.13	7.67	0.636803	0.0610007	0.154457	no change	No
RPA0757	17.43	7.18	6.98	20.19	23.94	1.19488	0.0311405	0.0936817	no change	yes
RPA0758	2.38	4.92	2.88	3.2	3.38	0.0841893	0.86255	0.922076	no change	No
RPA0759	1.34	6.28	2.53	5.22	3.27	0.491991	0.51629	0.667652	no change	No
RPA0760	1.11	4.51	3.29	2.41	2.48	-0.159013	0.816644	0.892733	no change	No
RPA0761	23.66	37.5	68.71	23.38	21.87	-0.825614	0.165134	0.311946	no change	No
RPA0762	5.19	14.07	21.08	5.11	7.08	-1.05478	0.11901	0.250127	no change	yes
RPA0763	12.54	21.67	10.35	16.09	13.79	0.15576	0.745365	0.844747	no change	No
RPA0764	5.1	18.32	4.19	4.38	10.07	-0.252623	0.743554	0.843791	no change	No
RPA0765	35.2	38.31	17.78	5.07	5.17	-2.43103	1.55489e-07	2.86778e-06	down	yes
RPA0766	37.7	24.96	12.62	2.18	3.49	-3.0306	6.53134e-08	1.25848e-06	down	yes
RPA0767	50.21	31.4	34.63	13.29	12.97	-1.42939	0.000236648	0.00179474	down	yes
RPA0768	6.55	3.7	6.03	13.47	18.56	1.66398	0.000129859	0.00111712	up	yes
RPA0769	20.17	23.84	18.65	22.11	28.32	0.386835	0.193788	0.347764	no change	No
RPA0770	0	0	0	11.87	19.5	13.1547	1.50117e-24	1.26266e-22	up	yes
RPA0771	19.87	16.16	16.57	17.95	0.01	-0.716169	0.655961	0.779404	no change	No
RPA0772	64.85	32.02	40.58	25.03	28.03	-0.66481	0.139079	0.277806	no change	No
RPA0773	501.14	655.48	663.47	17.25	23.38	-4.79578	1.75388e-44	4.89022e-42	down	yes
RPA0774	14.57	8.18	12	29.24	32.11	1.52445	0.00023504	0.0017854	up	yes
RPA0775	16.24	18.33	16.74	25.31	36.56	0.959615	0.00155804	0.00859733	down	No
RPA0776	19.97	12.48	15.77	11.06	13.39	-0.279551	0.458358	0.619509	no change	No
RPA0777	454.02	581	614.49	30.8	35.74	-3.93332	6.37243e-31	9.43916e-29	down	yes
RPA0778	178.21	105.55	118.85	609.29	534.53	2.23023	8.15598e-08	1.55258e-06	up	yes
RPA0779	2.64	14.58	10.44	93.59	118.66	3.63262	7.85543e-07	1.20112e-05	up	yes
RPA0780	90.36	258.1	228.7	7.43	5.97	-4.70971	1.98696e-15	9.4182e-14	down	yes
RPA0781	268.3	747.01	684.87	131.35	72.85	-2.31726	0.000288154	0.00212749	down	yes
RPA0782	11.31	8.23	11.61	67.15	25.8	2.33961	9.37209e-05	0.00083035	up	yes
RPA0783	30.02	14.5	17.61	25.61	46.71	0.898747	0.0700628	0.169234	no change	No
RPA0784	316.86	41.11	37.52	7.32	8.8	-3.89184	5.34282e-05	0.000511615	down	yes
RPA0785	21.11	8.67	18.11	8.1	11.39	-0.611579	0.246832	0.407518	no change	No
RPA0786	310.38	203.09	161.85	7.38	10.01	-4.57673	1.27506e-27	1.51095e-25	down	yes
RPA0787	8.29	2.25	2.28	76.88	73.74	4.28475	1.03228e-09	2.68072e-08	up	yes
RPA0788	4.08	7.85	9.14	1.58	1.27	-2.17202	7.544e-05	0.000686345	down	yes
RPA0789	1.95	2.2	4.06	8.55	13.44	2.08846	8.40925e-05	0.000754921	up	yes
RPA0790	35.59	14.06	24.63	5.96	5.1	-2.02647	0.000159596	0.00130654	down	yes
RPA0791	10.79	13.64	12.01	19.47	15.9	0.681783	0.0645076	0.160155	no change	No
RPA0792	3.11	11.7	8.28	15.13	19	1.25903	0.047992	0.128486	no change	yes
RPA0793	258.38	351.17	290.4	9.88	12.22	-4.64802	1.83397e-47	5.43314e-45	down	yes
RPA0794	152.26	93.05	102.27	514.33	560.41	2.3389	1.03082e-09	2.68072e-08	up	yes
RPA0795	123.13	97.04	83.52	104.9	78.85	0.010734	0.978616	0.987785	no change	No
RPA0796	11.08	16.48	14.43	56.91	41.56	1.95994	4.46092e-06	5.57909e-05	up	yes
RPA0797	36.68	47.93	25.81	18.15	27.34	-0.582449	0.156227	0.300047	no change	No
RPA0798	40.2	9.17	9.39	52.39	75.53	1.82906	0.0162541	0.0564841	no change	yes
RPA0799	1.9	3.39	2.86	7.75	6.23	1.50209	0.00132405	0.00754326	up	yes
RPA0800	237.76	198.79	205.41	1.62	2.55	-6.58021	8.16398e-87	9.67431e-84	down	yes
RPA0801	3.6	4.48	5.37	86.98	71.09	4.27253	7.96719e-25	6.86627e-23	up	yes
RPA0802	28.12	13	20.45	1.76	3.34	-2.92081	1.44044e-08	3.13197e-07	down	yes
RPA0803	2.57	3.32	2.86	12.64	8.97	2.03789	1.29528e-06	1.89191e-05	up	yes
RPA0804	818.24	1446.59	953.88	1.79	1.65	-9.14964	2.36607e-101	1.12152e-97	down	yes
RPA0805	98.68	14.55	13.75	1938.13	1554.15	5.53032	2.22619e-09	5.52467e-08	up	yes
RPA0806	6.78	5.22	6.16	15.83	18.93	1.63653	4.62916e-07	7.54029e-06	up	yes
RPA0807	17.94	16.49	20.88	2.47	3.04	-2.63325	9.45165e-15	4.30777e-13	down	yes
RPA0808	22.62	7.73	12.83	18.92	19.62	0.548891	0.330412	0.494367	no change	No
RPA0809	0.8	0.5	0.44	8.78	8.47	4.03077	2.38214e-19	1.50551e-17	up	yes
RPA0810	31.05	5.2	15	0.76	0.13	-5.04923	2.52095e-07	4.42566e-06	down	yes
RPA0811	5.37	5.95	6.58	5.91	5.53	0.0662635	0.852663	0.916468	no change	No
RPA0812	7.55	5.37	7.95	5.45	7.49	-0.00268168	0.994542	0.996825	no change	No
RPA0813	12.69	23.72	16.98	5.17	5.01	-1.67541	0.000123967	0.00107227	down	yes
RPA0814	23.87	10.92	12.82	32.05	40.59	1.31289	0.00676353	0.0291447	up	yes
RPA0815	22.67	15.37	20.76	11.95	8.5	-0.79335	0.0707294	0.170181	no change	No
RPA0816	34.62	38.28	40.56	47.62	64.97	0.678689	0.0285202	0.08784	no change	No
RPA0817	23.75	44.07	38.15	36.44	50.66	0.405627	0.350973	0.516226	no change	No
RPA0818	27.42	75.95	43.24	62.23	81.31	0.668936	0.21696	0.375462	no change	No
RPA0819	36.83	117.92	34.15	129.94	174.02	1.39652	0.0349285	0.101696	no change	yes
RPA0820	17.72	35.91	23.52	25.78	39.04	0.437945	0.339673	0.504354	no change	No
RPA0821	62.79	49.35	49.72	57.02	53.14	0.163705	0.622785	0.753254	no change	No
RPA0822	19.61	43.65	31.35	42.38	58.26	0.781479	0.102161	0.22398	no change	No
RPA0823	10.52	6.07	5.57	7.34	10.93	0.416906	0.35776	0.52339	no change	No
RPA0824	65	39.54	50.31	12.89	16.19	-1.71461	7.13688e-06	8.56426e-05	down	yes
RPA0825	122.67	85.54	92.48	39.09	47.82	-1.08899	0.00125493	0.0072189	down	yes
RPA0826	122.78	42.88	62.3	92.71	128.19	0.652009	0.244742	0.405338	no change	No
RPA0827	33	19.66	20.66	29.14	34.11	0.49397	0.215119	0.373367	no change	No
RPA0828	319.43	688.34	705.13	657.06	1379.08	0.907831	0.102818	0.224692	no change	No
RPA0829	61.7	373.24	798.65	245.27	1147.66	0.770456	0.455867	0.617374	no change	No
RPA0830	58.08	46.92	64.85	51.9	58.99	0.0833807	0.810612	0.888612	no change	No
RPA0831	105.77	6.3	11.12	3.43	6.32	-2.96022	0.00779044	0.0325345	down	yes
RPA0832	43.51	4.93	9.38	4.36	4.44	-1.98795	0.0287824	0.0883605	no change	yes
RPA0833	24.91	2.95	6.32	0.92	0.68	-3.67219	5.16748e-05	0.000499875	down	yes
RPA0834	63.4	8.85	17.64	0	0.63	-6.55905	5.3632e-06	6.603e-05	down	yes
RPA0835	22.58	3.69	7.63	2.09	1.92	-2.35188	0.00313213	0.0156606	down	yes
RPA0836	43.1	8.72	14.82	8.56	6.86	-1.3749	0.0654736	0.161135	no change	yes
RPA0837	3.16	0.72	1.99	0.76	0.74	-1.25653	0.0864409	0.197651	no change	yes
RPA0838	2.93	2.1	2.07	1.4	1.94	-0.391871	0.326491	0.490213	no change	No
RPA0839	13.04	32.17	21.5	52.94	61.92	1.48735	0.00319407	0.0158866	up	yes
RPA0840	9.62	21.98	12.16	14.23	35.47	0.846951	0.143023	0.283178	no change	No
RPA0841	161.12	86.78	144.71	128.49	89.68	-0.117628	0.811379	0.889028	no change	No
RPA0842	44.5	51.57	46.98	37.28	43.82	-0.116552	0.680161	0.796827	no change	No
RPA0843	42.28	411.62	119.22	287.35	626.72	1.35195	0.137131	0.275308	no change	yes
RPA0844	53.12	545.1	166.34	66.72	183.74	-0.945117	0.312187	0.475198	no change	No
RPA0845	150.3	1507.44	531.09	171.09	463.4	-1.12342	0.221866	0.38186	no change	yes
RPA0846	35.32	206.13	93.26	49.91	90.52	-0.571655	0.451706	0.613141	no change	No
RPA0847	464.12	1323.16	730.02	322.15	504.49	-0.917743	0.101218	0.222638	no change	No
RPA0848	33.95	30.15	32.79	13.09	14.31	-1.11665	0.000131571	0.00112775	down	yes
RPA0849	149.43	157.22	153.71	112.95	98.6	-0.401526	0.215985	0.374191	no change	No
RPA0850	18.39	24.82	23.22	19.2	23.68	0.0654933	0.844831	0.911202	no change	No
RPA0851	361.04	307.06	164.37	147.68	178.45	-0.637655	0.156911	0.301117	no change	No
RPA0852	279.14	396.27	357.03	291.28	156.52	-0.457153	0.358397	0.523675	no change	No
RPA0853	7.41	14.03	10.62	9.27	9.9	-0.0338507	0.93785	0.964715	no change	No
RPA0854	231.34	1180.64	646.28	294.79	290.18	-1.09958	0.121077	0.253491	no change	yes
RPA0855	23.24	17.2	16.07	7.68	11.62	-0.858773	0.0177412	0.0603685	no change	No
RPA0856	15.67	13.44	10.08	22	22.94	0.914589	0.00906137	0.0365283	down	No
RPA0857	3197.35	5771.03	4530.18	3576.63	3614.27	-0.197432	0.634222	0.763967	no change	No
RPA0858	29.81	21.24	23.04	18.85	17.95	-0.29258	0.408744	0.574566	no change	No
RPA0859	4.5	6.26	6.81	3.12	3.47	-0.715302	0.073128	0.174184	no change	No
RPA0860	12.05	25.39	25.02	23.08	34.99	0.573811	0.25556	0.416416	no change	No
RPA0861	25.36	51.65	38.77	45.15	55.36	0.495032	0.268506	0.432016	no change	No
RPA0862	10.86	23.3	18.45	7.24	13.43	-0.675549	0.184964	0.336685	no change	No
RPA0863	28.34	22.49	21.22	17.68	19.54	-0.243463	0.439284	0.601967	no change	No
RPA0864	69.79	5.33	56.58	14.29	12.29	-1.59842	0.0932472	0.209276	no change	yes
RPA0865	7.33	25.95	16.11	25.69	43.98	1.17595	0.0607012	0.153918	no change	yes
RPA0866	8.34	17.21	13.1	16.45	17.85	0.534062	0.243944	0.404723	no change	No
RPA0867	34.8	49.44	40.04	29.42	52.23	0.0715358	0.854443	0.917276	no change	No
RPA0869	42.08	89.12	40.17	5.28	2.44	-3.70473	3.41665e-09	8.39116e-08	down	yes
RPA0870	43.03	38.41	57.36	7.19	13.33	-2.0925	1.57932e-06	2.24804e-05	down	yes
RPA0871	125.28	151.11	163	198.06	247.93	0.71525	0.0291683	0.0892561	no change	No
RPA0872	30.7	34.49	32.71	28.09	45.03	0.261353	0.426255	0.589912	no change	No
RPA0873	7.82	11.34	7.39	16.15	21.49	1.20339	0.00105434	0.00627049	up	yes
RPA0874	18.5	23.42	16.23	13.07	19.57	-0.140653	0.68705	0.802715	no change	No
RPA0875	142.7	63.81	79.43	103.26	118.63	0.342748	0.478463	0.636696	no change	No
RPA0876	31.08	20.83	29.96	20.33	17.14	-0.408844	0.318381	0.481534	no change	No
RPA0877	13.72	8.43	15.79	8.19	8.04	-0.5211	0.257325	0.418716	no change	No
RPA0878	1.87	2.77	2.27	3.65	6.62	1.24782	0.00384576	0.018582	up	yes
RPA0879	51.43	119.64	99.59	77.03	104.43	0.112484	0.822412	0.896912	no change	No
RPA0880	5.77	8.18	8.53	8.97	8.4	0.339022	0.39698	0.563042	no change	No
RPA0881	1.7	1.91	2.2	2.4	3.54	0.715495	0.0686325	0.166488	no change	No
RPA0882	1.4	2.03	1.06	1.25	2.61	0.45995	0.386158	0.553178	no change	No
RPA0883	4.98	4.46	3.17	1.66	3.08	-0.728415	0.093933	0.210517	no change	No
RPA0884	59.32	21.8	22.31	15.31	20.16	-0.837399	0.154329	0.297422	no change	No
RPA0885	61.71	47.25	48.19	34.55	38.24	-0.402233	0.200738	0.355302	no change	No
RPA0886	30.99	11.39	19.24	15.76	20.82	-0.056194	0.916953	0.954779	no change	No
RPA0887	24	29.59	31.72	52.82	74.61	1.26508	0.000253392	0.00190647	up	yes
RPA0888	11.24	19.27	14.91	15.25	15.07	0.130165	0.748936	0.847245	no change	No
RPA0889	4972.47	2803.35	3588.25	2671.65	1640.63	-0.654752	0.187546	0.339691	no change	No
RPA0890	17.09	6.46	11.08	8.33	5.26	-0.608761	0.304644	0.468075	no change	No
RPA0891	46.44	99.52	48.54	64.86	84.45	0.322992	0.51025	0.661538	no change	No
RPA0892	24.99	110.91	34.98	35.09	68.39	-0.0385412	0.958219	0.975934	no change	No
RPA0893	37.66	18.06	28.48	42.29	42.53	0.721199	0.119268	0.25037	no change	No
RPA0894	4.8	2.02	3.21	8.7	10.32	1.62531	0.00130591	0.00748172	up	yes
RPA0895	32.46	4.99	6.31	4.94	6.73	-1.19499	0.168178	0.315235	no change	yes
RPA0896	23.31	5.79	6.84	2.69	3.76	-1.77272	0.0135587	0.049399	down	yes
RPA0897	58.03	51.44	56.79	73.86	107.82	0.815145	0.0083615	0.0343742	down	No
RPA0898	3.02	3.4	3.08	2.98	3.05	0.0551211	0.868528	0.926586	no change	No
RPA0899	9.28	10.84	14.12	4.71	5.89	-1.00206	0.0111333	0.0425237	down	yes
RPA0900	12.46	5.65	6.22	2.82	2.28	-1.52179	0.00453277	0.0211846	down	yes
RPA0901	48.94	22.38	25.6	10.9	13.77	-1.26992	0.00939859	0.0374994	down	yes
RPA0902	4.23	2.38	2.79	3.08	2.28	-0.077159	0.874886	0.930545	no change	No
RPA0903	3.09	1.9	2.32	2.55	1.95	0.0290754	0.950449	0.971882	no change	No
RPA0904	27.08	36.34	29.05	34.94	39.92	0.400755	0.208243	0.365717	no change	No
RPA0905	199.21	167.6	147.79	192.49	213.52	0.36815	0.223579	0.383184	no change	No
RPA0906	115.32	42.42	43.48	48.21	55.31	-0.243679	0.67652	0.794328	no change	No
RPA0907	142.04	144.17	136.53	183.32	242.84	0.70685	0.00920348	0.036845	down	No
RPA0908	166.45	123.3	133.19	8.35	6.15	-4.13417	5.93191e-25	5.2069e-23	down	yes
RPA0909	5.09	5.27	5.61	23.79	16.42	2.06488	5.16164e-07	8.244e-06	up	yes
RPA0910	2.25	3.09	2.02	1.01	2.17	-0.537581	0.270694	0.433876	no change	No
RPA0911	1.2	1.05	0.76	0.93	1.88	0.579122	0.251784	0.412339	no change	No
RPA0912	8.84	6.98	9.59	9.9	14.52	0.625922	0.0913118	0.206104	no change	No
RPA0913	432.61	258.09	336.62	301.01	246.96	-0.182179	0.666466	0.787008	no change	No
RPA0914	14.78	22.65	20.11	23.38	28.87	0.557861	0.130749	0.266904	no change	No
RPA0915	14.88	21.99	19.02	18.47	37.22	0.663154	0.127008	0.261711	no change	No
RPA0916	103.17	77.36	82.74	44.41	52	-0.745537	0.0179762	0.0609494	no change	No
RPA0917	209.43	165.47	146.22	216.93	163.14	0.279635	0.479661	0.637933	no change	No
RPA0918	136.01	259.06	209.96	527.48	670.45	1.68096	9.09006e-05	0.000809904	up	yes
RPA0919	26.34	27.72	22.26	8.32	9.68	-1.37741	1.64395e-06	2.32607e-05	down	yes
RPA0920	4.46	3.81	4.24	19.73	27.24	2.5997	1.47489e-16	7.68238e-15	up	yes
RPA0921	13.61	7.99	8.49	8.48	9.55	-0.0294416	0.942825	0.967523	no change	No
RPA0922	58.87	17.75	23.47	16.92	16.13	-0.873797	0.16376	0.310365	no change	No
RPA0923	31.26	16	20.08	17.28	17.78	-0.228236	0.607063	0.740597	no change	No
RPA0924	3.53	6.71	5.41	6.46	7.7	0.555377	0.209451	0.367174	no change	No
RPA0925	1110.54	1430.01	1292.52	667.91	300.08	-1.22691	0.0221275	0.0719639	no change	yes
RPA0926	587.6	837.36	874.79	207.44	101.6	-2.14622	6.45949e-05	0.000603905	down	yes
RPA0927	6.76	11.76	10.88	32.35	30.84	1.815	2.62092e-05	0.000274849	up	yes
RPA0928	10.14	7.62	7.97	3.75	3.25	-1.15559	0.00199711	0.0105887	down	yes
RPA0929	1.05	0.92	0.85	1.18	0.77	0.206526	0.685188	0.800935	no change	No
RPA0930	27.43	43.24	25.32	27.23	25.79	-0.133602	0.744015	0.843791	no change	No
RPA0931	28.34	51.15	35.49	38.28	26.09	-0.0987032	0.836852	0.905427	no change	No
RPA0932	26.26	70.41	43.94	59.25	27.16	0.0579124	0.92863	0.959616	no change	No
RPA0933	45.79	129.65	88.2	171.58	136.46	0.950877	0.0947367	0.211817	no change	No
RPA0934	9.49	49.37	26.36	38.98	44.78	0.681254	0.339529	0.504346	no change	No
RPA0935	9.78	8.86	8.73	7.63	9.53	0.025809	0.928843	0.959616	no change	No
RPA0936	5.53	5.3	5.51	4.24	4.62	-0.177232	0.564147	0.70537	no change	No
RPA0937	9.4	25.29	20.04	29.41	46.61	1.154	0.0373505	0.106909	no change	yes
RPA0938	3.59	7.5	5.99	7.97	16.26	1.17122	0.025141	0.0794985	no change	yes
RPA0939	16.38	30.69	22.15	7.77	10.37	-1.23662	0.00377507	0.0182963	down	yes
RPA0940	33.48	52.91	43.99	49.4	69.03	0.551873	0.143974	0.284482	no change	No
RPA0941	58.31	39.48	28.69	25.56	28.36	-0.513637	0.231894	0.392424	no change	No
RPA0942	188.12	95.62	103.45	171.53	143.51	0.432171	0.365501	0.531434	no change	No
RPA0943	4.2	22.72	10.96	31.65	50.27	1.80098	0.0140491	0.0506252	no change	yes
RPA0944	27.75	56.57	51.69	49.74	92.79	0.73617	0.145667	0.28601	no change	No
RPA0945	20	31.23	28.44	16.55	15.1	-0.616715	0.123846	0.25731	no change	No
RPA0946	182.23	120.33	130.91	61.62	63.99	-1.07443	0.00296355	0.0149121	down	yes
RPA0947	69.52	48.06	44.7	33.85	33.62	-0.547999	0.140124	0.279298	no change	No
RPA0948	10.27	8.5	9.14	7.27	10.06	0.00463423	0.988325	0.993355	no change	No
RPA0949	2.16	1.73	1.82	1.21	1.1	-0.587884	0.145351	0.285594	no change	No
RPA0950	0.4	3.36	1.13	1.02	1.75	-0.129825	0.886125	0.937391	no change	No
RPA0951	0.99	3.76	1.04	2.58	3.98	0.881738	0.232975	0.393691	no change	No
RPA0952	54.45	116.7	100.07	135.85	159.29	0.820207	0.0839644	0.19363	no change	No
RPA0953	36.98	54.27	66.55	61.42	89.51	0.61477	0.161198	0.306983	no change	No
RPA0954	123	73.38	72.78	99.05	77.31	0.123726	0.782377	0.870328	no change	No
RPA0955	6.01	7.22	5.54	2.18	4.23	-0.873963	0.0325368	0.096748	no change	No
RPA0956	84.93	50.99	66.03	37.11	37.12	-0.73171	0.0626339	0.157165	no change	No
RPA0957	35.11	25.4	18.92	30.19	36.86	0.464733	0.243488	0.404108	no change	No
RPA0958	11.17	25.7	19.65	14.94	25.99	0.210693	0.683156	0.798756	no change	No
RPA0959	14.87	9.47	10.91	10.22	10.06	-0.0825807	0.830152	0.901678	no change	No
RPA0960	3.99	3.02	3.26	2.79	3.6	0.0130049	0.9705	0.982362	no change	No
RPA0962	4.46	0.44	2.65	3.39	3.02	0.480271	0.595571	0.731895	no change	No
RPA0963	4.6	1	1.68	1.75	1.87	-0.290246	0.696453	0.809115	no change	No
RPA0964	3.08	1.22	1.06	0.86	1.76	-0.350006	0.604572	0.738981	no change	No
RPA0965	3.64	2.5	2.56	2.26	1.41	-0.502124	0.311392	0.47477	no change	No
RPA0966	1.54	0.72	0.62	0.7	0.3	-0.756375	0.315752	0.47832	no change	No
RPA0967	5.52	2.44	5.98	2.99	2.03	-0.748723	0.21455	0.373083	no change	No
RPA0968	115.22	41.96	26.9	154.34	163.5	1.51564	0.0263052	0.0826287	no change	yes
RPA0969	43.23	11.95	7.56	3.71	4.26	-2.25153	0.00419486	0.0200037	down	yes
RPA0970	92.35	31.66	15.9	2.91	1.65	-4.1707	2.09344e-07	3.73041e-06	down	yes
RPA0971	24.03	10.57	5.41	2.11	5.35	-1.7459	0.0171937	0.0590994	no change	yes
RPA0972	20.99	13.46	4.55	2.99	3.96	-1.7713	0.00855685	0.0350254	down	yes
RPA0973	12.47	7.77	3.77	5.48	8.12	-0.114272	0.845718	0.911691	no change	No
RPA0974	40.89	30.61	11.29	11.75	11.47	-1.09994	0.0700856	0.169234	no change	yes
RPA0975	11.28	9.13	3.69	2.88	3.24	-1.25408	0.0274796	0.0854682	no change	yes
RPA0976	26.68	25.24	11.39	5.74	4	-1.95041	0.000304153	0.00223517	down	yes
RPA0977	11.34	9.18	4.12	3.77	3.34	-1.05646	0.0542353	0.141095	no change	yes
RPA0978	26.32	19.95	8.3	5.56	3.88	-1.77836	0.0033211	0.0164322	down	yes
RPA0979	23.68	12.53	10.16	9.36	11.13	-0.465553	0.349166	0.513989	no change	No
RPA0980	7.54	6.67	4.3	3.67	4.89	-0.408147	0.309501	0.4726	no change	No
RPA0981	57.23	26.88	35.33	23.66	19.75	-0.733501	0.13374	0.270404	no change	No
RPA0982	1.99	3.25	2.44	1.33	2.62	-0.286096	0.552804	0.6967	no change	No
RPA0983	184.66	47.33	55.68	18.39	27.8	-1.93849	0.00559136	0.0250976	down	yes
RPA0984	71.34	29	31.32	7.43	11.13	-2.13021	0.000102394	0.000902137	down	yes
RPA0985	47.45	29.01	35.28	18.47	32.9	-0.443383	0.296062	0.459508	no change	No
RPA0986	8.08	9.28	8.37	7.45	12.02	0.280973	0.408683	0.574566	no change	No
RPA0987	5.09	8.76	5.51	1.38	2.67	-1.57943	0.000976654	0.00594267	down	yes
RPA0988	2.06	6.03	2.6	1.85	4.11	-0.169105	0.79566	0.879531	no change	No
RPA0989	2.67	4.63	2.46	2.93	4.63	0.323823	0.494301	0.649026	no change	No
RPA0990	3.44	2.72	3.09	8.04	10.52	1.69958	3.00666e-07	5.25888e-06	up	yes
RPA0991	102.38	6.44	90.65	27.44	25.54	-1.20975	0.22374	0.383184	no change	yes
RPA0992	77.4	5.58	34.8	11.12	10.55	-1.72397	0.0676187	0.164788	no change	yes
RPA0993	4.84	2.87	4.5	2.01	1.59	-1.04047	0.0294565	0.0899639	no change	yes
RPA0994	189.15	115.67	164.21	239.31	167.36	0.526081	0.249042	0.409632	no change	No
RPA0995	26.16	15.61	14.55	12.12	13.96	-0.400109	0.341052	0.505815	no change	No
RPA0996	9.05	3.09	2.91	3.9	4.84	-0.071496	0.911622	0.951153	no change	No
RPA0997	15.77	6.78	5.59	4.81	6.4	-0.620028	0.284481	0.446441	no change	No
RPA0998	32.8	5.62	11.35	1.72	0.69	-3.5942	2.96689e-05	0.000307054	down	yes
RPA0999	211.17	18.66	53.73	16.46	18.39	-2.3051	0.0132787	0.0486404	down	yes
RPA1000	151.68	27.44	33.31	27.07	16.75	-1.5181	0.0711897	0.170866	no change	yes
RPA1001	50.57	7.12	12.86	14.44	11.95	-0.679722	0.424773	0.58914	no change	No
RPA1002	10.1	6.42	6.37	5.23	5.2	-0.41645	0.30335	0.466692	no change	No
RPA1003	15.23	3.31	2.38	2.78	2.12	-1.34291	0.121875	0.2546	no change	yes
RPA1004	23.19	5.9	21.54	7.94	6.99	-1.05224	0.125568	0.259971	no change	yes
RPA1005	20.02	15.94	16.78	23.19	20.56	0.451119	0.189999	0.342942	no change	No
RPA1006	237.6	149.8	80.63	2.26	1.76	-6.11961	5.13296e-27	5.6582e-25	down	yes
RPA1007	109.23	96.38	46.92	2.77	1.65	-5.07827	8.01368e-20	5.2034e-18	down	yes
RPA1008	22.65	5.52	6.22	3.33	2.97	-1.71415	0.0201454	0.0670098	no change	yes
RPA1009	315.66	88.01	53.86	26.6	17.07	-2.62773	0.0012143	0.00701924	down	yes
RPA1010	7.53	2.88	2.99	3.3	3.41	-0.27704	0.639233	0.767136	no change	No
RPA1011	20.99	3.88	6.12	7.91	5.64	-0.447129	0.574572	0.713698	no change	No
RPA1012	2.04	3.46	2.52	3.99	6.16	1.02698	0.0173648	0.0594718	no change	yes
RPA1013	10.43	60.83	49.25	2.53	3.43	-3.65241	1.85236e-06	2.58241e-05	down	yes
RPA1014	174.45	530.37	382.7	35.84	39.95	-3.13951	3.60953e-08	7.43876e-07	down	yes
RPA1015	57.24	60.05	42.16	96.73	84.28	0.910708	0.0108252	0.041615	down	No
RPA1016	220.53	297.91	197.02	171.83	151.15	-0.421309	0.258782	0.420654	no change	No
RPA1017	2.99	14.15	5.69	15.79	18.87	1.31244	0.0634974	0.158493	no change	yes
RPA1018	7.94	6.98	8.16	15.73	7.32	0.752667	0.157423	0.301733	no change	No
RPA1019	3.28	0.9	1.72	7.56	5.94	1.92474	0.00345006	0.0169992	up	yes
RPA1020	3.2	2.83	4.62	4.62	4.36	0.458712	0.306901	0.469978	no change	No
RPA1021	1.79	2	1.86	1.82	2.24	0.22267	0.522436	0.671226	no change	No
RPA1022	25.28	21.68	23.92	46.51	60.58	1.29007	1.23219e-05	0.000138402	up	yes
RPA1023	29.02	30.28	42.33	29.61	7.43	-0.679846	0.341864	0.506703	no change	No
RPA1024	4.91	6.77	8.15	2.68	2.18	-1.31275	0.0043312	0.020471	down	yes
RPA1025	13.93	20.48	25.31	15.09	17.28	-0.18971	0.663641	0.785433	no change	No
RPA1026	73.51	81.71	93.96	60.3	70.25	-0.235006	0.470376	0.631073	no change	No
RPA1027	65.54	46.37	66.07	36.15	44.56	-0.446408	0.218991	0.378287	no change	No
RPA1028	8.87	12.99	13.29	11.32	14.38	0.240473	0.5326	0.679549	no change	No
RPA1029	55.05	8.97	10.95	7.81	4.49	-1.84319	0.0370942	0.106368	no change	yes
RPA1030	27.05	3.34	5.36	1.42	0.57	-3.38486	0.000540064	0.00362448	down	yes
RPA1031	2.17	2.1	2.65	2.26	3.97	0.521091	0.216736	0.375349	no change	No
RPA1032	84.07	100.39	79.54	75.06	49.66	-0.341221	0.412603	0.577596	no change	No
RPA1033	215.98	22.85	37.71	15.71	18.71	-2.28518	0.0151221	0.0537323	no change	yes
RPA1034	46.81	28.7	31.66	13.65	21.51	-0.920587	0.0233664	0.0751403	no change	No
RPA1035	6.78	7.33	6.58	1.59	3.09	-1.47037	0.000209208	0.00163909	down	yes
RPA1036	36.35	29.73	33.81	33.01	47.03	0.369394	0.244444	0.404986	no change	No
RPA1037	59.83	63.21	46.2	44.02	74.03	0.166258	0.640531	0.767665	no change	No
RPA1038	100.39	78.35	83.23	169.29	212.03	1.24078	4.48886e-05	0.000438705	up	yes
RPA1039	5.69	10.26	6.59	7.24	9.94	0.304794	0.475912	0.635085	no change	No
RPA1040	188.72	212.1	185.18	208.5	199.28	0.193405	0.521944	0.671192	no change	No
RPA1041	88.66	48.24	62.83	32.01	29.46	-0.981397	0.0228036	0.0735115	no change	No
RPA1042	13.87	14.11	13	7.7	7.05	-0.755538	0.0174302	0.059514	no change	No
RPA1043	98.07	83.56	84.9	28.04	19.37	-1.75505	1.17186e-05	0.000131938	down	yes
RPA1044	448.95	152.57	262.83	3.64	2.17	-6.47159	2.06857e-25	1.88558e-23	down	yes
RPA1045	7.72	35.59	23.61	35.07	50.46	1.04143	0.130573	0.266775	no change	yes
RPA1046	0.93	5.63	2.45	17.09	47.91	3.50888	1.68297e-05	0.000183808	up	yes
RPA1047	3.87	22.89	7.54	8.26	20.61	0.421153	0.606984	0.740597	no change	No
RPA1048	6.77	18	19.05	25.38	31.55	1.06532	0.0668166	0.163759	no change	yes
RPA1049	11.98	15.6	14.36	12.05	12.5	-0.0640564	0.847258	0.912801	no change	No
RPA1051	61.68	192.97	107.4	125.96	218.65	0.610677	0.303619	0.466803	no change	No
RPA1052	86.16	75.98	114.91	51.25	52.92	-0.710109	0.0684755	0.166278	no change	No
RPA1053	7.43	18.21	8.62	5.62	11.56	-0.318906	0.580693	0.718852	no change	No
RPA1054	50.9	38.94	36.84	11.89	23.1	-1.18069	0.0035647	0.0174733	down	yes
RPA1055	326.94	157.96	138.93	63.94	124.23	-1.04674	0.0554222	0.14371	no change	yes
RPA1056	13.77	20.82	15.25	7.44	11.38	-0.716558	0.0601824	0.152957	no change	No
RPA1057	100.89	98.36	99.95	79.5	61.11	-0.361387	0.318044	0.481178	no change	No
RPA1058	0.53	0.9	0.61	1.39	2.37	1.56529	0.00185341	0.0099945	up	yes
RPA1059	6.65	4.29	5.73	0.71	0.99	-2.60282	4.50062e-10	1.25488e-08	down	yes
RPA1060	20.48	18.61	20.37	4.19	3.7	-2.19594	9.41235e-11	2.84169e-09	down	yes
RPA1061	178.69	136.27	162.33	0.82	0.82	-7.4758	4.50777e-99	1.06834e-95	down	yes
RPA1062	9.17	11.8	12.25	3.41	4.29	-1.41525	6.48331e-05	0.000604939	down	yes
RPA1063	39.64	11.92	32.08	14.01	19.11	-0.649903	0.288204	0.450259	no change	No
RPA1067	25.62	15.7	19.38	16.71	19.76	-0.0324652	0.931932	0.960922	no change	No
RPA1068	81.67	29.12	42.8	23.28	20.82	-1.07609	0.05568	0.14422	no change	yes
RPA1069	21.23	15.35	19.25	8.97	11.68	-0.740959	0.0314628	0.0942095	no change	No
RPA1070	193.87	157.53	145.46	152.36	110.92	-0.180576	0.647025	0.772713	no change	No
RPA1071	12.5	9.24	11.19	77.3	89.64	3.04354	1.46721e-20	9.79518e-19	up	yes
RPA1072	12.08	10.24	11.91	24.76	23.65	1.21306	0.00023164	0.00176808	up	yes
RPA1073	128.28	71.51	84.36	10.74	8.63	-3.14591	2.27336e-12	8.22575e-11	down	yes
RPA1074	11.86	8.29	8.49	116.11	124.1	3.77952	1.05232e-27	1.27897e-25	up	yes
RPA1075	3.17	7.61	6.43	17.58	14.95	1.63648	0.00226317	0.0117884	up	yes
RPA1076	29.7	20.66	23.03	8.88	20.65	-0.65051	0.161861	0.307873	no change	No
RPA1077	43.88	25.97	28.23	12.78	15.71	-1.08009	0.0066775	0.0288526	down	yes
RPA1078	4.47	5.22	6.06	8.98	10.81	1.02433	0.00401247	0.0191918	up	yes
RPA1079	4.35	6.17	6.6	3.23	3.17	-0.712224	0.0830365	0.19209	no change	No
RPA1080	55.39	76.53	78.75	2.44	3.41	-4.48337	5.10161e-33	8.95615e-31	down	yes
RPA1081	161.34	122.55	151.96	71.05	77.72	-0.846353	0.00957551	0.0379181	down	No
RPA1082	1187.47	1975.01	2773.64	2626.96	3210.46	0.660976	0.193764	0.347764	no change	No
RPA1083	94.59	189.47	196.73	47.56	45.69	-1.65972	0.000782674	0.00492026	down	yes
RPA1084	38.38	108.7	79.41	79.28	94.14	0.314345	0.567159	0.707829	no change	No
RPA1085	55.06	128.59	94.3	70.79	86.82	-0.119828	0.80648	0.886735	no change	No
RPA1086	16.52	36.78	26.48	32.15	43.73	0.620638	0.194431	0.34826	no change	No
RPA1087	12.34	27.05	19.08	16.39	18.55	-0.0377789	0.936203	0.963791	no change	No
RPA1088	199.26	93.37	125.78	183.95	131.78	0.329366	0.518411	0.668496	no change	No
RPA1089	212.06	21.21	125.24	24.81	17.75	-2.34431	0.00819042	0.0338176	down	yes
RPA1090	46.52	29.73	27.49	10.9	5.58	-1.89561	0.000425321	0.00300451	down	yes
RPA1091	1232.72	99.92	380.31	162.12	139.9	-1.77169	0.0583966	0.149299	no change	yes
RPA1092	464.63	71.01	165.13	37.58	46	-2.35893	0.00271809	0.0137942	down	yes
RPA1093	54.86	55.76	47.62	40.21	57.77	0.00100095	0.99728	0.998333	no change	No
RPA1094	136.54	79.59	80.83	120.58	144.4	0.542318	0.184437	0.336242	no change	No
RPA1095	12.2	20.19	15.04	38.47	53.33	1.64593	2.27444e-05	0.000241723	up	yes
RPA1096	25.21	10.26	22.4	11.16	12.7	-0.58058	0.273448	0.436412	no change	No
RPA1097	15.38	52.34	37.27	47.64	70.92	0.860388	0.157917	0.302557	no change	No
RPA1098	40	25.59	29.95	49.53	46.77	0.728713	0.0563095	0.145216	no change	No
RPA1099	145.57	42.76	63.29	48.18	44.51	-0.715803	0.250973	0.41179	no change	No
RPA1100	22.39	9.2	10.57	5.31	7.81	-0.987987	0.0670508	0.164079	no change	No
RPA1101	43.06	41.96	38.11	9.66	15.61	-1.60006	7.35173e-07	1.1388e-05	down	yes
RPA1102	10.36	12.81	10.52	9.55	15.61	0.26252	0.453598	0.615004	no change	No
RPA1103	5.81	9.45	4.11	8.32	15.49	0.984334	0.0559409	0.14458	no change	No
RPA1104	27.89	31.14	32.97	16.83	22.5	-0.53499	0.0861145	0.19719	no change	No
RPA1105	148.77	106.54	130.67	61.66	70.14	-0.847195	0.0111826	0.0425747	down	No
RPA1106	8.67	10.16	8.56	4.83	5.97	-0.64182	0.0332991	0.0982189	no change	No
RPA1107	2.91	3.28	2.85	0.6	1.85	-1.23281	0.0261178	0.0820945	no change	yes
RPA1108	20.17	3.06	5.19	1.47	2.3	-2.21491	0.00867539	0.0353884	down	yes
RPA1109	5	1.23	1.37	1.05	0.9	-1.22612	0.113222	0.24097	no change	yes
RPA1110	8.74	13.83	13.91	11.13	19.44	0.417457	0.346021	0.510787	no change	No
RPA1112	16.68	4.59	7.28	4.28	5.37	-0.85956	0.181249	0.331707	no change	No
RPA1113	10	5.98	6.88	3.73	4.58	-0.75779	0.0601808	0.152957	no change	No
RPA1114	122.73	101.6	113.35	139.19	148.96	0.478352	0.110751	0.237323	no change	No
RPA1115	14.77	6.56	10.25	6.69	4.82	-0.723737	0.173586	0.321405	no change	No
RPA1116	3.23	2.15	2.82	3.52	3.32	0.452225	0.26839	0.431976	no change	No
RPA1117	36.9	46.86	50.91	34.63	37.51	-0.19845	0.571299	0.710936	no change	No
RPA1118	52.18	33.14	45.92	20.99	35.38	-0.541752	0.187929	0.340123	no change	No
RPA1119	13.85	23.4	18.26	43.31	80.87	1.83556	3.22275e-05	0.000327106	up	yes
RPA1120	9.35	39.21	20.53	11.89	19.93	-0.434467	0.518096	0.66849	no change	No
RPA1121	33	20.64	24.93	38.33	58.32	0.985865	0.0114956	0.0435563	down	No
RPA1122	46.46	38.86	44.8	63.97	72.67	0.773063	0.0100034	0.0392983	down	No
RPA1123	277.84	205.21	306.42	137.83	163.82	-0.693019	0.0613097	0.154681	no change	No
RPA1124	27.07	22.12	22.85	25.38	37.94	0.502183	0.119048	0.250127	no change	No
RPA1125	4.97	7.9	6.77	4.8	7.79	0.0394077	0.924681	0.958129	no change	No
RPA1126	437.71	416.41	409.49	295.05	330.57	-0.308601	0.248384	0.409225	no change	No
RPA1127	5.25	3.29	3.95	3.15	4.31	-0.0495572	0.901576	0.945249	no change	No
RPA1128	2.15	2.04	1.95	0.94	1.29	-0.766608	0.0358609	0.103723	no change	No
RPA1129	48.07	44.78	44.31	15.62	13.95	-1.49391	2.94377e-06	3.87597e-05	down	yes
RPA1130	15.01	16.2	20.49	16.91	17.96	0.133183	0.712554	0.820779	no change	No
RPA1131	3.05	7.01	4.24	5.2	9.41	0.710461	0.179795	0.329555	no change	No
RPA1132	78.37	75.56	69.01	38.32	35.8	-0.87022	0.00420157	0.0200155	down	No
RPA1133	241.58	204.06	272.44	467.24	394.92	0.981169	0.00941944	0.0375195	down	No
RPA1134	1872.6	4538.39	2158.38	2073.97	1821.92	-0.408255	0.445428	0.607576	no change	No
RPA1135	3.08	4.98	4.99	10.66	17.82	1.80095	5.18229e-05	0.000500287	up	yes
RPA1136	26.3	12.8	16.75	4.44	3.4	-2.10147	2.40056e-05	0.000254556	down	yes
RPA1137	18.18	24.63	22.74	6.8	8.69	-1.38611	4.27461e-05	0.000420366	down	yes
RPA1138	6.29	11.63	8.66	7.42	10.1	0.0922223	0.829828	0.901641	no change	No
RPA1139	80.78	33.58	47.86	26.73	35.26	-0.689747	0.169666	0.317246	no change	No
RPA1140	50.38	285.53	68.23	81.96	167.76	-0.00832975	0.99192	0.994735	no change	No
RPA1141	74.35	328.2	87.21	351.41	443.81	1.41361	0.0548058	0.142267	no change	yes
RPA1142	43.85	47.62	49.48	71.04	67.17	0.685121	0.0315616	0.0943861	no change	No
RPA1143	2.12	4.48	3.75	7.28	7.68	1.23713	0.0108747	0.0417715	up	yes
RPA1144	254.8	209.98	260.76	249.18	267.27	0.214108	0.503206	0.654913	no change	No
RPA1145	26.35	29.57	37.16	18.39	23.2	-0.47195	0.193323	0.347407	no change	No
RPA1146	66.45	89.28	121.14	68.06	73.98	-0.267294	0.541464	0.68808	no change	No
RPA1147	10.83	9.42	7.49	5.61	9.76	-0.16746	0.66294	0.785191	no change	No
RPA1148	87.6	48.57	47.29	14.33	14.08	-1.97039	9.87762e-06	0.000113519	down	yes
RPA1149	4.32	20.53	9.52	7.44	14.5	0.0297994	0.967124	0.979733	no change	No
RPA1150	7.47	18.66	11.52	11.63	18.69	0.373157	0.479998	0.638202	no change	No
RPA1151	10.12	14.62	12.09	5.46	6.1	-0.966326	0.00607801	0.026781	down	No
RPA1152	104.49	125.42	118.32	72.69	92.09	-0.383195	0.196122	0.349744	no change	No
RPA1153	12.91	25.28	21.25	11.27	13.24	-0.578717	0.19585	0.349544	no change	No
RPA1154	106.77	61.6	101.18	31.96	30.37	-1.40225	0.0011932	0.00691412	down	yes
RPA1155	21.98	28.32	26.03	24.83	32.19	0.27401	0.390096	0.556106	no change	No
RPA1156	13.33	14.56	13.36	7.25	11.06	-0.48505	0.126278	0.261036	no change	No
RPA1157	128.63	156.22	163.25	296.48	332.48	1.19051	0.000212648	0.00166329	up	yes
RPA1158	4.11	10.03	8.61	7.34	9.04	0.220345	0.676219	0.794279	no change	No
RPA1159	1.23	4.66	2.93	2.72	5.76	0.610177	0.374671	0.541775	no change	No
RPA1160	162.88	210.38	169.19	110.18	102.7	-0.630877	0.0580597	0.148788	no change	No
RPA1161	21.06	20.17	23.11	9.48	10.93	-0.956374	0.00168415	0.00918629	down	No
RPA1162	10.88	19.99	14.34	11.34	19.05	0.108553	0.807927	0.887309	no change	No
RPA1163	14.71	5.62	9.7	4.95	6.06	-0.747793	0.160644	0.306174	no change	No
RPA1164	2.75	5.83	3.93	6.78	6.43	0.795846	0.0998864	0.220215	no change	No
RPA1165	5.86	13.5	10.89	11.7	21.06	0.787991	0.135163	0.272109	no change	No
RPA1166	0.72	3.88	0.94	1.37	1.67	-0.148491	0.859265	0.920225	no change	No
RPA1167	6.01	13.82	8.89	18.07	28.51	1.38388	0.00579091	0.0258043	up	yes
RPA1168	5.35	10	5.9	9.92	15.62	0.954988	0.0363773	0.104756	no change	No
RPA1169	27.58	20.08	24.13	19.18	17.63	-0.247134	0.490567	0.647056	no change	No
RPA1170	114.68	93.97	91.33	48.73	59.61	-0.767212	0.00913089	0.0366473	down	No
RPA1171	15.09	15.33	14.58	20.13	23.31	0.65264	0.0166999	0.057695	no change	No
RPA1172	230.52	253.57	406.65	164.47	173.7	-0.701898	0.117638	0.248155	no change	No
RPA1173	866.42	434.01	720.82	680.22	518.08	-0.0282756	0.953832	0.974073	no change	No
RPA1174	11.99	9.83	11.52	15.03	15.64	0.58744	0.0674721	0.164685	no change	No
RPA1175	256.61	212.56	234.07	318.46	313.31	0.55817	0.072804	0.173674	no change	No
RPA1176	8.07	7.59	4.59	1.99	4.29	-1.01203	0.0381481	0.108442	no change	yes
RPA1177	4.29	14.68	4.2	37.31	85.34	3.08263	1.76621e-05	0.000191138	up	yes
RPA1178	9.59	24.35	16.38	13.97	23.17	0.243386	0.648814	0.774069	no change	No
RPA1179	70.16	196.65	153.61	76.1	102.26	-0.546843	0.322517	0.486547	no change	No
RPA1180	51.61	34.78	37.94	17.7	20.72	-0.989561	0.00476671	0.0221078	down	No
RPA1181	2.71	8.58	3.7	3.49	9.8	0.487048	0.482838	0.640579	no change	No
RPA1182	3.1	5.64	2.47	7.39	9.41	1.29242	0.00899236	0.0364306	up	yes
RPA1183	6.44	6.89	5.43	11.67	13.68	1.1407	0.000133053	0.00113548	up	yes
RPA1184	14.06	11.43	14.86	22	22.26	0.840693	0.0148468	0.0528333	no change	No
RPA1185	49.81	20.16	38.28	27.1	26.48	-0.303866	0.558559	0.701476	no change	No
RPA1186	50.88	26.36	36.49	34.56	31.08	-0.0735003	0.869925	0.927242	no change	No
RPA1187	50.26	30.24	33	35.98	32.44	-0.00765939	0.985153	0.991428	no change	No
RPA1188	52.92	30.32	39.87	6.52	8.26	-2.36049	4.57977e-09	1.08541e-07	down	yes
RPA1189	11.96	15.16	14.89	9.86	10.45	-0.342625	0.305016	0.468495	no change	No
RPA1190	11.54	14.8	12.44	11.86	15.33	0.184914	0.557236	0.70061	no change	No
RPA1191	45.1	35.11	24.81	23.66	28.01	-0.311903	0.422601	0.587256	no change	No
RPA1192	310.42	764.97	437.84	771.07	1012.67	0.936976	0.064905	0.160444	no change	No
RPA1193	104.31	439.09	196.55	417.83	659.94	1.23357	0.066517	0.163278	no change	yes
RPA1194	25.96	5.93	6.27	50.3	45.87	2.06847	0.00642966	0.0279859	up	yes
RPA1195	111.03	107.8	67	29.68	30.45	-1.52833	5.25404e-05	0.000504132	down	yes
RPA1196	151.85	168.97	108.4	105.34	115.51	-0.244021	0.476334	0.635291	no change	No
RPA1197	43.34	19.34	35.55	27.2	27.25	-0.142905	0.771928	0.863161	no change	No
RPA1198	131.1	184	119.09	166.47	212.77	0.507569	0.149618	0.292151	no change	No
RPA1199	39.96	58.72	52.06	19.16	34.6	-0.813282	0.0457191	0.124545	no change	No
RPA1200	3.75	9.31	5.13	2.43	7.28	-0.251774	0.69517	0.808416	no change	No
RPA1201	19.28	31.1	24.9	16.23	21.89	-0.28821	0.449759	0.611643	no change	No
RPA1202	31.49	20.37	22.51	43.67	40.73	0.901718	0.0185592	0.0626125	no change	No
RPA1203	127.41	30.39	44.53	24.45	26.66	-1.26722	0.066395	0.163148	no change	yes
RPA1204	36.86	7.67	20.88	10.16	8.91	-1.05731	0.134115	0.270743	no change	yes
RPA1205	1857.29	14.16	52.94	6.2	5.13	-6.65283	NA	NA	no change	yes
RPA1206	3814.77	64.36	143.86	11.63	14.35	-6.54535	NA	NA	no change	yes
RPA1207	264.92	15.44	9.27	2.48	2.13	-5.22079	3.16114e-05	0.000323332	down	yes
RPA1208	81.23	12.6	16.5	8.42	9.58	-1.89323	0.0264663	0.0830246	no change	yes
RPA1209	98.91	12.47	18.66	7.53	6.75	-2.44882	0.00687961	0.0295374	down	yes
RPA1210	176.06	28.46	64.81	19.6	20.79	-2.02003	0.0090175	0.0365012	down	yes
RPA1211	171.65	27	92.16	55.21	42.95	-0.838326	0.281074	0.443588	no change	No
RPA1212	894.43	138.95	687.43	191.32	119.45	-1.73611	0.0323665	0.0964281	no change	yes
RPA1213	1.22	2.75	1.13	3.31	5.43	1.47029	0.0104573	0.0404303	up	yes
RPA1214	12.8	15.51	11.58	17.38	17.73	0.530924	0.0976855	0.216673	no change	No
RPA1215	20.89	16.28	17.61	9.43	8.2	-0.914212	0.0100869	0.0395466	down	No
RPA1216	26.12	10.98	20.12	8.1	7.34	-1.17427	0.0234447	0.0753411	no change	yes
RPA1217	38.34	19.13	24.56	18.1	15.93	-0.546323	0.240826	0.401801	no change	No
RPA1218	75.39	68.23	84.9	84.83	81.41	0.251224	0.457307	0.618475	no change	No
RPA1219	48.63	82.68	48.34	100.96	81.31	0.753233	0.0911376	0.205809	no change	No
RPA1220	34.49	40.58	39.45	50.84	57.93	0.628134	0.0343645	0.100486	no change	No
RPA1221	15.35	21.67	17.04	12.91	11.43	-0.429929	0.245326	0.405642	no change	No
RPA1222	41.29	40.69	39.31	29.59	28.17	-0.354549	0.236937	0.398539	no change	No
RPA1223	86.26	114.77	97.52	60.97	44.4	-0.770291	0.054717	0.142192	no change	No
RPA1224	7.62	41.31	19.28	23.71	16.11	-0.0349228	0.963155	0.97843	no change	No
RPA1225	7.77	61.08	22.65	34.29	34.51	0.309885	0.708041	0.816936	no change	No
RPA1226	6.9	58.05	18.73	35.15	42.42	0.603004	0.478077	0.636696	no change	No
RPA1227	5.53	73.37	21.83	36.08	49.35	0.467718	0.622169	0.7527	no change	No
RPA1228	8.66	73.75	30.85	23.64	27.54	-0.436611	0.601925	0.73705	no change	No
RPA1229	6.06	76.45	30.82	39.32	48.96	0.344925	0.708184	0.816936	no change	No
RPA1230	35.78	5.61	5.77	4.2	2.78	-1.99754	0.0288121	0.0883946	no change	yes
RPA1231	6.93	1.17	0.43	0.87	1.42	-1.18632	0.27221	0.435022	no change	yes
RPA1232	7.35	2.58	1.4	2.2	2.84	-0.451106	0.55136	0.696038	no change	No
RPA1233	4.45	1.12	1.13	2.35	2.88	0.358419	0.636678	0.765564	no change	No
RPA1234	2.75	1.36	0.69	0.37	0.7	-1.4717	0.0444966	0.121564	no change	yes
RPA1235	10.21	2.5	1.6	1.61	2.73	-1.01912	0.231436	0.392067	no change	yes
RPA1236	31.66	8.16	7.19	4.31	6.15	-1.4599	0.0519147	0.13633	no change	yes
RPA1237	30.36	3.42	3.96	0.84	0.8	-3.78622	0.000133696	0.00113711	down	yes
RPA1238	102.12	5.46	8.73	11.29	9.66	-1.72477	0.133776	0.270404	no change	yes
[truncated: 3,517 more rows]

## Sheet: DEGs-WT_An--ΔfixLJ_A
Gene_id	WT_An_1	WT_An_2	WT_An_3	ΔfixLJ_A_1	ΔfixLJ_A_2	log2FoldChange	pvalue	padj	regulate	significant
[truncated: 4,745 more rows]
