# Supplementary material for: The oxygen‐sensing FixLJ represses nitrogen fixation in Rhodopseudomonas palustris in response to oxygen
Source: mLife. 2026 Apr 9;5(3):312–24. doi: 10.1002/mlf2.70067 (PMC13327599; doi:10.1002/mlf2.70067)
Supplement: Supplementary file 4 — Data Set S3.xlsx. Plasmids and primers used in this study. [file MLF2-5-312-s003.xlsx]

## Sheet: S3
Strains, plasmid or primers	Genotype or phenotype	Source or reference
R. palustris strains
CGA009	Wild type; hupV mutant; spontaneous frameshift (4–bp deletion) in hupV	[1]
CGA3015	Genes fixL–fixJ (2125 bp, start codon and stop codon are reserved) were deleted in frame	This study
CGA3045	Genes fixL (1516 bp, start codon is reserved and stop codon is added upstream of gene fixJ) were deleted in frame	This study
CGA3046	Genes fixJ (600 bp, 1-9 bp contains start codon and stop codon are reserved) were deleted in frame	This study
CGA009-10	R. palustris CGA009 harboring pBBR1MCS–PnifA–RFP	This study
CGA009-1	R. palustris CGA009 harboring pBBR1MCS–PnifH–RFP	[2]
CGA009-11	R. palustris CGA009 harboring pBBR1MCS–PnifA–RFP–PGAPDH–FixJ	This study
CGA009-12	R. palustris CGA009 harboring pBBR1MCS–PnifH–RFP–PGAPDH–FixJ	This study
CGA009-13	R. palustris CGA009 harboring pBBR1MCS–PnifA–RFP–Ptac–FixJ	This study
CGA009-14	R. palustris CGA009 harboring pBBR1MCS–PnifH–Ptac–FixJ	This study
CGA3015-1	R. palustris CGA009 harboring pBBR1MCS-PGAPDH-fixLJ	This study
E. coli strains
S17–1	thi pro hdsR hdsM+ recA; chromosomal insertion of RP4–2 (Tc::Mu Km::Tn7)	[3]
Bl21(DE3)	F– ompT hsdSB (rB– mB–) gal dcm (DE3)
Plasmids
pJQ–200SK	GmR, sacB; mobilizable suicide vector	[4]
pJQ–fixLJ	GmR, in–frame deletion of fixLJ (2125 bp, start codon and stop codon are reserved) constructed by PCR and cloned into PstI site of pJQ–200SK	This study
pJQ–fixL	GmR, in–frame deletion of fixL (1516 bp, start codon is reserved and stop codon is added upstream of gene fixJ) constructed by PCR and cloned into BamHI site of pJQ–200SK	This study
pJQ–fixJ	GmR, in–frame deletion of fixJ (600 bp, 1-9 bp contains start codon and stop codon are reserved) constructed by PCR and cloned into BamHI site of pJQ–200SK	This study
pBBR1MCS–5	GmR, broad–host–range cloning vector	[5]
pBBR1MCS6	GmR; the T7 terminator was inserted into the KpnI site of pBBR1MCS–5	This study
pBBR1MCS–PnifA–RFP	PnifA–RPF were cloned into EcoRI site of pBBR1MCS–6	This study
pBBR1MCS–PnifH–RFP	PnifH–RPF were cloned into EcoRI site of pBBR1MCS–6	[2]
pBBR1MCS–PnifA–RFP–PGAPDH–FixJ	PGAPDH–fixJ were cloned into Hind III site of pBBR1MCS–PnifA–RFP	This study
pBBR1MCS–PnifH–RFP–PGAPDH–FixJ	PGAPDH–fixJ were cloned into Hind III site of pBBR1MCS–PnifH–RFP	This study
pBBR1MCS–PnifA–RFP–Ptac–FixJ	Ptac–fixJ were cloned into Hind III site of pBBR1MCS–PnifA–RFP	This study
pBBR1MCS–PnifH–RFP–Ptac–FixJ	Ptac–fixJ were cloned into Hind III site of pBBR1MCS–PnifH–RFP	This study
pBBR1MCS-PGAPDH-fixLJ	PGAPDH-fixLJ were cloned into EcoRI/KpnI site of pBBR1MCS6	This study
pET–28a	KanR, expression vector
pET28a::fixJ	KanR, fixL was cloned into BamH I site	This study
pET28a::fixK	KanR, fixJ was cloned into BamH I site	This study
pET28a::fixJD53A	site-directed mutation of D53 by overlap extension PCR	This study
Plasmids
dfixL–up–F	TTGATATCGAATTCCTGCAGGCGCCACGATCTCGCGGCGACC	For fixLJ deletion
dfixL–up–R	CGCAGCCGGATTGATCTGTCGCGACGCCTGAATGCTCTCT
dfixJ–down–F	AGAGAGCATTCAGGCGTCGCGACAGATCAATCCGGCTGCG
dfixJ–down–R	GTGGATCCCCCGGGCTGCAGCCATTTCCAGCAGGAAGTTG
dfixL1–up–F	CCTGCAGCCCGGGGGATCCGGTGCAGCCGGACCGTGCCAAACC	For fixL deletion
dfixL1–up–R	GTCGTCGATCACATGCACGGTTCCCTTAGGCATTTAGCGACGCCTGAATGCTCTCTTTGCCG
dfixL1–down–F	CGGCAAAGAGAGCATTCAGGCGTCGCTAAATGCCTAAGGGAACCGTGCATGTGATCGACGACG
dfixL1–down–R	GCGGCCGCTCTAGAACTAGTGACGTATTCGGACGGCTCGTCCTCGC
dfixJ1–up–F	CCTGCAGCCCGGGGGATCCGCGCGCGGCGGAGCGGATGTTCG	For fixJ deletion
dfixJ1–up–R	CAGCGCAGCCGGATTGATCTGTCTCACTTAGGCATCAGTCAAATCCCCGACGGG
DfixJ1–down–F	GGCGCCCGTCGGGGATTTGACTGATGCCTAAGTGAGACAGATCAATCCGGCTGCGCTGC
DfixJ1–down–R	GGTGGCGGCCGCTCTAGAACTAGTGCGCTTGATCAGGCGGACAG
D53A-F	GGAGTTCGGCTGCATCCTGTCCGCCGTCCGCATGCCGGG	For fixJ mutation
D53A-R	CCCCGGCATGCGGACGGCGGACAGGATGCAGCCGAACTCC
Q–rpoD–F	CGTCCACTCGGTGCAGAAG	For qRT–PCR
Q–rpoD–R	GATGTTGCCTTCCTGAATGAG
Q–fixL–F	CCGACGCTTCCCTCACCT
Q–fixL–R	CCGCAAAGATAGGACGCACC
Q–fixJ–F	AGTTCGGCTGCATCCTGTCC
Q–fixJ–R	GCGTCACTGCCTCGCTCTT
Q–nifA–F	AGGAGCAGGAATTCGAACGG
Q–nifA–R	GCCACTGCCTCTTCCAGATT
Q–nifD–F	AAGGTGATGCTGTATGTCGG
Q–nifD–R	GCTGATAATCGTCGTTATGG
28a–fixJ–F	GCAAATGGGTCGCGGATCCATGCCTAAGGGAACCGTGCATG	For proteins purification
28a–fixJ–R	CTTGTCGACGGAGCTCGAATTCTCAATCCTTGATGACGCCGC
28a–fixK–F	GCAAATGGGTCGCGGATCCATGCTGAACCAGTCGCTCAGGACG
28a–fixK–R	GTCGACGGAGCTCGAATTCTTAGGCGTCGAGATTGCGAAG
References
1Larimer F.W., Chain P., Hauser L., Lamerdin J., Malfatti S., Do L., Land M.L., Pelletier D.A., Beatty J.T., Lang A.S. et al.. Complete genome sequence of the metabolically versatile photosynthetic bacterium Rhodopseudomonas palustris. Nat. Biotechnol. 22:55-61.
2Zeng, Y., Guo, L., Gao, Y., Cui, L., Wang, M., Huang, L., Jiang, M., Liu, Y., Zhu, Y., Xiang, H., et al. 2024. Formation of NifA-PII complex represses ammonium-sensitive nitrogen fixation in diazotrophic proteobacteria lacking NifL. Cell Rep. 43, 114476.
3Simon R., Priefer U., Pühler A. 1983. A broad host mobilization system for in vivo genetic engineering: transposon mutagenesis in gram-negative bacteria. Nat. Biotechnol. 1:784-791.
4Quandt, J., and Hynes, M.F. 1993. Versatile suicide vectors which allow direct selection for gene replacement in Gram-negative bacteria. Gene 127, 15–21.
5Kovach, M.E., Elzer, P.H., Hill, D.S., Robertson, G.T., Farris, M.A., Roop, R.M. 2nd, and Peterson, K.M. 1995. Four new derivatives of the broad-host-range cloning vector pBBR1MCS, carrying different antibiotic-resistance cassettes. Gene 166, 175–176.
